# Supplementary material for: Impact of Growth Rate on the Protein-mRNA Ratio in Pseudomonas aeruginosa
Source: mBio. 2022 Dec 8;14(1):e03067-22. doi: 10.1128/mbio.03067-22 (PMC9973009; doi:10.1128/mbio.03067-22)
Supplement: DATA SET S1 [file mbio.03067-22-s0001.xls]

## Sheet: RNA_comparison_all_genes
Comparison of expression of all genes at fastest (3hr doubling time) and slowest (25 hour doubling time) growth rates.
Positive log2FoldChange is increased at fastest growth rate and negative values are decreased at fastest growth rate.
locus_tag	gene	log2FoldChange	padj	description
PA14_00010	dnaA	0.204076	0.258763	chromosomal replication initiation protein
PA14_00020	dnaN	0.375004	0.0229159	DNA polymerase III subunit beta
PA14_00030	recF	0.720225	0.0773622	recombination protein F
PA14_00050	gyrB	0.377685	0.170131	DNA gyrase subunit B
PA14_00060		0.830194	0.000629	acyltransferase
PA14_00070		0.758049	0.012931	D,D-heptose 1,7-bisphosphate phosphatase
PA14_00080		-0.718137	0.0812508	hypothetical protein
PA14_00090	glyS	0.801881	2.27e-06	glycyl-tRNA synthetase subunit beta
PA14_00100	glyQ	0.764433	2.96e-05	glycyl-tRNA synthetase subunit alpha
PA14_00110	tag	-0.431956	0.0478861	DNA-3-methyladenine glycosidase I
PA14_00120		0.536307	0.0536151	lipid A biosynthesis lauroyl acyltransferase
PA14_00130		-0.183403	0.666234	hypothetical protein
PA14_00140		0.837231	0.00923637	hypothetical protein
PA14_00150		0.908259	0.108545	hypothetical protein
PA14_00160		0.291262	0.35524	hypothetical protein
PA14_00170	trkA	0.711935	0.00157881	potassium transporter peripheral membrane protein
PA14_00180		0.699641	0.000148	tRNA and rRNA cytosine-C5-methylases
PA14_00190	fmt	0.827314	5.91e-05	methionyl-tRNA formyltransferase
PA14_00200	def	0.671142	0.00355956	peptide deformylase
PA14_00210		0.791947	0.0034287	lysin domain-containing protein
PA14_00230		-0.433584	0.495571	Rossmann fold nucleotide-binding protein
PA14_00240		0.424863	0.0848766	hypothetical protein
PA14_00250	qor	-0.0871175	0.834793	quinone oxidoreductase
PA14_00280	hemF	0.594676	0.000148	coproporphyrinogen III oxidase
PA14_00290	aroE	0.705905	0.040548	shikimate 5-dehydrogenase
PA14_00300	plcB	0.525682	0.1611	phospholipase C, PlcB
PA14_00310		0.165362	0.797783	peptidyl-prolyl isomerase
PA14_00320		-0.000199	0.999911	hypothetical protein
PA14_00340		-0.220805	0.752193	sulfate transporter
PA14_00360		0.131899	0.877603	hypothetical protein
PA14_00380	betC	0.00166418	0.998086	choline sulfatase
PA14_00400		-0.171802	0.610327	LysR family transcriptional regulator
PA14_00410		0.543326	0.236391	dioxygenase
PA14_00420		0.442464	0.499067	histidine phosphotransfer domain-containing protein
PA14_00430		1.22287	0.000989	two-component response regulator
PA14_00440	trpA	0.997216	0.00116512	tryptophan synthase subunit alpha
PA14_00450	trpB	1.0588	0.00775951	tryptophan synthase subunit beta
PA14_00460	trpI	0.905651	0.00730452	transcriptional regulator TrpI
PA14_00470		-1.57925	0.00261876	hypothetical protein
PA14_00480		-0.0763217	0.956033	hypothetical protein
PA14_00490		0.794077	0.0172717	hemolysin activation/secretion protein
PA14_00510		1.04871	4.97e-08	hemagglutinin
PA14_00520		0.264715	0.613042	hypothetical protein
PA14_00530		-0.35244	0.36665	hypothetical protein
PA14_00550		-0.43598	0.0297688	hypothetical protein
PA14_00560	exoT	-2.23133	3.96e-07	exoenzyme T
PA14_00570		1.56689	7.64e-05	lipoprotein
PA14_00580		1.68516	5.41e-07	lipoprotein
PA14_00590		1.07262	0.00411955	lipoprotein
PA14_00600		1.43187	0.113143	transcriptional regulator
PA14_00620		0.32509	0.691274	hypothetical protein
PA14_00630		0.445833	0.484958	hypothetical protein
PA14_00640	phzH	-0.777565	0.206729	potential phenazine-modifying enzyme
PA14_00650		-0.472084	0.415675	hypothetical protein
PA14_00660		-0.184	0.619293	RNA 2'-phosphotransferase-like protein
PA14_00670		0.250045	0.310612	hypothetical protein
PA14_00680		0.801938	0.0216535	LysR family transcriptional regulator
PA14_00690		0.592716	0.242357	hypothetical protein
PA14_00700		1.05096	0.0949895	hypothetical protein
PA14_00710	osmC	-2.84332	8.34e-15	osmotically inducible protein OsmC
PA14_00720		-0.168325	0.66331	hypothetical protein
PA14_00730		-0.658677	0.144515	hypothetical protein
PA14_00740		-0.832593	0.0404264	lipoprotein
PA14_00750		0.592334	0.0950288	hypothetical protein
PA14_00760		0.497558	0.246765	hypothetical protein
PA14_00770		0.543378	0.0721163	hypothetical protein
PA14_00780		0.26701	0.309437	hypothetical protein
PA14_00790	prlC	0.329113	0.0375484	oligopeptidase A
PA14_00800		-1.01149	0.0510534	hypothetical protein
PA14_00810		1.09993	0.0131423	DNA repair photolyase
PA14_00820	tagQ1	2.06185	6.01e-09	TagQ1
PA14_00830	tagR1	-0.263886	0.279576	TagR1
PA14_00850	tagS1	1.37322	0.00684542	TagS1
PA14_00860	tagT1	1.70154	0.00441844	TagT1
PA14_00875	ppkA	1.69463	2.42e-12	serine/threonine protein kinase PpkA
PA14_00890	pppA	1.60143	9.51e-07	PppA
PA14_00900	tagF1	1.29649	0.000505	TagF1
PA14_00910	icmF1	1.43775	5.12e-13	IcmF1
PA14_00925	tssL1	1.67959	0.000169	TssL1
PA14_00940	tssK1	1.76814	2.48e-19	TssK1
PA14_00960	tssJ1	0.911831	0.0032465	TssJ1
PA14_00970		0.404958	0.103211	hypothetical protein
PA14_00980	fha1	-0.512989	0.0240951	Fha1
PA14_00990	tssA1	-0.504862	0.125884	TssA1
PA14_01010	hsiB1	2.20989	1.38e-07	HsiB1
PA14_01020	hsiC1	2.06724	3.42e-10	HsiC1
PA14_01030	hcp1	2.11223	3.12e-06	Hcp1
PA14_01040	tagJ1	1.91156	3.8e-13	TagJ1
PA14_01060	tssE1	2.39849	9.88e-08	TssE1
PA14_01070	tssF1	1.85262	1.9e-06	TssF1
PA14_01080	tssG1	2.42654	3.5e-09	TssG1
PA14_01100	clpV1	2.02602	1.95e-10	ClpV1
PA14_01110	vgrG1a	2.1621	1.79e-10	VgrG1a
PA14_01120	tsi6	1.6923	8.07e-07	Tsi6
PA14_01130		1.79728	0.00862588	hypothetical protein
PA14_01140	tse6	1.86296	1.12e-11	Tse6
PA14_01150	eagT6	0.463903	0.0927094	EagT6
PA14_01160		-0.887597	0.0564362	hypothetical protein
PA14_01170		0.348522	0.649411	hypothetical protein
PA14_01180		0.821397	0.0521652	hypothetical protein
PA14_01190		0.24431	0.564429	3-oxoacyl-ACP synthase
PA14_01200		0.637938	0.0830128	hypothetical protein
PA14_01220		0.261901	0.364413	hypothetical protein
PA14_01230		0.297196	0.415511	hypothetical protein
PA14_01240		0.0666967	0.862877	carbonic anhydrase
PA14_01250		-0.284989	0.624872	sulfate transporter
PA14_01270		-0.642076	0.268014	hypothetical protein
PA14_01290	coxB	-3.26709	3.64e-13	cytochrome c oxidase subunit II
PA14_01300	coxA	-3.99316	8.08e-23	cytochrome c oxidase subunit I
PA14_01310		-3.75215	1.09e-13	cytochrome C oxidase assembly protein
PA14_01320	coIII	-3.85883	2.11e-19	cytochrome c oxidase subunit III
PA14_01330		-3.39499	2.04e-13	hypothetical protein
PA14_01340		-3.95199	4.66e-17	hypothetical protein
PA14_01350		-3.60314	1.49e-13	hypothetical protein
PA14_01360		-4.8045	2.03e-20	hypothetical protein
PA14_01380		-2.86831	1.13e-08	protoheme IX farnesyltransferase
PA14_01390		-0.237473	0.637886	hypothetical protein
PA14_01400		1.35166	5.73e-06	hypothetical protein
PA14_01410		0.590575	0.0683576	hypothetical protein
PA14_01430		0.231026	0.65367	short chain dehydrogenase
PA14_01440		-0.222597	0.665671	hypothetical protein
PA14_01460		0.567456	0.216769	C4-dicarboxylate transporter DctA
PA14_01470		-0.289984	0.43034	transcriptional regulator
PA14_01480		-0.0963648	0.843644	hypothetical protein
PA14_01490		-0.116492	0.847371	hemolysin
PA14_01500		0.517656	0.167852	transcriptional regulator
PA14_01510		0.821594	0.124688	hypothetical protein
PA14_01520		-0.0443445	0.943137	hypothetical protein
PA14_01540		0.714583	0.100628	hypothetical protein
PA14_01550		0.0245021	0.968404	lipoprotein
PA14_01560		0.0285702	0.961651	hypothetical protein
PA14_01580	gabP	-0.289007	0.389291	gamma-aminobutyrate permease
PA14_01600		-0.174197	0.61198	aldehyde dehydrogenase
PA14_01610		-0.332843	0.316138	hypothetical protein
PA14_01620	aptA	-0.00767082	0.99291	beta alanine--pyruvate transaminase
PA14_01640		0.114983	0.778944	LysR family transcriptional regulator
PA14_01660		-1.10032	0.00181256	guanine deaminase
PA14_01670		-1.27847	0.038458	ABC transporter ATP-binding protein
PA14_01680		-0.519821	0.563059	ABC transporter permease
PA14_01690		0.583425	0.425219	ABC transporter permease
PA14_01710	ahpC	1.34918	0.00410567	alkyl hydroperoxide reductase
PA14_01720	ahpF	1.94693	0.00109228	alkyl hydroperoxide reductase
PA14_01730		-0.954951	0.0277579	hypothetical protein
PA14_01750		-0.75069	0.17421	hydroxydechloroatrazine ethylaminohydrolase
PA14_01760	nuh	-0.309363	0.395062	nonspecific ribonucleoside hydrolase
PA14_01770		-0.285247	0.375293	nucleoside-binding outer membrane protein
PA14_01780		-0.0160646	0.984144	nucleoside 2-deoxyribosyltransferase
PA14_01790		0.589264	0.122106	nucleoside 2-deoxyribosyltransferase
PA14_01800		-0.433994	0.461695	hypothetical protein
PA14_01810		-1.16854	0.000179	oxidoreductase
PA14_01830		-1.10855	3.41e-06	adenosine deaminase
PA14_01840		0.736059	0.278059	RNA polymerase ECF-subfamily sigma-70 factor
PA14_01860		1.56835	0.000724	transmembrane sensor
PA14_01870		0.568611	0.29235	TonB-dependent receptor
PA14_01890	pcaQ	-0.086048	0.848179	transcriptional regulator PcaQ
PA14_01900	pcaH	-0.567494	0.23156	protocatechuate 3,4-dioxygenase subunit beta
PA14_01910	pcaG	-0.790547	0.0896103	protocatechuate 3,4-dioxygenase subunit alpha
PA14_01930	pcaR	0.382657	0.317502	transcriptional regulator PcaR
PA14_01940		-0.537233	0.239121	RND efflux membrane fusion protein
PA14_01960		-0.350523	0.428296	RND efflux membrane fusion protein
PA14_01970		-0.0431894	0.842718	RND efflux transporter
PA14_01980		-0.652424	0.00900827	LysR family transcriptional regulator
PA14_01990		0.643989	0.456083	hypothetical protein
PA14_02010		2.94246	1.95e-20	hypothetical protein
PA14_02020		2.39164	8.22e-08	outer membrane porin
PA14_02030		0.257661	0.2703	AraC family transcriptional regulator
PA14_02050		-0.0170255	0.968103	gamma-glutamyltranspeptidase
PA14_02060		1.32559	0.0210802	hypothetical protein
PA14_02070		1.02244	0.433889	transporter
PA14_02090		0.240159	0.26966	TetR family transcriptional regulator
PA14_02100		-0.858612	0.0300785	hypothetical protein
PA14_02110		2.37599	1.01e-08	diguanylate cyclase
PA14_02130		1.17968	0.00025	hypothetical protein
PA14_02140		2.11445	6.94e-05	hypothetical protein
PA14_02150		2.05961	2.03e-07	hypothetical protein
PA14_02180	cheB	-2.28466	7.57e-05	chemotaxis-specific methylesterase
PA14_02190		-2.08307	0.000158	hypothetical protein
PA14_02200		-1.84306	6.13e-06	chemotaxis protein methyltransferase
PA14_02220		-2.10589	5.48e-06	chemotaxis transducer
PA14_02230	cheW	-1.78783	0.00160948	purine-binding chemotaxis protein
PA14_02250	cheA	-3.23475	5.23e-08	two-component sensor
PA14_02260		-1.74698	0.000609	two-component response regulator
PA14_02270		-1.45121	7.6e-05	chemotaxis transducer
PA14_02290		0.0602262	0.8757	LysR family transcriptional regulator
PA14_02300	fabG	0.388096	0.526373	3-ketoacyl-ACP reductase
PA14_02310	atsA	1.80692	0.000854	arylsulfatase
PA14_02330		2.40312	0.000745	ABC transporter ATP-binding protein
PA14_02340		1.26815	0.00294211	ABC transporter permease
PA14_02360		1.24676	0.025477	ABC transporter substrate-binding protein
PA14_02370		-1.30302	0.00409208	porin
PA14_02380		-0.994082	0.170364	acid phosphatase
PA14_02390		1.38695	6.31e-07	transcriptional regulator
PA14_02410		0.6586	0.433329	TonB-dependent receptor
PA14_02420		1.28568	0.213265	hypothetical protein
PA14_02435		1.9207	0.268458	hypothetical protein
PA14_02450		-0.276739	0.545192	NAD(P) transhydrogenase subunit alpha part 1
PA14_02460		0.843943	0.00394161	NAD(P) transhydrogenase subunit alpha part 2
PA14_02470	pntB	0.956983	0.000333	pyridine nucleotide transhydrogenase subunit beta
PA14_02490	tonB2	4.00044	5.11e-10	hypothetical protein
PA14_02500	exbB1	2.94355	3.18e-10	transport protein ExbB
PA14_02510	exbD1	1.85085	0.000708	transport protein ExbD
PA14_02520		0.0742188	0.91812	hypothetical protein
PA14_02530		2.37455	4.27e-05	hypothetical protein
PA14_02550	mdcA	-1.11618	0.00321672	malonate decarboxylase subunit alpha
PA14_02560		-1.85942	0.000503	triphosphoribosyl-dephospho-CoA synthase
PA14_02570	mdcC	-1.61872	0.250469	malonate decarboxylase subunit delta
PA14_02580	mdcD	-1.61012	0.00246326	malonate decarboxylase subunit beta
PA14_02590	mdcE	-2.44341	0.00041	malonate decarboxylase subunit gamma
PA14_02610		-1.41987	0.0193478	phosphoribosyl-dephospho-CoA transferase
PA14_02620		-1.33735	0.0032465	epsilon subunit of malonate decarboxylase
PA14_02630		-1.82946	4.46e-13	malonate carrier protein
PA14_02640		-1.38577	0.000323	malonate transporter subunit MadM
PA14_02650		0.649521	0.0141787	malonate utilization transcriptional regulator
PA14_02660		-0.083568	0.744797	LysR family transcriptional regulator
PA14_02680		-0.508854	0.205769	aldehyde dehydrogenase
PA14_02690		-0.685324	0.0882109	amino acid permease
PA14_02700		-0.288734	0.474827	aminotransferase
PA14_02720		-0.62189	0.324075	hypothetical protein
PA14_02730		-1.02542	0.0891619	dihydrodipicolinate synthetase
PA14_02740		0.653448	0.267593	class II aldolase/adducin domain-containing protein
PA14_02750		0.443723	0.450428	transcriptional regulator
PA14_02760		-0.222106	0.738335	CoA transferase, subunit A
PA14_02770		-1.95633	0.00120499	CoA transferase subunit B
PA14_02790	pcaF	-0.893973	0.0530739	beta-ketoadipyl CoA thiolase
PA14_02810	pcaT	-0.734784	0.0129311	dicarboxylic acid transporter PcaT
PA14_02830	pcaB	-0.151232	0.67109	3-carboxy-cis,cis-muconate cycloisomerase
PA14_02840	pcaD	0.310556	0.273769	beta-ketoadipate enol-lactone hydrolase
PA14_02850	pcaC	-0.480661	0.154086	gamma-carboxymuconolactone decarboxylase
PA14_02870		0.426154	0.0410762	transcriptional regulator
PA14_02890		-0.70364	0.108711	hypothetical protein
PA14_02900	pcaK	-1.08763	0.0178907	4-hydroxybenzoate transporter PcaK
PA14_02910		0.40272	0.195029	IclR family transcriptional regulator
PA14_02930		-0.0706396	0.889001	oxidoreductase
PA14_02960		-0.452408	0.396515	hypothetical protein
PA14_02970		0.524813	0.0930308	hypothetical protein
PA14_02980		0.117891	0.797783	porin
PA14_02990		-0.185746	0.636885	MFS transporter
PA14_03000		-0.685542	0.160107	hypothetical protein
PA14_03010		0.733184	0.0521652	TetR family transcriptional regulator
PA14_03020		-0.227227	0.738663	shikimate 5-dehydrogenase
PA14_03030	aroQ2	0.366273	0.39752	3-dehydroquinate dehydratase
PA14_03040		0.476315	0.108711	MFS transporter
PA14_03050	pobA	-0.0373614	0.953105	4-hydroxybenzoate 3-monooxygenase
PA14_03070		0.367649	0.205647	transcriptional regulator
PA14_03080		-0.338667	0.499244	acetyltransferase
PA14_03090		-0.918323	0.00220291	hypothetical protein
PA14_03100		-0.10987	0.857251	hypothetical protein
PA14_03110		1.12809	0.00582185	hypothetical protein
PA14_03120		0.649557	0.0223164	transcriptional regulator
PA14_03130		0.691322	0.0278193	hypothetical protein
PA14_03150		-0.0925001	0.776365	hypothetical protein
PA14_03160		-1.20986	8.91e-06	hypothetical protein
PA14_03163		-0.0977284	0.807659	hypothetical protein
PA14_03166		-1.84453	0.000308	hypothetical protein
PA14_03170		0.312593	0.633563	hypothetical protein
PA14_03180		0.228486	0.686398	hypothetical protein
PA14_03190	tli3	0.197071	0.47543	Tli3
PA14_03200	tle3	1.18701	0.000249	Type VI effector Tle3
PA14_03210		1.02298	0.101555	hypothetical protein
PA14_03220	vgrG2b	1.2651	0.00877867	VgrG2b
PA14_03240	hcpC	2.81138	4.44e-05	secreted protein Hcp
PA14_03250		0.616219	0.00242997	hypothetical protein
PA14_03265		1.06446	1.24e-06	hypothetical protein
PA14_03270		0.719649	1.59e-06	hypothetical protein
PA14_03285		0.252032	0.236958	hypothetical protein
PA14_03290		0.355933	0.253338	hypothetical protein
PA14_03300		0.234236	0.551528	hypothetical protein
PA14_03310		0.255544	0.657171	hypothetical protein
PA14_03320		0.460164	0.00657165	hypothetical protein
PA14_03330		0.732413	0.000617	hypothetical protein
PA14_03340		1.18633	0.000627	hypothetical protein
PA14_03350		0.37668	0.280649	hypothetical protein
PA14_03360		0.201909	0.582297	hypothetical protein
PA14_03370		0.932954	0.000282	hypothetical protein
PA14_03380		0.331362	0.218674	hypothetical protein
PA14_03390		0.30369	0.53498	hypothetical protein
PA14_03400		0.0823159	0.914903	hypothetical protein
PA14_03420		-0.143983	0.870374	hypothetical protein
PA14_03430	gabD	-0.170704	0.548857	succinate-semialdehyde dehydrogenase I
PA14_03450	gabT	-0.146444	0.795544	4-aminobutyrate aminotransferase
PA14_03470		0.837082	0.00317939	hypothetical protein
PA14_03480		0.456031	0.11286	GntR family transcriptional regulator
PA14_03490		0.0156588	0.97689	hypothetical protein
PA14_03510		-0.217275	0.666365	hypothetical protein
PA14_03520		-0.533246	0.135122	hypothetical protein
PA14_03530		0.601079	0.0219764	transcriptional regulator
PA14_03550		-0.319136	0.650653	MFS transporter
PA14_03560		-1.30668	0.000649	hypothetical protein
PA14_03580		-0.235027	0.523339	transcriptional regulator
PA14_03590		-0.45501	0.285903	hypothetical protein
PA14_03610		2.42835	3.51e-05	Zn-dependent protease with chaperone function
PA14_03620		-0.548114	0.150037	hypothetical protein
PA14_03630		-0.155652	0.783612	ArsR family transcriptional regulator
PA14_03650	cysA	1.71824	5.02e-22	sulfate transport protein CysA
PA14_03670	cysW	1.59205	2.11e-23	sulfate transport protein CysW
PA14_03680	cysT	1.78365	2.42e-17	sulfate transport protein CysT
PA14_03700	sbp	1.73053	8.08e-23	sulfate-binding protein
PA14_03710		1.5199	3.51e-08	hypothetical protein
PA14_03720		0.719824	1.86e-05	sensory box GGDEF domain-containing protein
PA14_03730		-0.428747	0.0273894	fatty acid desaturase
PA14_03760		-0.21646	0.7117	sodium:solute symporter
PA14_03770	speB1	0.648144	0.28608	agmatinase
PA14_03780		-0.83249	7.7e-06	transcriptional regulator
PA14_03790		-2.04206	2.26e-07	sensory box GGDEF domain-containing protein
PA14_03800	oprE	0.585786	0.00132501	anaerobically-induced outer membrane porin OprE precursor
PA14_03810	aguA	0.495551	0.00950857	agmatine deiminase
PA14_03830	aguB	1.53867	0.000412	N-carbamoylputrescine amidohydrolase
PA14_03840	aguR	-0.273	0.377951	transcriptional regulator AguR
PA14_03855		0.375548	0.225373	periplasmic polyamine binding protein
PA14_03860		-0.0962629	0.708681	glutamine synthetase
PA14_03870	spuA	-0.89013	0.027042	glutamine amidotransferase
PA14_03880	spuB	-0.588147	0.0328187	glutamine synthetase
PA14_03900	spuC	-0.0339685	0.944548	aminotransferase
PA14_03920	spuD	0.219484	0.731574	polyamine transport protein
PA14_03930	spuE	0.419045	0.187341	polyamine transport protein
PA14_03940	spuF	0.213688	0.585092	polyamine transport protein PotG
PA14_03950	spuG	0.190015	0.531615	polyamine transport protein PotH
PA14_03960	spuH	-0.0560795	0.895624	polyamine transport protein PotI
PA14_03980		0.230484	0.379897	hypothetical protein
PA14_04000		0.556757	0.13612	transcriptional regulator
PA14_04010		0.172984	0.847295	hypothetical protein
PA14_04020		1.00568	0.0049333	hypothetical protein
PA14_04030		0.354736	0.127638	hypothetical protein
PA14_04040		0.0130625	0.967445	hypothetical protein
PA14_04050		-0.433557	0.270788	proline hydroxylase
PA14_04060		0.5841	0.556088	hypothetical protein
PA14_04070		-0.275784	0.39569	hypothetical protein
PA14_04080		-0.0611204	0.860188	ABC transporter permease
PA14_04090		-0.0602924	0.831078	ABC transporter substrate-binding protein
PA14_04100		-0.151382	0.786608	hypothetical protein
PA14_04110	serA	1.21398	1.59e-08	D-3-phosphoglycerate dehydrogenase
PA14_04140		0.509846	0.0149381	hypothetical protein
PA14_04150		0.312128	0.447423	hypothetical protein
PA14_04160		0.440775	0.0190122	transcriptional regulator
PA14_04180		0.400192	0.495822	hypothetical protein
PA14_04190		-1.18655	0.00118946	acetylpolyamine aminohydrolase
PA14_04210		-0.857203	0.00184169	transporter
PA14_04220		-1.82964	1.51e-08	ABC transporter substrate-binding protein
PA14_04230		-2.3508	1.42e-10	ABC transporter permease
PA14_04240		-1.82373	1.59e-06	ABC transporter permease
PA14_04250		-2.3659	2.49e-11	ABC transporter ATP-binding protein
PA14_04270		-0.331717	0.297812	transcriptional regulator
PA14_04290		-0.123967	0.769318	hypothetical protein
PA14_04300		-0.97507	0.000606	hypothetical protein
PA14_04310	rpiA	0.0486981	0.808885	ribose-5-phosphate isomerase A
PA14_04320	ilvA1	0.875168	0.000562	threonine dehydratase
PA14_04330		-0.36734	0.0466426	hypothetical protein
PA14_04340		-0.358339	0.298267	hypothetical protein
PA14_04350		0.750305	0.00715996	integral membrane protein
PA14_04370		0.415271	0.218765	MFS transporter
PA14_04380		0.842327	0.000642	hypothetical protein
PA14_04390	ygdP	0.638503	0.0285259	dinucleoside polyphosphate hydrolase
PA14_04410	ptsP	0.398489	0.00352387	phosphoenolpyruvate-protein phosphotransferase PtsP
PA14_04420		-0.974653	9.62e-06	hypothetical protein
PA14_04430		-0.111333	0.738663	hypothetical protein
PA14_04440		-0.0268408	0.940038	permease
PA14_04460	lgt	0.63843	0.00896477	prolipoprotein diacylglyceryl transferase
PA14_04480	thyA	0.113612	0.742781	thymidylate synthase
PA14_04490		-0.170722	0.463718	hypothetical protein
PA14_04510		-0.355373	0.333387	hypothetical protein
PA14_04520		-0.188072	0.556648	hypothetical protein
PA14_04530		0.677779	0.101927	hypothetical protein
PA14_04550	glpQ	0.0189615	0.979551	glycerophosphoryl diester phosphodiesterase, periplasmic
PA14_04560		-0.363559	0.350257	hypothetical protein
PA14_04570		-0.794171	0.051765	hypothetical protein
PA14_04580	folA	1.26346	0.00143095	dihydrofolate reductase
PA14_04590		-0.249069	0.394263	hypothetical protein
PA14_04610		1.4143	2.11e-05	transporter
PA14_04630	ilvD	0.331555	0.0142119	dihydroxy-acid dehydratase
PA14_04640		0.71446	0.0698414	hypothetical protein
PA14_04650	pfpI	-1.97272	1.89e-05	protease PfpI
PA14_04660		0.591915	0.0161989	hypothetical protein
PA14_04670	mutM	0.572443	0.000863	formamidopyrimidine-DNA glycosylase
PA14_04680		0.481192	0.0850403	hypothetical protein
PA14_04690		-0.0173718	0.968404	hypothetical protein
PA14_04700		0.337263	0.16025	hypothetical protein
PA14_04710		1.90343	0.000258	hypothetical protein
PA14_04730		-0.288741	0.332481	gamma-glutamyltranspeptidase
PA14_04750	fdx1	-0.22974	0.597168	ferredoxin (4Fe-4S)
PA14_04760	coaD	0.548455	0.108119	phosphopantetheine adenylyltransferase
PA14_04780	laoA	-1.63829	3.53e-07	LaoA
PA14_04790	laoB	-1.51818	7.37e-05	LaoB
PA14_04810	laoC	-2.30698	5.32e-05	LaoC
PA14_04820	laoR	0.12682	0.563128	LaoR
PA14_04830		0.202476	0.589984	acetyltransferase
PA14_04840		-0.185904	0.619072	hypothetical protein
PA14_04850		0.704567	0.088449	hypothetical protein
PA14_04860		0.676815	0.0375811	methyltransferase
PA14_04870		0.623069	0.0074858	hypothetical protein
PA14_04890		0.757013	0.000359	zinc protease
PA14_04900	ftsY	0.389826	0.0418041	signal recognition particle receptor FtsY
PA14_04910	ftsE	0.606672	0.00340346	cell division ATP-binding protein FtsE
PA14_04920	ftsX	0.197556	0.408646	cell division protein FtsX
PA14_04930	rpoH	-0.167721	0.5889	RNA polymerase factor sigma-32
PA14_04940		0.26836	0.356143	hypothetical protein
PA14_04950	mtgA	1.07849	5.77e-08	monofunctional biosynthetic peptidoglycan transglycosylase
PA14_04960		-0.185353	0.558977	hypothetical protein
PA14_04970		0.60115	0.0298903	sulfur carrier protein ThiS
PA14_04980	thiG	0.669086	0.0175136	thiazole synthase
PA14_05000	trmB	1.00676	0.00220291	tRNA (guanine-N(7)-)-methyltransferase
PA14_05010		0.160089	0.692715	hypothetical protein
PA14_05020		0.0554344	0.925603	hypothetical protein
PA14_05030		0.1681	0.610581	hypothetical protein
PA14_05040		0.776513	0.0780131	coproporphyrinogen III oxidase
PA14_05050		0.0523984	0.888149	deoxyribonucleotide triphosphate pyrophosphatase
PA14_05060		-0.231566	0.52975	hypothetical protein
PA14_05070		1.30996	9.65e-12	methionine biosynthesis protein
PA14_05080	metX	1.55228	2.67e-08	homoserine O-acetyltransferase
PA14_05110		0.455256	0.104252	hypothetical protein
PA14_05120		0.536374	0.285758	hypothetical protein
PA14_05130		0.85364	8.67e-05	hypothetical protein
PA14_05150	proC	0.423116	0.234946	pyrroline-5-carboxylate reductase
PA14_05160		0.283809	0.188555	hypothetical protein
PA14_05180	pilT	0.390637	0.0370881	twitching motility protein PilT
PA14_05190	pilU	0.449561	0.0971673	twitching motility protein PilU
PA14_05200		-1.1199	3.09e-05	cation efflux system protein
PA14_05210		0.159095	0.553551	hypothetical protein
PA14_05220		0.0778402	0.749044	cystathionine beta-synthase
PA14_05230		0.0564298	0.888149	cystathionine gamma-lyase
PA14_05250	pyrC	0.309515	0.391495	dihydroorotase
PA14_05260	pyrB	-1.05692	0.111642	aspartate carbamoyltransferase
PA14_05270	pyrR	0.242382	0.25785	bifunctional pyrimidine regulatory protein PyrR/uracil phosphoribosyltransferase
PA14_05280	yqgF	-0.75205	0.00724982	Holliday junction resolvase-like protein
PA14_05290		-0.479529	0.0527578	hypothetical protein
PA14_05300		0.356274	0.206682	TonB domain-containing protein
PA14_05310	gshB	-0.279025	0.752848	glutathione synthetase
PA14_05320	pilG	0.488264	0.169341	twitching motility protein PilG
PA14_05330	pilH	0.833418	0.0177774	twitching motility protein PilH
PA14_05340	pilI	0.588041	0.0304597	twitching motility protein PilI
PA14_05360	pilJ	0.701314	0.00430782	twitching motility protein PilJ
PA14_05380	pilK	0.100551	0.834793	methyltransferase PilK
PA14_05390	chpA	0.352847	0.185404	ChpA
PA14_05400		0.251833	0.571726	methylesterase
PA14_05410		0.266421	0.362897	chemotaxis protein
PA14_05420		0.216629	0.523578	transcriptional regulator
PA14_05430		-0.096813	0.882433	chemotaxis protein
PA14_05440		0.296471	0.114142	hypothetical protein
PA14_05450		1.11654	0.00598865	16S ribosomal RNA methyltransferase RsmE
PA14_05460	bioA	0.268579	0.458431	adenosylmethionine-8-amino-7-oxononanoate aminotransferase
PA14_05480		0.211867	0.333383	hypothetical protein
PA14_05500		0.293614	0.271651	hypothetical protein
PA14_05510		1.02604	0.0145824	hypothetical protein
PA14_05520	mexR	-0.523386	0.310687	multidrug resistance operon repressor MexR
PA14_05530	mexA	0.122108	0.567407	RND multidrug efflux membrane fusion protein MexA
PA14_05540	mexB	0.453857	0.112714	RND multidrug efflux transporter MexB
PA14_05550	oprM	0.199176	0.526315	major intrinsic multiple antibiotic resistance efflux outer membrane protein OprM precursor
PA14_05560		0.118086	0.593313	ATP-dependent RNA helicase
PA14_05580		0.00673754	0.972753	hypothetical protein
PA14_05590	metF	0.436259	0.174014	5,10-methylenetetrahydrofolate reductase
PA14_05600		0.928823	0.0150639	hypothetical protein
PA14_05620	sahH	1.00307	0.00316036	S-adenosyl-L-homocysteine hydrolase
PA14_05630		-0.545355	0.170131	hypothetical protein
PA14_05640		-0.199189	0.611643	hypothetical protein
PA14_05650		-0.237773	0.644059	hypothetical protein
PA14_05660		0.722071	0.0698913	transcriptional regulator
PA14_05690	codA	0.919123	0.0224887	cytosine deaminase
PA14_05700	codB	1.04918	4.28e-05	cytosine permease
PA14_05740		-1.59973	0.00811506	dihydropyrimidine dehydrogenase
PA14_05750		-0.54815	0.523801	oxidoreductase
PA14_05770	dhT	-0.829791	0.0688107	phenylhydantoinase
PA14_05775		-0.502621	0.627442	hypothetical protein
PA14_05790		-1.40016	0.000309	transporter
PA14_05810	amaB	-1.2838	0.0153536	allantoate amidohydrolase
PA14_05820		-0.721038	0.0386773	hypothetical protein
PA14_05840	gcdH	-0.99134	0.00199247	glutaryl-CoA dehydrogenase
PA14_05850		0.390534	0.145247	LysR family transcriptional regulator
PA14_05860		-0.346047	0.148905	hypothetical protein
PA14_05870		0.920134	0.184187	phosphate transporter
PA14_05880		-2.78438	2.55e-11	membrane-bound protease
PA14_05890		-1.87273	3.58e-06	stomatin-like protein
PA14_05910		-0.12678	0.680934	periplasmic transport system
PA14_05920		-0.177299	0.491918	hypothetical protein
PA14_05950	dbpA	-0.507334	0.0846785	ATP-dependent RNA helicase DbpA
PA14_05960		0.0512567	0.937302	cold-shock protein
PA14_05970		0.495536	0.1721	hypothetical protein
PA14_05990		-0.0433592	0.862877	EmrB/QacA family drug resistance transporter
PA14_06000		-1.79647	8.36e-05	ClpA/B protease ATP binding subunit
PA14_06010		-1.6102	6.65e-13	hypothetical protein
PA14_06030		0.733582	0.000526	acyltransferase
PA14_06040		-1.22046	1.15e-06	hypothetical protein
PA14_06060	creB	0.236267	0.354952	DNA-binding response regulator CreB
PA14_06070	creC	0.658939	0.0022803	sensory histidine kinase CreC
PA14_06080	creD	0.17287	0.786691	hypothetical protein
PA14_06090		0.140883	0.899723	hypothetical protein
PA14_06120		0.196587	0.642974	hypothetical protein
PA14_06130		0.0156513	0.968669	hypothetical protein
PA14_06150		-0.101771	0.810008	hypothetical protein
PA14_06160		-0.737161	0.021612	hydroxamate-type ferrisiderophore receptor
PA14_06170		0.0108494	0.991519	transmembrane sensor
PA14_06180		0.404073	0.551528	RNA polymerase sigma factor
PA14_06190		-0.311302	0.535837	glutathione S-transferase
PA14_06200		1.76338	0.362931	hypothetical protein
PA14_06210		0.525929	0.35971	transcriptional regulator
PA14_06230		-2.87932	1.15e-23	permease
PA14_06240		-0.253805	0.47429	LysR family transcriptional regulator
PA14_06250		0.410731	0.34939	GNAT family acetyltransferase
PA14_06260		-0.387903	0.162277	LysR family transcriptional regulator
PA14_06270		-1.87028	2.91e-10	hydrolase
PA14_06280		-0.35571	0.208119	hypothetical protein
PA14_06290	glcB	-0.120471	0.712515	malate synthase G
PA14_06300		-1.73116	0.000248	GNAT family acetyltransferase
PA14_06310		-1.86012	0.000142	ACT domain-containing protein
PA14_06320		-0.65943	0.0350969	hypothetical protein
PA14_06330		-0.363806	0.229116	serine/threonine protein kinase
PA14_06340		-0.416466	0.0955823	molybdenum transport regulator
PA14_06350		-0.438015	0.270331	hypothetical protein
PA14_06360		-1.56272	0.0875638	phosphoribosyl transferase
PA14_06390		-1.29317	2.03e-06	hypothetical protein
PA14_06400		1.25445	3.28e-05	LysR family transcriptional regulator
PA14_06420		-0.594015	0.307941	hypothetical protein
PA14_06430		0.816576	0.442146	hypothetical protein
PA14_06450		-0.364257	0.404664	acetyl-CoA carboxylase biotin carboxylase subunit
PA14_06460		-0.411777	0.341624	hypothetical protein
PA14_06480		-1.46995	0.000867	hydrolase
PA14_06500	bioB	-0.272026	0.412488	biotin synthase
PA14_06510	bioF	-0.196063	0.60582	8-amino-7-oxononanoate synthase
PA14_06530		0.304368	0.31613	biotin biosynthesis protein bioH
PA14_06540		-0.0744035	0.885499	biotin synthesis protein BioC
PA14_06570	bioD	0.55726	0.112482	dithiobiotin synthetase
PA14_06580		-1.79524	1.93e-09	hypothetical protein
PA14_06600		-0.950424	6.07e-05	acyl-CoA dehydrogenase
PA14_06620		-0.310707	0.512658	acyl-CoA dehydrogenase
PA14_06640		0.0271711	0.909338	acyl-CoA dehydrogenase
PA14_06650	nirN	-0.323398	0.478176	c-type cytochrome
PA14_06660	nirE	0.961143	0.446534	uroporphyrin-III c-methyltransferase
PA14_06670	nirJ	-0.25974	0.768297	heme d1 biosynthesis protein NirJ
PA14_06680	nirH	0.516692	0.365388	hypothetical protein
PA14_06690	nirG	2.06285	0.305347	transcriptional regulator
PA14_06700	nirL	-0.123129	0.941115	heme d1 biosynthesis protein NirL
PA14_06710		-1.38227	0.437861	transcriptional regulator
PA14_06720	nirF	0.538554	0.482881	heme d1 biosynthesis protein NirF
PA14_06730	nirC	0.680705	0.419738	c-type cytochrome
PA14_06740	nirM	0.504285	0.724442	cytochrome c-551
PA14_06750	nirS	0.788703	0.11286	nitrite reductase
PA14_06770	nirQ	-1.00126	0.083034	regulatory protein NirQ
PA14_06790		-0.529967	0.322353	cytochrome c oxidase subunit
PA14_06800		0.246914	0.879156	hypothetical protein
PA14_06810	norC	-0.372434	0.762014	nitric-oxide reductase subunit C
PA14_06830	norB	0.0870175	0.863138	nitric-oxide reductase subunit B
PA14_06840		-0.314622	0.685864	dinitrification protein NorD
PA14_06860		2.24451	0.0824408	hypothetical protein
PA14_06870	dnr	0.970916	0.0330635	transcriptional regulator Dnr
PA14_06880		0.642267	0.071278	LysR family transcriptional regulator
PA14_06890		-0.653897	0.212241	hypothetical protein
PA14_06900		-1.27954	0.298267	hypothetical protein
PA14_06920		-1.43008	0.0100206	class III pyridoxal phosphate-dependent aminotransferase
PA14_06930		-0.914658	0.0447028	glutamine amidotransferase
PA14_06940		-1.20046	0.0089797	hypothetical protein
PA14_06950		-0.0892716	0.715939	LuxR family transcriptional regulator
PA14_06960		-0.00256238	0.997955	hypothetical protein
PA14_06970		-0.524937	0.109425	Cro/CI family transcriptional regulator
PA14_06980		-0.14696	0.676416	hypothetical protein
PA14_06990		0.106881	0.798634	hypothetical protein
PA14_07000	dsbB1	0.111718	0.679369	DsbB1
PA14_07010		-0.0638797	0.902467	hypothetical protein
PA14_07020		-0.877516	0.012712	hypothetical protein
PA14_07030		0.952677	0.00371685	cytochrome c'
PA14_07040		0.808607	0.00722768	hypothetical protein
PA14_07050		-1.69512	5.43e-09	hypothetical protein
PA14_07060		0.234689	0.368864	hypothetical protein
PA14_07070		-0.546187	0.0467453	hypothetical protein
PA14_07090	metK	1.27036	0.00202549	S-adenosylmethionine synthetase
PA14_07110		1.05436	0.00120499	ArsR family transcriptional regulator
PA14_07130	tktA	0.740593	2.06e-06	transketolase
PA14_07140		0.653594	0.0398681	hypothetical protein
PA14_07150		0.31005	0.310612	hypothetical protein
PA14_07170	epd	0.798266	0.0172613	D-erythrose 4-phosphate dehydrogenase
PA14_07190	pgk	1.02762	2.44e-06	phosphoglycerate kinase
PA14_07200		-0.309165	0.291338	hypothetical protein
PA14_07210		0.53439	0.124589	hypothetical protein
PA14_07230	fda	0.150444	0.564429	fructose-1,6-bisphosphate aldolase
PA14_07240		-0.0352449	0.938051	hypothetical protein
PA14_07250		-2.79879	6.35e-19	hypothetical protein
PA14_07260		-1.19996	0.00257741	hypothetical protein
PA14_07280		0.745746	0.00911525	hypothetical protein
PA14_07290		0.880291	0.000438	hypothetical protein
PA14_07300		1.02745	0.00079	hypothetical protein
PA14_07310		0.56493	0.239121	hydrolase
PA14_07330		1.05094	0.00628709	hypothetical protein
PA14_07340		1.13363	0.00643342	transcriptional regulator
PA14_07355		-0.350964	0.576122	hypothetical protein
PA14_07360		-0.146178	0.77928	hypothetical protein
PA14_07370		-1.09735	0.0455532	hypothetical protein
PA14_07380		0.408479	0.141289	hypothetical protein
PA14_07400		0.690038	0.0270737	hypothetical protein
PA14_07410		0.695977	0.231807	hypothetical protein
PA14_07420		0.412128	0.16112	hypothetical protein
PA14_07430		0.612112	0.169945	hypothetical protein
PA14_07440		0.0617221	0.91804	hypothetical protein
PA14_07450		0.663858	0.105387	hypothetical protein
PA14_07460		0.176113	0.72302	hypothetical protein
PA14_07480		0.777788	0.173866	reverse transcriptase
PA14_07500	rmcA	-1.52908	1.16e-11	redox regulator of c_di_GMP, RmcA
PA14_07520	rpoD	0.801844	0.00109985	RNA polymerase sigma factor RpoD
PA14_07530	dnaG	0.381057	0.322841	DNA primase
PA14_07550		1.14116	0.0675676	hypothetical protein
PA14_07560	rpsU	1.2022	0.00128496	30S ribosomal protein S21
PA14_07570	gcp	0.291859	0.318064	DNA-binding/iron metalloprotein/AP endonuclease
PA14_07580		0.666511	0.148504	glycerol-3-phosphate acyltransferase PlsY
PA14_07590	folB	-0.239	0.455782	dihydroneopterin aldolase
PA14_07600		-0.438707	0.126149	2-amino-4-hydroxy-6- hydroxymethyldihydropteridine pyrophosphokinase
PA14_07620	cca	-0.521278	0.00598865	multifunctional tRNA nucleotidyl transferase/2'3'-cyclic phosphodiesterase/2'nucleotidase/phosphatase
PA14_07630		-2.11113	1.85e-10	hypothetical protein
PA14_07650		-2.35483	4.39e-11	SpoVR family protein
PA14_07660		-2.16437	4.7e-09	hypothetical protein
PA14_07680		-1.77702	1.04e-05	hypothetical protein
PA14_07690	glpE	-0.23853	0.554602	thiosulfate sulfurtransferase
PA14_07700	apaH	0.00136468	0.996951	diadenosine tetraphosphatase
PA14_07710	apaG	-0.510384	0.0410897	ApaG protein
PA14_07730	ksgA	0.0196617	0.962468	dimethyladenosine transferase
PA14_07740	pdxA	0.402707	0.203155	4-hydroxythreonine-4-phosphate dehydrogenase
PA14_07760	surA	0.706483	0.00750423	peptidyl-prolyl cis-trans isomerase SurA
PA14_07770	ostA	0.78507	0.000148	organic solvent tolerance protein OstA
PA14_07780		-0.169596	0.487809	hypothetical protein
PA14_07790		-0.149948	0.622095	nucleotidyl transferase
PA14_07800		-0.551034	0.251279	hypothetical protein
PA14_07810		-0.270419	0.31468	hypothetical protein
PA14_07820		0.180542	0.413964	histidine kinase
PA14_07840		0.0411473	0.91804	two-component response regulator
PA14_07850		0.134805	0.728789	ABC transporter substrate-binding protein
PA14_07860		-0.958983	2.34e-08	ABC transporter ATP-binding protein
PA14_07870		-0.559058	0.354952	ABC transporter substrate-binding protein
PA14_07890		-1.15499	1.97e-06	ABC transporter permease
PA14_07900		-0.750584	0.00428193	ABC transporter permease
PA14_07910	rpe	0.756531	0.00989437	ribulose-phosphate 3-epimerase
PA14_07930		-0.145873	0.823598	phosphoglycolate phosphatase
PA14_07940	trpE	0.467404	0.159328	anthranilate synthase component I
PA14_07950	prtN	0.392059	0.350257	transcriptional regulator PrtN
PA14_07960	prtR	0.149378	0.558697	transcriptional regulator PrtR
PA14_07970		-0.844867	0.376549	hypothetical protein
PA14_07980		-0.389612	0.590345	hypothetical protein
PA14_07990		-0.346288	0.546317	hypothetical protein
PA14_08000		-0.351737	0.678456	hypothetical protein
PA14_08010		-0.809486	0.283281	hypothetical protein
PA14_08020		-1.04202	0.281006	bacteriophage protein
PA14_08030		-0.725823	0.456742	phage baseplate assembly protein
PA14_08040		-0.928622	0.367161	phage tail protein
PA14_08050		-0.423252	0.524086	tail fiber protein
PA14_08060		0.264271	0.737785	tail fiber assembly protein
PA14_08070		-0.54927	0.543519	phage tail sheath protein
PA14_08090		-0.22584	0.834713	phage tail tube protein
PA14_08100		-0.314727	0.687985	hypothetical protein
PA14_08110		-1.15776	0.284547	hypothetical protein
PA14_08120		-0.624807	0.517636	tail length determinator protein
PA14_08130		-0.680113	0.442051	hypothetical protein
PA14_08140		-0.472277	0.40255	hypothetical protein
PA14_08150		-1.0455	0.205769	phage late control gene D protein
PA14_08160		-0.390001	0.643103	lytic enzyme
PA14_08180		-1.72601	0.246262	hypothetical protein
PA14_08190		-0.674528	0.564835	hypothetical protein
PA14_08200		-0.353308	0.645219	hypothetical protein
PA14_08210		-0.521978	0.690285	hypothetical protein
PA14_08220		-0.638355	0.615338	hypothetical protein
PA14_08230		-0.3268	0.668886	hypothetical protein
PA14_08240		-0.572501	0.519569	hypothetical protein
PA14_08250		-0.737882	0.358091	hypothetical protein
PA14_08260		-0.820093	0.310993	minor tail protein L
PA14_08270		-1.1259	0.214648	hypothetical protein
PA14_08280		-0.0904256	0.925469	bacteriophage protein
PA14_08300		-0.626107	0.428241	phage-related protein, tail component
PA14_08310		0.0840162	0.856993	hypothetical protein
PA14_08320		0.161458	0.773482	hypothetical protein
PA14_08330		0.0214688	0.970093	hypothetical protein
PA14_08340	trpG	0.916228	0.0514231	anthranilate synthase component II
PA14_08350	trpD	0.219041	0.598565	anthranilate phosphoribosyltransferase
PA14_08360	trpC	0.465619	0.179338	indole-3-glycerol-phosphate synthase
PA14_08370	vfr	0.385847	0.101006	cAMP-regulatory protein
PA14_08380		0.552267	0.0198109	hypothetical protein
PA14_08390	speD	0.76242	0.0636869	S-adenosylmethionine decarboxylase
PA14_08400		0.119835	0.66222	hypothetical protein
PA14_08420		-1.67966	0.000794	HIT family protein
PA14_08430		-0.109041	0.685864	ATPase
PA14_08440		0.910366	1.69e-07	short chain alcohol dehydrogenase
PA14_08450		0.817637	2.25e-10	hypothetical protein
PA14_08460		0.632359	0.0551533	hypothetical protein
PA14_08470		0.436662	0.199351	hypothetical protein
PA14_08480	argC	0.591204	0.135522	N-acetyl-gamma-glutamyl-phosphate reductase
PA14_08490		0.712672	0.000485	hypothetical protein
PA14_08500		0.187506	0.448935	hypothetical protein
PA14_08510		0.114329	0.7014	iron-sulfur cluster insertion protein ErpA
PA14_08520	anmK	-0.189489	0.422567	anhydro-N-acetylmuramic acid kinase
PA14_08540		-0.0600759	0.848179	hypothetical protein
PA14_08560	tyrZ	0.300095	0.441198	tyrosyl-tRNA synthetase
PA14_08620	birA	0.380373	0.479381	biotin--protein ligase
PA14_08630		0.174278	0.773978	pantothenate kinase
PA14_08640		0.214358	0.597168	hypothetical protein
PA14_08680	tufB	1.06545	0.024546	elongation factor Tu
PA14_08695	secE	0.635388	0.205971	preprotein translocase subunit SecE
PA14_08710	nusG	0.627297	0.204956	transcription antitermination protein NusG
PA14_08720	rplK	0.961157	0.026584	50S ribosomal protein L11
PA14_08730	rplA	0.9012	0.041293	50S ribosomal protein L1
PA14_08740	rplJ	1.65304	0.00686761	50S ribosomal protein L10
PA14_08750	rplL	1.54017	0.000776	50S ribosomal protein L7/L12
PA14_08760	rpoB	0.364789	0.199824	DNA-directed RNA polymerase subunit beta
PA14_08780	rpoC	0.563393	0.0297149	DNA-directed RNA polymerase subunit beta'
PA14_08790	rpsL	0.74011	0.00778161	30S ribosomal protein S12
PA14_08810	rpsG	0.862099	0.166264	30S ribosomal protein S7
PA14_08820	fusA1	0.809506	0.0793237	elongation factor G
PA14_08830	tufA	0.946204	0.0288955	elongation factor Tu
PA14_08840	rpsJ	0.40393	0.426325	30S ribosomal protein S10
PA14_08850	rplC	0.422787	0.274091	50S ribosomal protein L3
PA14_08860	rplD	0.906229	0.0664078	50S ribosomal protein L4
PA14_08870	rplW	1.1194	0.023271	50S ribosomal protein L23
PA14_08880	rplB	0.910781	0.0708659	50S ribosomal protein L2
PA14_08890	rpsS	0.774397	0.127311	30S ribosomal protein S19
PA14_08900	rplV	0.699752	0.0736453	50S ribosomal protein L22
PA14_08910	rpsC	0.81398	0.102824	30S ribosomal protein S3
PA14_08920	rplP	0.62127	0.187193	50S ribosomal protein L16
PA14_08930	rpmC	0.926354	0.0914671	50S ribosomal protein L29
PA14_08940	rpsQ	0.924954	0.0361554	30S ribosomal protein S17
PA14_08950	rplN	0.718783	0.108711	50S ribosomal protein L14
PA14_08960	rplX	0.466738	0.071209	50S ribosomal protein L24
PA14_08970	rplE	0.987509	0.0315657	50S ribosomal protein L5
PA14_08980	rpsN	1.20946	0.0353033	30S ribosomal protein S14
PA14_08990	rpsH	0.775415	0.0864524	30S ribosomal protein S8
PA14_09000	rplF	0.501836	0.234675	50S ribosomal protein L6
PA14_09010	rplR	0.470462	0.271241	50S ribosomal protein L18
PA14_09020	rpsE	0.847623	0.0172613	30S ribosomal protein S5
PA14_09030	rpmD	0.610668	0.1131	50S ribosomal protein L30
PA14_09040	rplO	0.715079	0.106577	50S ribosomal protein L15
PA14_09050	secY	0.768945	0.0444215	preprotein translocase subunit SecY
PA14_09070	rpmJ	1.01286	0.000743	50S ribosomal protein L36
PA14_09080	rpsM	1.00155	0.0680494	30S ribosomal protein S13
PA14_09090	rpsK	0.686041	0.4201	30S ribosomal protein S11
PA14_09100	rpsD	0.404501	0.297812	30S ribosomal protein S4
PA14_09115	rpoA	0.948213	0.0530869	DNA-directed RNA polymerase subunit alpha
PA14_09130	rplQ	0.991827	0.0073929	50S ribosomal protein L17
PA14_09150	katA	-0.9476	0.109396	catalase
PA14_09160	bfrA	0.315527	0.272651	bacterioferritin
PA14_09180	uvrA	0.558007	0.000527	excinuclease ABC subunit A
PA14_09195		0.454314	0.0583866	major facilitator transporter
PA14_09200	ssb	0.426251	0.117178	single-stranded DNA-binding protein
PA14_09210	pchA	-0.653431	0.45325	salicylate biosynthesis isochorismate synthase
PA14_09220	pchB	-0.573004	0.517441	isochorismate-pyruvate lyase
PA14_09230	pchC	-1.13769	0.0442295	pyochelin biosynthetic protein PchC
PA14_09240	pchD	-0.639306	0.406408	pyochelin biosynthesis protein PchD
PA14_09260	pchR	0.418242	0.368864	transcriptional regulator PchR
PA14_09270	pchE	-0.166667	0.852284	dihydroaeruginoic acid synthetase
PA14_09280	pchF	-0.157333	0.84358	pyochelin synthetase
PA14_09290	pchG	-0.194995	0.831842	pyochelin biosynthetic protein PchG
PA14_09300		-0.274445	0.72879	ABC transporter ATP-binding protein
PA14_09320		-0.30287	0.718071	ABC transporter ATP-binding protein
PA14_09340	fptA	0.471438	0.455109	Fe(III)-pyochelin outer membrane receptor
PA14_09350		0.299131	0.727729	hypothetical protein
PA14_09370		0.327999	0.656612	hypothetical protein
PA14_09380		0.309759	0.704755	transporter
PA14_09400	phzS	3.80618	6.72e-09	hypothetical protein
PA14_09410	phzG1	1.17151	0.161159	pyrodoxamine 5'-phosphate oxidase
PA14_09420	phzF1	0.874563	0.297	phenazine biosynthesis protein
PA14_09440	phzE1	0.772153	0.362587	phenazine biosynthesis protein PhzE
PA14_09450	phzD1	0.866301	0.316138	phenazine biosynthesis protein PhzD
PA14_09460	phzC1	-0.464911	0.72224	phenazine biosynthesis protein PhzC
PA14_09470	phzB1	3.06495	2.65e-06	phenazine biosynthesis protein
PA14_09480	phzA1	2.3662	0.00314888	phenazine biosynthesis protein
PA14_09490	phzM	0.967861	0.0276759	phenazine-specific methyltransferase
PA14_09500	opmD	1.92926	0.000581	outer membrane protein
PA14_09520	mexI	1.68736	0.00252209	RND efflux transporter
PA14_09530	mexH	1.41766	0.0843372	RND efflux membrane fusion protein
PA14_09540	mexG	1.82547	0.000303	hypothetical protein
PA14_09550		-0.874873	0.00642087	hypothetical protein
PA14_09570		0.51654	0.221269	LysR family transcriptional regulator
PA14_09580		0.585184	0.205218	hypothetical protein
PA14_09600	ddlA	-0.0514309	0.91812	D-alanine--D-alanine ligase
PA14_09610		-0.357297	0.305212	hypothetical protein
PA14_09630		-0.748711	0.000848	acyl-CoA dehydrogenase
PA14_09660		-0.249237	0.317811	acyl-CoA synthetase
PA14_09680		0.24278	0.55884	two-component sensor
PA14_09690		0.637464	0.0619551	two-component response regulator
PA14_09700		-0.627486	0.0785913	monooxygenase
PA14_09710		-0.524859	0.445188	aldehyde dehydrogenase
PA14_09730		-1.70683	0.0353033	dihydrodipicolinate synthase
PA14_09740		-1.0287	0.00400679	MFS transporter
PA14_09750		-0.386735	0.183821	oxidoreductase
PA14_09760		-0.350809	0.393924	GntR family transcriptional regulator
PA14_09770	souR	0.468086	0.238314	sarcosine oxidation and utilization regulator SouR
PA14_09780		0.12942	0.749399	hypothetical protein
PA14_09790		0.0400328	0.924858	transcriptional regulator
PA14_09810		0.419402	0.326926	hypothetical protein
PA14_09820		-0.24506	0.357622	acetolactate synthase
PA14_09850		0.708392	0.320303	porin
PA14_09870	eftM	0.96962	0.0340197	SAM-dependent methyltransferase , EftM
PA14_09880		1.13292	0.270788	hypothetical protein
PA14_09890	ppiC2	-0.331575	0.67109	peptidyl-prolyl cis-trans isomerase C2
PA14_09900	prpL	0.387405	0.550972	Pvds-regulated endoprotease, lysyl class
PA14_09910		0.923395	0.0249358	transcriptional regulator
PA14_09920		-0.313904	0.719139	translation initiation inhibitor
PA14_09930		-2.94504	4.74e-06	exonuclease III
PA14_09940		-2.60588	4.79e-08	protease
PA14_09950		0.149875	0.718468	oxidoreductase
PA14_09960		0.91701	0.0469556	hypothetical protein
PA14_09970	fpvB	0.914893	0.040548	type I ferripyoverdine receptor, FpvB
PA14_09980	dkgB	0.391377	0.658579	2,5-diketo-D-gluconate reductase B
PA14_09990		0.0856347	0.91804	acetyltransferase
PA14_10010		0.570736	0.0800858	transcriptional regulator
PA14_10020		-0.152448	0.717327	hypothetical protein
PA14_10040		0.174529	0.517862	amidase
PA14_10050		-0.10526	0.90257	hypothetical protein
PA14_10070		0.367036	0.593706	zinc-dependent oxidoreductase
PA14_10080		0.749555	0.169391	hypothetical protein
PA14_10090		-0.507747	0.084698	LysR family transcriptional regulator
PA14_10110		-0.273249	0.608353	transporter
PA14_10120		-0.356574	0.0943511	LysR family transcriptional regulator
PA14_10130		-1.04212	0.000987	short chain dehydrogenase
PA14_10140	fepG	1.80669	0.00540385	ferric enterobactin transport protein FepG
PA14_10160	fepD	1.20067	0.0361988	ferric enterobactin transport protein FepD
PA14_10170	fepB	1.50107	0.00342194	iron-enterobactin transporter periplasmic binding protein
PA14_10180	fepC	1.17311	0.0111023	ferric enterobactin transport protein FepC
PA14_10190		0.817077	0.00098	transcriptional regulator
PA14_10200		1.19541	0.0479545	TonB-dependent receptor protein
PA14_10210		0.982838	0.0969985	oxidoreductase
PA14_10220		-0.0867053	0.878599	SH3 domain-containing protein
PA14_10230	adh	-0.65818	0.190633	2,3-butanediol dehydrogenase
PA14_10240		-0.269805	0.710167	branched-chain alpha-keto acid dehydrogenase subunit E2
PA14_10250	acoB	-0.27093	0.668263	acetoin catabolism protein AcoB
PA14_10260		-0.89586	0.0988218	dehydrogenase E1 component
PA14_10270		0.494911	0.645242	hypothetical protein
PA14_10280		-1.15393	0.258545	short-chain dehydrogenase
PA14_10290	acoR	-2.01747	2.47e-19	transcriptional regulator AcoR
PA14_10300		-1.42394	0.000147	efflux protein
PA14_10320		0.289422	0.312386	transcriptional regulator
PA14_10330		1.99546	0.00840283	outer membrane protein
PA14_10340		2.09643	2.16e-06	toxin transporter
PA14_10350		1.72337	0.000458	secretion protein
PA14_10360		3.47619	8.6e-06	hypothetical protein
PA14_10370		1.22805	0.0258378	hypothetical protein
PA14_10380		3.04385	0.000456	hypothetical protein
PA14_10400		-0.57194	0.710672	hypothetical protein
PA14_10410		-1.87039	0.328534	hypothetical protein
PA14_10420	tyrS	2.10209	1.58e-05	tyrosyl-tRNA synthetase
PA14_10440		0.897888	0.0703591	porin
PA14_10470		1.3236	0.00114679	MFS transporter
PA14_10480		1.57914	0.000158	transcriptional regulator
PA14_10490		5.96012	7.94e-47	hypothetical protein
PA14_10500		5.79257	1.75e-134	cbb3-type cytochrome c oxidase subunit I
PA14_10530		3.37805	7.94e-47	GntR family transcriptional regulator
PA14_10540		5.85445	1.52e-40	iron-sulfur cluster-binding protein
PA14_10550		5.00105	1.78e-45	sulfite or nitrite reductas
PA14_10560		4.96932	2.49e-31	hypothetical protein
PA14_10570		0.0902608	0.91284	2,4-dihydroxyhept-2-ene-1,7-dioic acid aldolase
PA14_10590	hpcG	0.815806	0.137389	2-oxo-hepta-3-ene-1,7-dioic acid hydratase
PA14_10600		-0.192965	0.65367	MFS transporter
PA14_10610	hpcD	0.462418	0.418124	5-carboxymethyl-2-hydroxymuconate isomerase
PA14_10620	hpcB	0.427761	0.315797	homoprotocatechuate 2,3-dioxygenase
PA14_10630	hpcC	0.661023	0.125696	5-carboxy-2-hydroxymuconate semialdehyde dehydrogenase
PA14_10640		1.02276	0.312238	hypothetical protein
PA14_10650		1.41966	0.117178	hypothetical protein
PA14_10660		-1.01343	0.10564	transcriptional regulator
PA14_10670	aph	0.858826	0.0109629	aminoglycoside 3'-phosphotransferase type IIB
PA14_10680		0.448057	0.0818136	hypothetical protein
PA14_10700		-0.330893	0.0819273	bacteriophytochrome
PA14_10710		-0.376466	0.148971	hypothetical protein
PA14_10730		-0.617403	0.00626754	hypothetical protein
PA14_10740		0.138859	0.639589	spermidine acetyltransferase
PA14_10750		0.87903	0.144339	sugar efflux transporter
PA14_10770		-1.87014	4.75e-07	sensor/response regulator hybrid
PA14_10780		-1.64506	0.00261196	hypothetical protein
PA14_10790	ampC	-0.433084	0.293308	beta-lactamase
PA14_10800	ampR	0.0591311	0.800968	transcriptional regulator AmpR
PA14_10820		-1.04157	1.09e-07	HDIG domain-containing protein
PA14_10830		-0.233211	0.554768	LysR family transcriptional regulator
PA14_10840		0.947045	0.0178394	dehydrogenase
PA14_10850		-1.2079	0.0907495	dehydrogenase
PA14_10870		-0.579079	0.239121	hypothetical protein
PA14_10890		-0.784177	0.617387	short-chain dehydrogenase
PA14_10900		-0.329979	0.888515	alcohol dehydrogenase
PA14_10910		-0.301706	0.597647	major facilitator transporter
PA14_10920		-0.276668	0.816763	hypothetical protein
PA14_10940		-0.411137	0.24032	AraC family transcriptional regulator
PA14_10950		-0.584354	0.0536133	hypothetical protein
PA14_10960		-0.813969	0.169687	ferredoxin oxidoreductase subunit
PA14_10970		-0.450368	0.5889	flavodoxin reductase
PA14_10980		-0.923896	0.00648674	hypothetical protein
PA14_10990	hpaC	0.802945	0.419794	4-hydroxyphenylacetate 3-monooxygenase small subunit
PA14_11000	hpaA	0.697779	0.00624522	4-hydroxyphenylacetate 3-monooxygenase large chain
PA14_11010		1.01864	0.0145721	hypothetical protein
PA14_11020		2.63073	0.132307	3-ketoacyl-ACP reductase
PA14_11030		-0.712165	0.443009	aminotransferase
PA14_11050		-0.274515	0.75458	hypothetical protein
PA14_11060	cupB1	-0.543627	0.382361	fimbrial subunit CupB1
PA14_11070	cupB2	0.135391	0.882947	chaperone CupB2
PA14_11080	cupB3	-1.7904	0.00138346	usher CupB3
PA14_11090	cupB4	-0.385119	0.834793	chaperone CupB4
PA14_11100	cupB5	-0.244987	0.489141	adhesive protein CupB5
PA14_11110	cupB6	-0.700426	0.34672	fimbrial protein cupB6
PA14_11120		-0.807668	0.126069	response regulator
PA14_11130		0.447405	0.0606471	short chain dehydrogenase
PA14_11140		-0.359788	0.401756	nonribosomal peptide synthetase
PA14_11150		0.815814	0.166349	transcriptional regulator
PA14_11160		-0.00568735	0.994105	hypothetical protein
PA14_11170		-0.455658	0.254442	hypothetical protein
PA14_11180		-0.596959	0.124972	transcriptional regulator
PA14_11190		-0.570207	0.223079	aldehyde dehydrogenase
PA14_11210		-1.34207	0.00267314	amino acid permease
PA14_11230		-1.6388	0.0995838	hypothetical protein
PA14_11240		-0.300914	0.518512	DNA-binding transcriptional activator FeaR
PA14_11250		0.535692	0.0797115	hypothetical protein
PA14_11260		0.613308	0.0108643	epimerase
PA14_11270	oprG	-0.0270767	0.954386	outer membrane protein OprG precursor
PA14_11280		0.608893	0.299555	hypothetical protein
PA14_11290		0.167281	0.826414	permease
PA14_11310		0.257048	0.744258	ABC transporter ATP-binding protein
PA14_11320		0.677004	0.443872	hypothetical protein
PA14_11330		-0.931006	0.0253672	hypothetical protein
PA14_11340		0.146966	0.555945	thioredoxin
PA14_11350		0.70774	0.0125764	hypothetical protein
PA14_11370		0.530771	0.243605	lipoprotein
PA14_11380	nrdR	0.921418	0.00248222	transcriptional regulator NrdR
PA14_11400	ribD	0.279971	0.482881	riboflavin-specific deaminase/reductase
PA14_11410	ribC	1.50634	0.000185	riboflavin synthase subunit alpha
PA14_11420	ribB	1.14182	7.6e-06	bifunctional 3,4-dihydroxy-2-butanone 4-phosphate synthase/GTP cyclohydrolase II-like protein
PA14_11430	ribH	0.866171	6.35e-05	6,7-dimethyl-8-ribityllumazine synthase
PA14_11450	nusB	0.558038	0.0545005	transcription antitermination protein NusB
PA14_11460	thiL	0.501962	0.0176206	thiamine monophosphate kinase
PA14_11470	pgpA	0.520056	0.00163485	phosphatidylglycerophosphatase A
PA14_11480		0.0948576	0.769318	hypothetical protein
PA14_11490		0.0438284	0.905849	hypothetical protein
PA14_11510	ribA	0.389291	0.241542	GTP cyclohydrolase II
PA14_11520		0.872868	0.00448065	hypothetical protein
PA14_11530		0.655472	0.0327777	hypothetical protein
PA14_11550	dxs	0.521619	0.00611306	1-deoxy-D-xylulose-5-phosphate synthase
PA14_11560	ispA	0.781389	0.00154302	geranyltranstransferase
PA14_11570	xseB	1.05418	1.25e-05	exodeoxyribonuclease VII small subunit
PA14_11580		-0.565977	0.183831	hypothetical protein
PA14_11590		-0.495129	0.391943	hypothetical protein
PA14_11600		-0.0178468	0.98281	ABC transporter
PA14_11610		-0.452756	0.590345	ABC transporter permease
PA14_11620		-0.831523	0.0211006	ABC transporter
PA14_11630		0.397897	0.129777	two-component sensor
PA14_11650		0.447315	0.127237	hypothetical protein
PA14_11660	aqpZ	0.708141	0.12586	aquaporin Z
PA14_11670		0.399159	0.501378	hypothetical protein
PA14_11680		0.546715	0.0445759	two-component regulator
PA14_11690	ppa	1.12736	0.000451	inorganic pyrophosphatase
PA14_11700		0.285382	0.298188	hypothetical protein
PA14_11720		0.16438	0.669632	hypothetical protein
PA14_11730		-0.460667	0.276	protein kinase
PA14_11740		-0.71182	0.0370766	hypothetical protein
PA14_11750		0.275666	0.336479	acetyltransferase
PA14_11760		-1.52882	2.54e-05	ethanolamine ammonia-lyase small subunit
PA14_11770	eutB	-1.24444	3.13e-05	ethanolamine ammonia-lyase large subunit
PA14_11790		-1.61818	1.39e-08	amino acid transporter
PA14_11810		-1.72279	0.000905	aldehyde dehydrogenase
PA14_11830		-0.988491	0.00393166	transcriptional regulator
PA14_11845	mpl	-0.082498	0.724328	UDP-N-acetylmuramate:L-alanyl-gamma-D-glutamyl- meso-diaminopimelate ligase
PA14_11860		-0.0694983	0.812279	aromatic acid decarboxylase
PA14_11880		-0.0996742	0.842644	hypothetical protein
PA14_11890		-0.958182	0.000229	hypothetical protein
PA14_11900		0.0277845	0.916396	hypothetical protein
PA14_11910		-0.75257	0.0206299	hypothetical protein
PA14_11920		0.811848	6.06e-05	hypothetical protein
PA14_11930		0.441755	0.148181	hypothetical protein
PA14_11940		0.133054	0.709101	hypothetical protein
PA14_11960		0.125497	0.761463	hypothetical protein
PA14_11970		0.873981	1.91e-06	3-methyladenine DNA glycosylase
PA14_11980		-0.672862	0.00701678	hypothetical protein
PA14_11990		-0.511453	0.229205	hydrolase
PA14_12010	proA	0.641271	0.00077	gamma-glutamyl phosphate reductase
PA14_12020	nadD	-0.0654945	0.860188	nicotinic acid mononucleotide adenylyltransferase
PA14_12030		0.690722	0.00181256	hypothetical protein
PA14_12050		1.04699	2.28e-05	rRNA large subunit methyltransferase
PA14_12060	pbpA	1.45792	4.24e-10	penicillin-binding protein 2
PA14_12070	rodA	1.01222	1.16e-12	rod shape-determining protein
PA14_12080	sltB1	0.623818	0.00128631	soluble lytic transglycosylase B
PA14_12090		0.13771	0.644916	RlpA family lipoprotein
PA14_12100	dacC	0.705081	4.22e-05	D-ala-D-ala-carboxypeptidase
PA14_12110		0.457982	0.0807098	hypothetical protein
PA14_12120	lipB	0.276162	0.33288	lipoate-protein ligase B
PA14_12130	lis	-0.0971185	0.723102	lipoyl synthase
PA14_12140		-0.708272	0.0323089	transcriptional regulator
PA14_12150		-1.51728	0.0192313	epoxide hydrolase
PA14_12160		0.0823987	0.669741	murein transglycosylase
PA14_12170		-1.39371	0.3241	hypothetical protein
PA14_12180		0.415981	0.457176	hypothetical protein
PA14_12200	holA	0.690848	0.0043124	DNA polymerase III subunit delta
PA14_12210		0.475078	0.0240559	hypothetical protein
PA14_12230	leuS	0.6382	0.0793673	leucyl-tRNA synthetase
PA14_12260		-3.02397	5.93e-05	hypothetical protein
PA14_12270		-0.62034	0.00153488	hypothetical protein
PA14_12280	lnt	0.862756	7.24e-07	apolipoprotein N-acyltransferase
PA14_12300		0.603389	0.0170925	hypothetical protein
PA14_12310		0.547396	0.0899108	metalloprotease
PA14_12330		0.312195	0.0883828	hypothetical protein
PA14_12350		0.628017	0.0503647	(dimethylallyl)adenosine tRNA methylthiotransferase
PA14_12360		0.970009	0.133604	hypothetical protein
PA14_12370		0.135872	0.766847	hypothetical protein
PA14_12390	hemL	0.590643	1.04e-05	glutamate-1-semialdehyde aminotransferase
PA14_12400	thiE	0.286567	0.435864	thiamine-phosphate pyrophosphorylase
PA14_12410	thiD	-0.188643	0.612295	phosphomethylpyrimidine kinase
PA14_12440		-0.659007	0.037916	AcrR family transcriptional regulator
PA14_12450		-0.779855	0.00687876	acyl-CoA dehydrogenase
PA14_12470		-0.136852	0.809919	hypothetical protein
PA14_12490		-0.0845662	0.709209	AMP nucleosidase
PA14_12530		-0.663088	0.0126507	hypothetical protein
PA14_12540		0.63101	0.0622381	pseudouridine synthase
PA14_12550		2.52629	1.6e-06	hypothetical protein
PA14_12560		1.11545	0.00066	hypothetical protein
PA14_12570		0.121091	0.687206	transcription regulator AsnC
PA14_12590		-0.460905	0.389569	hypothetical protein
PA14_12610		0.273781	0.503985	transporter
PA14_12620		-0.489916	0.0305127	hypothetical protein
PA14_12630		0.374189	0.0455547	ATP-dependent helicase
PA14_12640		-0.559572	0.0306423	hypothetical protein
PA14_12650		-0.118139	0.674273	hypothetical protein
PA14_12670		-0.0738839	0.763791	hypothetical protein
PA14_12680		-2.00052	9.12e-08	short chain dehydrogenase
PA14_12690		-0.303159	0.377497	hypothetical protein
PA14_12700		0.519989	0.174578	hypothetical protein
PA14_12710		0.227225	0.617387	hypothetical protein
PA14_12730		-0.0652279	0.895626	hypothetical protein
PA14_12740		-0.725359	0.00660547	hypothetical protein
PA14_12750		0.265125	0.408212	hypothetical protein
PA14_12760		0.446347	0.0133493	ATP-dependent RNA helicase
PA14_12770		0.375412	0.108728	hypothetical protein
PA14_12780		0.827971	0.0142331	two-component response regulator
PA14_12810		-0.611147	0.212032	two-component response regulator
PA14_12820		-0.408384	0.29424	two-component sensor
PA14_12840		-0.959918	5.86e-05	acetyltransferase
PA14_12850		-0.180621	0.56907	acetyltransferase
PA14_12860		-0.682946	0.0184885	hypothetical protein
PA14_12870	tesB	0.730088	0.000539	acyl-CoA thioesterase
PA14_12890		0.544358	0.103954	hypothetical protein
PA14_12900		1.88869	3.46e-06	DNA binding protein
PA14_12910		2.58157	0.00530958	hypothetical protein
PA14_12920		3.07424	1.88e-15	taurine ABC transporter periplasmic protein
PA14_12940		3.71938	5.07e-16	taurine ABC transporter ATP-binding protein
PA14_12960		3.87754	2.47e-18	taurine ABC transporter permease
PA14_12970	tauD	3.52628	3.27e-10	taurine dioxygenase
PA14_12980		-0.245547	0.372964	hypothetical protein
PA14_12990		0.765621	0.0849927	choline transporter
PA14_13000		1.45484	0.000318	transcriptional regulator
PA14_13010		2.01008	3.37e-10	hypothetical protein
PA14_13030	cioA	0.0510173	0.936414	CioA, cyanide insensitive terminal oxidase
PA14_13040	cioB	0.181661	0.724694	CioB, cyanide insensitive terminal oxidase
PA14_13050		-0.374718	0.552175	hypothetical protein
PA14_13060		-0.066603	0.844588	transcriptional regulator
PA14_13070		-0.543573	0.178305	MFS family transporter
PA14_13090		0.142625	0.70018	acyl-CoA thiolase
PA14_13110		-1.11066	7.77e-05	long-chain-fatty-acid--CoA ligase
PA14_13130		-1.33835	1.39e-18	hypothetical protein
PA14_13140		-0.982047	0.000353	hypothetical protein
PA14_13150		-1.14558	9.87e-05	transcriptional regulator
PA14_13170		-0.434773	0.33892	metal transporting P-type ATPase
PA14_13190		-1.53167	6.28e-07	hypothetical protein
PA14_13200		-1.42432	1.38e-06	hypothetical protein
PA14_13210		-1.37377	0.128872	hypothetical protein
PA14_13220		-1.23151	0.00331918	protein-tyrosine-phosphatase
PA14_13230	moaC	-0.187133	0.522749	molybdenum cofactor biosynthesis protein MoaC
PA14_13240	moaD	-0.0793429	0.83646	molybdopterin converting factor, small subunit
PA14_13250	moaE	-0.262967	0.544087	molybdopterin converting factor, large subunit
PA14_13260	moaB1	-1.0837	0.184215	MoaB1
PA14_13280	moeA1	-1.44323	0.0151702	molybdenum cofactor biosynthetic protein A1
PA14_13290		-0.442021	0.551298	protease
PA14_13300		0.0500673	0.962468	hypothetical protein
PA14_13320		-1.41137	0.0953983	hypothetical protein
PA14_13330		-0.462758	0.399132	hypothetical protein
PA14_13340		-0.551708	0.31915	extracellular nuclease
PA14_13350		0.416854	0.439464	hypothetical protein
PA14_13360		1.11264	0.0237326	hypothetical protein
PA14_13370		0.48895	0.337525	hypothetical protein
PA14_13380		1.03843	0.0396993	hypothetical protein
PA14_13390		0.216811	0.707715	hypothetical protein
PA14_13410	prfC	0.790258	3.45e-05	peptide chain release factor 3
PA14_13420		0.0614264	0.882364	hypothetical protein
PA14_13430	fecA	1.45423	0.000135	Fe(III) dicitrate transport protein FecA
PA14_13450		1.42393	0.00213465	transmembrane sensor
PA14_13460		1.5214	7.13e-05	RNA polymerase sigma factor
PA14_13470		1.63581	1.92e-15	AraC family transcriptional regulator
PA14_13490		2.23801	1.86e-28	hypothetical protein
PA14_13500		0.798546	3.17e-05	2-hydroxyacid dehydrogenase
PA14_13510		0.23235	0.351348	LysR family transcriptional regulator
PA14_13520		1.65434	1.31e-06	outer membrane protein
PA14_13530		2.53135	1.25e-10	outer membrane protein
PA14_13560		1.60537	0.000167	hypothetical protein
PA14_13580		-0.495227	0.190659	ABC transporter ATP-binding protein
PA14_13590		-0.629009	0.0551541	ABC transporter permease
PA14_13600		-0.0203501	0.966768	ABC transporter substrate-binding protein
PA14_13610		-0.565592	0.181552	ABC transporter permease
PA14_13620	nhaP	1.50562	3.62e-05	Na+/H+ antiporter NhaP
PA14_13630		-0.631265	0.206729	hypothetical protein
PA14_13650		-0.0488665	0.868311	hypothetical protein
PA14_13660	tpbA	-0.21325	0.847295	protein tyrosine phosphatase TpbA
PA14_13670		0.291765	0.591385	hypothetical protein
PA14_13680		0.456156	0.17437	short chain dehydrogenase
PA14_13690		-0.608863	0.0167309	methyltransferase
PA14_13710		-1.01788	0.0011376	hypothetical protein
PA14_13720		-2.74506	2.53e-07	hypothetical protein
PA14_13730	narL	-0.339779	0.374894	transcriptional regulator NarL
PA14_13740	narX	-0.36297	0.13982	two-component sensor NarX
PA14_13750	narK1	-0.93172	0.193818	nitrite extrusion protein 1
PA14_13770	narK2	-0.387382	0.749044	nitrite extrusion protein 2
PA14_13780	narG	0.143487	0.742709	respiratory nitrate reductase alpha subun
PA14_13800	narH	-0.0536937	0.903135	respiratory nitrate reductase beta subuni
PA14_13810	narJ	0.165475	0.870544	respiratory nitrate reductase delta chain
PA14_13830	narI	0.69572	0.363205	respiratory nitrate reductase gamma chain
PA14_13840		0.39932	0.645095	peptidyl-prolyl cis-trans isomerase, PpiC-type
PA14_13850	moaA	-1.00791	0.0939674	molybdenum cofactor biosynthesis protein A
PA14_13860		-0.203037	0.75458	hypothetical protein
PA14_13870		-0.253416	0.634333	hypothetical protein
PA14_13880		-0.911267	0.2367	hypothetical protein
PA14_13890		-0.657953	0.126069	integrase
PA14_13920		0.500058	0.305204	hypothetical protein
PA14_13940		0.587791	0.0243941	S-type pyocin protein
PA14_13950		0.409298	0.382361	hypothetical protein
PA14_13960		-0.178782	0.8757	hypothetical protein
PA14_13970		-0.414402	0.642271	hypothetical protein
PA14_13990		-0.243929	0.408646	amino acid ABC transporter
PA14_14000		0.865226	0.000863	hypothetical protein
PA14_14010		0.579427	0.259841	amino acid oxidase
PA14_14020		0.55318	0.269856	hypothetical protein
PA14_14040	rhl	0.468809	0.0495605	ATP-dependent RNA helicase RhlB
PA14_14060		-0.492378	0.0915956	AMP-binding protein
PA14_14080		0.794292	0.00684542	carboxylesterase
PA14_14100		-1.22382	1.01e-06	amino acid-binding protein
PA14_14110	pcs	-0.851063	1.37e-05	phosphatidylserine synthase
PA14_14130		-0.562017	0.0749952	hypothetical protein
PA14_14140		-0.510961	0.127944	hypothetical protein
PA14_14150		0.0582518	0.918787	GIY-YIG nuclease superfamily protein
PA14_14160		-0.0406872	0.857251	acetyltransferase
PA14_14170		-0.185122	0.596227	hypothetical protein
PA14_14200		-0.732263	0.0453288	hypothetical protein
PA14_14210		0.712153	0.00314108	hypothetical protein
PA14_14220		0.344359	0.0986312	nucleoid-associated protein NdpA
PA14_14230		-0.544708	0.119312	hypothetical protein
PA14_14250		-0.337174	0.367362	hypothetical protein
PA14_14270		-0.911247	0.037934	isochorismatase family hydrolase
PA14_14280		0.0154614	0.969977	LysR family transcriptional regulator
PA14_14290		-1.00214	0.00035	hypothetical protein
PA14_14300		-0.485455	0.561513	zinc-binding oxidoreductase
PA14_14310		-0.289153	0.43906	transcriptional regulator
PA14_14320		0.894408	0.137078	hypothetical protein
PA14_14330		-1.61137	0.000287	chaperone
PA14_14340		0.032272	0.925603	SAM-dependent methyltransferase
PA14_14360		-0.577845	0.00366188	sodium:sulfate symporter
PA14_14370		0.609164	0.0258378	ABC-transporter ATP-binding component
PA14_14380		0.536756	0.00937117	ABC transporter permease
PA14_14390		0.304037	0.482881	ABC-type transport protein, periplasmic c
PA14_14400		-0.459381	0.755515	hypothetical protein
PA14_14420		0.259589	0.632739	hypothetical protein
PA14_14430		-0.46737	0.375293	hypothetical protein
PA14_14440	valS	0.767061	1.13e-05	valyl-tRNA synthetase
PA14_14450		-0.76577	0.00741926	hypothetical protein
PA14_14460	holC	-0.141705	0.709129	DNA polymerase III subunit chi
PA14_14470	pepA	0.254977	0.333387	leucyl aminopeptidase
PA14_14480		-0.719506	0.0626791	transcriptional regulator
PA14_14490		-0.884496	7.6e-05	hydrolase
PA14_14500		0.209921	0.531879	hypothetical protein
PA14_14510		0.183793	0.58627	hypothetical protein
PA14_14520		1.05416	0.02349	hypothetical protein
PA14_14530		-0.89215	0.00114909	hypothetical protein
PA14_14540		0.0683447	0.848179	hypothetical protein
PA14_14550		-0.537115	0.3456	hypothetical protein
PA14_14560		2.67678	0.00202625	hypothetical protein
PA14_14590	queA	1.22882	0.0106603	S-adenosylmethionine--tRNA ribosyltransferase-isomerase
PA14_14600	tgt	0.90504	0.000228	queuine tRNA-ribosyltransferase
PA14_14610	yajC	1.43471	1.4e-06	preprotein translocase subunit YajC
PA14_14630	secD	1.22063	2.11e-08	preprotein translocase subunit SecD
PA14_14650	secF	1.06185	1.53e-11	preprotein translocase subunit SecF
PA14_14660		-1.46174	2.67e-08	hypothetical protein
PA14_14680		0.761191	0.100074	extragenic suppressor protein SuhB
PA14_14690		0.243308	0.4772	methyltransferase
PA14_14700	cysE	-0.447106	0.353862	serine O-acetyltransferase
PA14_14710		-0.258149	0.506519	Rrf2 family protein
PA14_14730	iscS	-0.0795795	0.783612	cysteine desulfurase
PA14_14740		0.102725	0.781384	scaffold protein
PA14_14750		-0.115211	0.718468	iron-binding protein IscA
PA14_14770	hscB	0.237351	0.208073	co-chaperone HscB
PA14_14780	hscA	-0.0712396	0.738663	chaperone protein HscA
PA14_14800	fdx2	-0.035587	0.867698	ferredoxin 2Fe-2S
PA14_14810		-0.17042	0.44088	hypothetical protein
PA14_14820	ndk	0.753	0.0134216	nucleoside diphosphate kinase
PA14_14830		0.524639	0.0851608	hypothetical protein
PA14_14850	pilF	-0.0258487	0.879025	type 4 fimbrial biogenesis protein PilF
PA14_14860		0.162413	0.496558	hypothetical protein
PA14_14880	ispG	0.2809	0.301942	4-hydroxy-3-methylbut-2-en-1-yl diphosphate synthase
PA14_14890	hisS	0.287888	0.0733231	histidyl-tRNA synthetase
PA14_14900		0.610795	0.0269391	hypothetical protein
PA14_14910		0.160777	0.522749	hypothetical protein
PA14_14930	engA	0.0435698	0.887514	GTP-binding protein EngA
PA14_14940		0.458103	0.105117	aminotransferase
PA14_14960		-0.655795	0.0299341	hypothetical protein
PA14_14975		-1.13468	1.32e-05	hypothetical protein
PA14_14990		-0.950437	0.00409283	oxidoreductase
PA14_15000		0.210858	0.475089	hypothetical protein
PA14_15020		0.145497	0.606043	hypothetical protein
PA14_15030	leuA	-0.47244	0.00424158	2-isopropylmalate synthase
PA14_15050		-0.614153	0.193018	hypothetical protein
PA14_15070	oprC	0.775335	0.00168545	outer membrane copper receptor OprC
PA14_15080		0.471127	0.219844	hypothetical protein
PA14_15090		-1.39265	4.39e-06	hypothetical protein
PA14_15100		-0.570999	0.0040862	hypothetical protein
PA14_15110		-1.14562	5.22e-05	hypothetical protein
PA14_15120		-1.08192	0.100304	hypothetical protein
PA14_15130		-1.17282	0.0156033	hypothetical protein
PA14_15140		-1.08939	0.00567017	hypothetical protein
PA14_15150		-1.11334	5.33e-05	transcriptional regulator
PA14_15160		0.60575	0.248983	hypothetical protein
PA14_15180		0.102787	0.814491	transporter
PA14_15190		0.962592	0.102723	hypothetical protein
PA14_15200		0.310565	0.389522	hypothetical protein
PA14_15210		-0.196278	0.496443	LysR family transcriptional regulator
PA14_15230	xseA	-0.135773	0.511751	exodeoxyribonuclease VII large subunit
PA14_15240		0.76288	0.165772	LysR family transcriptional regulator
PA14_15250		1.71941	0.00206895	hypothetical protein
PA14_15260		-0.966039	0.431153	acetylpolyamine aminohydrolase
PA14_15270		-1.85066	0.167599	hypothetical protein
PA14_15280		-0.782804	0.34672	hypothetical protein
PA14_15290		-0.874464	0.0558875	transcriptional regulator
PA14_15310	guaB	0.82514	2.72e-05	inosine 5'-monophosphate dehydrogenase
PA14_15340	guaA	0.568888	0.0236239	GMP synthase
PA14_15350		0.631232	0.166878	integrase
PA14_15360		0.969684	0.0721379	hypothetical protein
PA14_15370		1.08972	0.126345	hypothetical protein
PA14_15380	repA	-0.113839	0.807659	replicative helicase, RepA
PA14_15400		-0.616326	0.272982	replication protein, RepC
PA14_15430		-0.709811	0.0249818	resolvase, essential for transposition
PA14_15435		-0.661288	0.0185333	hypothetical protein
PA14_15445	merE	-0.404268	0.368945	mercury resistance protein
PA14_15450	merD	-0.543328	0.141037	transcriptional regulator MerD
PA14_15460	merA	-0.870588	0.000148	mercuric reductase
PA14_15470	merP	-0.437416	0.344698	periplasmic mercuric ion binding protein, MerP
PA14_15475	merT	-0.831489	0.0832616	mercuric transport protein
PA14_15480	merR	-0.505456	0.0793501	transcriptional regulator MerR
PA14_15490		-0.722338	0.239986	hypothetical protein
PA14_15500		-0.416389	0.476293	oriT-binding protein, TraK
PA14_15510	traJ	-0.652671	0.138593	conjugal transfer relaxosome component TraJ
PA14_15520	trbJ	-0.752583	0.226423	conjugal transfer protein TrbJ
PA14_15530		-0.97252	0.11438	entry/exclusion protein TrbK
PA14_15540		-0.585039	0.276707	mating pair formation protein TrbL
PA14_15560		0.331226	0.455109	hypothetical protein
PA14_15570		0.828327	0.00606069	hypothetical protein
PA14_15580		0.677038	0.000296	Type II restriction enzyme, methylase subunit
PA14_15590		0.246077	0.502308	hypothetical protein
PA14_15600		0.713745	0.0210315	hypothetical protein
PA14_15610		0.416438	0.0533933	hypothetical protein
PA14_15620		-0.187749	0.885499	oxidoreductase
PA14_15630		-0.852589	0.0129311	hypothetical protein
PA14_15650		0.481394	0.110611	hypothetical protein
PA14_15660		-0.37772	0.303122	oxidoreductase
PA14_15670		0.766491	0.00549709	metallo-oxidoreductase
PA14_15680		0.506523	0.20262	hypothetical protein
PA14_15700		-0.0722701	0.884077	amino acid permease
PA14_15710		0.301318	0.426325	hypothetical protein
PA14_15720		0.329214	0.0968555	transglycosylase
PA14_15740	purL	-0.0770197	0.828444	phosphoribosylformylglycinamidine synthase
PA14_15750		-0.62785	0.0288598	hypothetical protein
PA14_15770		0.446718	0.206329	hypothetical protein
PA14_15780		-0.214367	0.509909	PTS system N-acetylglucosamine-specific IIBC component
PA14_15790		-0.044614	0.897294	phosphoenolpyruvate-protein phosphotransferase
PA14_15810		-0.452029	0.213134	aminotransferase
PA14_15820		-0.315663	0.362502	N-acetylglucosamine-6-phosphate deacetylase
PA14_15830		0.340274	0.280953	GntR family transcriptional regulator
PA14_15840		-0.32296	0.0618298	hypothetical protein
PA14_15850		-0.282374	0.198157	hypothetical protein
PA14_15860		-0.220049	0.346395	hypothetical protein
PA14_15870		-0.50238	0.0774256	hypothetical protein
PA14_15880		-0.414481	0.212375	hypothetical protein
PA14_15890	purT	0.65742	0.107622	phosphoribosylglycinamide formyltransferase 2
PA14_15910		-0.00787918	0.983732	hypothetical protein
PA14_15920		0.263094	0.319847	major facilitator transporter
PA14_15930		0.872057	5.86e-08	hemolysin
PA14_15940		1.36425	8.37e-06	hypothetical protein
PA14_15960	ffh	0.640992	0.0252514	signal recognition particle protein Ffh
PA14_15970	rpsP	0.840036	0.0272925	30S ribosomal protein S16
PA14_15980	rimM	0.666052	0.038458	16S rRNA-processing protein RimM
PA14_15990	trmD	1.27271	0.00351079	tRNA (guanine-N(1)-)-methyltransferase
PA14_16000	rplS	1.18112	0.0135653	50S ribosomal protein L19
PA14_16010		1.69471	0.0364267	hypothetical protein
PA14_16020		-1.645	6.28e-07	hypothetical protein
PA14_16030		-0.658561	0.0479956	sodium/hydrogen antiporter
PA14_16040	xerD	-0.0479639	0.867721	site-specific tyrosine recombinase XerD
PA14_16050	dsbC	0.371866	0.278059	thiol:disulfide interchange protein DsbC
PA14_16070	hom	0.783069	0.0040862	homoserine dehydrogenase
PA14_16090	thrC	0.657184	0.0103833	threonine synthase
PA14_16100		-1.57723	5.34e-05	hypothetical protein
PA14_16110		-1.9744	4.09e-10	hypothetical protein
PA14_16130		-0.383935	0.0281893	hypothetical protein
PA14_16140		1.25546	0.00145352	hypothetical protein
PA14_16150		0.777994	0.0368072	hypothetical protein
PA14_16160		1.14286	0.0135238	hypothetical protein
PA14_16180		1.86947	1.26e-07	hypothetical protein
PA14_16190		2.07268	6.76e-10	hypothetical protein
PA14_16200		1.77335	3.65e-17	hypothetical protein
PA14_16210		1.12334	0.000834	hypothetical protein
PA14_16220	recJ	0.877639	0.000429	single-stranded-DNA-specific exonuclease RecJ
PA14_16250	lasB	0.52763	0.294424	elastase LasB
PA14_16260		-2.00393	4.26e-05	FMN oxidoreductase
PA14_16270		1.14245	0.00780573	hypothetical protein
PA14_16280		0.348778	0.484805	transcriptional regulator
PA14_16290		0.507524	0.268458	hypothetical protein
PA14_16300		-0.660919	0.322584	hypothetical protein
PA14_16310		0.0673836	0.909341	MFS permease
PA14_16320		0.184253	0.61198	peptidyl-prolyl cis-trans isomerase, FkbP-type
PA14_16330		1.13108	2.68e-06	hypothetical protein
PA14_16340		-0.253814	0.49665	hypothetical protein
PA14_16350		-0.55256	0.203595	two-component response regulator
PA14_16360		0.693786	0.0329607	hypothetical protein
PA14_16370		-0.847514	0.0135403	hypothetical protein
PA14_16380		0.816703	0.0412022	LysR family transcriptional regulator
PA14_16390		-0.961226	0.00134363	GMC-type oxidoreductase
PA14_16410		-1.71611	4.13e-07	MFS transporter
PA14_16430	wspA	-0.384928	0.263838	chemotaxis transducer
PA14_16440		-0.409276	0.405235	hypothetical protein
PA14_16450	wspC	-0.0950598	0.744177	methyltransferase
PA14_16460	wspD	-0.421839	0.21055	CheW domain-containing protein
PA14_16470		-0.259707	0.458431	chemotaxis sensor/effector fusion protein
PA14_16480	wspF	-0.465161	0.112466	chemotaxis-specific methylesterase
PA14_16500	wspR	-0.0769767	0.832253	two-component response regulator
PA14_16510		0.59304	0.00663855	peptide chain release factor 2
PA14_16530	lysS	0.755685	0.00146098	lysyl-tRNA synthetase
PA14_16550		-0.717193	0.00573927	TetR family transcriptional regulator
PA14_16560		-0.172709	0.444303	lipoprotein
PA14_16580		-1.20877	0.000697	hypothetical protein
PA14_16590		0.299707	0.375248	hypothetical protein
PA14_16600		-0.390084	0.314024	alpha/beta hydrolase
PA14_16610		0.315095	0.330274	hypothetical protein
PA14_16620		0.28356	0.46591	hypothetical protein
PA14_16630		-1.31215	0.00114909	outer membrane protein, OmpA
PA14_16640		-0.822445	0.160809	lipoprotein
PA14_16660		-1.39592	0.0208947	metal-transporting P-type ATPase
PA14_16670		-0.283364	0.687315	transcriptional regulator CadR
PA14_16680		-2.37639	2.67e-07	hypothetical protein
PA14_16690	ppc	-0.350168	0.184466	phosphoenolpyruvate carboxylase
PA14_16700	adk	0.682907	0.00628801	adenylate kinase
PA14_16710		1.2915	8.29e-06	hypothetical protein
PA14_16720	pemA	-0.677903	0.0452955	PemA
PA14_16730		0.282225	0.350257	hypothetical protein
PA14_16740		-0.513927	0.0887107	hypothetical protein
PA14_16750		-0.768497	0.0225354	hypothetical protein
PA14_16770		0.682902	0.00338413	hypothetical protein
PA14_16780		0.669595	0.00366329	hypothetical protein
PA14_16790		0.453622	0.180452	TetR family transcriptional regulator
PA14_16800		1.65822	0.00077	efflux transmembrane protein
PA14_16820		1.37246	1.05e-17	efflux transmembrane protein
PA14_16830		1.13706	2.53e-07	hypothetical protein
PA14_16840		0.047385	0.956033	lipoprotein
PA14_16860	plsB	0.796933	4.99e-06	glycerol-3-phosphate acyltransferase
PA14_16870		0.784063	0.0101222	ABC transporter ATP-binding protein
PA14_16880		0.383459	0.23981	ABC transporter permease
PA14_16890		0.292752	0.381818	auxiliary component of ABC transporter
PA14_16910		-0.321837	0.406408	hypothetical protein
PA14_16920		-0.537015	0.117098	hypothetical protein
PA14_16930		-0.319371	0.402682	pyridoxal-phosphate dependent protein
PA14_16950	dapD	0.70722	8.36e-06	tetrahydrodipicolinate succinylase
PA14_16960		0.365913	0.243832	amino acid transporter LysE
PA14_16970		-0.619284	0.0305747	arsenate reductase
PA14_16980		0.660943	0.196294	hypothetical protein
PA14_16990		-0.0933944	0.690648	hypothetical protein
PA14_17000		1.38667	0.0898354	hypothetical protein
PA14_17010		0.62073	0.012758	Na(+)/H(+) exchanger protein
PA14_17030		-0.136299	0.628272	succinyldiaminopimelate transaminase
PA14_17040	glnD	0.0504293	0.868311	PII uridylyl-transferase
PA14_17050	map	-0.128693	0.779785	methionine aminopeptidase
PA14_17060	rpsB	1.00708	0.00459995	30S ribosomal protein S2
PA14_17070	tsf	1.05601	0.00098	elongation factor Ts
PA14_17080	pyrH	0.611709	0.00540957	uridylate kinase
PA14_17100	frr	0.501198	0.264745	ribosome recycling factor
PA14_17110	uppS	0.246863	0.503333	UDP pyrophosphate synthetase
PA14_17120	cdsA	0.515998	0.165772	phosphatidate cytidylyltransferase
PA14_17130	dxr	0.469452	0.0269583	1-deoxy-D-xylulose 5-phosphate reductoisomerase
PA14_17140		0.187856	0.408646	membrane-associated zinc metalloprotease
PA14_17150		0.547616	0.071395	outer membrane antigen
PA14_17170		0.873012	0.00616605	hypothetical protein
PA14_17180	lpxD	0.703208	0.00259837	UDP-3-O-[3-hydroxymyristoyl] glucosamine N-acyltransferase
PA14_17190	fabZ	0.936439	3.37e-05	(3R)-hydroxymyristoyl-ACP dehydratase
PA14_17210	lpxA	0.910873	1.1e-07	UDP-N-acetylglucosamine acyltransferase
PA14_17220	lpxB	1.0173	5.9e-10	lipid-A-disaccharide synthase
PA14_17230	rnhB	1.59033	8.61e-13	ribonuclease HII
PA14_17250		0.507271	0.326926	amino acid permease
PA14_17260	dnaE	-0.823668	0.0324997	DNA polymerase III subunit alpha
PA14_17270	accA	0.866883	0.143315	acetyl-CoA carboxylase carboxyltransferase subunit alpha
PA14_17280		0.0745268	0.808907	hypothetical protein
PA14_17290	pyrG	0.113574	0.68655	CTP synthetase
PA14_17310	kdsA	0.425019	0.016092	2-dehydro-3-deoxyphosphooctonate aldolase
PA14_17320	eno	0.587513	0.0268087	phosphopyruvate hydratase
PA14_17330		0.227237	0.61694	hypothetical protein
PA14_17340	ispD	-0.339017	0.401582	2-C-methyl-D-erythritol 4-phosphate cytidylyltransferase
PA14_17350		0.43692	0.426301	hypothetical protein
PA14_17370		0.231689	0.358871	inner membrane protein
PA14_17380	gfnR	-0.323652	0.455079	glutathione-dependent formaldehyde neutralization regulator GfnR
PA14_17400	adhC	-0.705518	9.29e-07	alcohol dehydrogenase
PA14_17410		-0.890137	0.000429	esterase
PA14_17420	ispF	0.000456	0.998748	2-C-methyl-D-erythritol 2,4-cyclodiphosphate synthase
PA14_17440	truD	-0.0924369	0.602474	tRNA pseudouridine synthase D
PA14_17450	surE	0.709382	0.000139	stationary phase survival protein SurE
PA14_17460	pcm	0.5173	0.000481	protein-L-isoaspartate O-methyltransferase
PA14_17470		-0.762966	0.00591211	hypothetical protein
PA14_17480	rpoS	-1.61497	3.49e-05	RNA polymerase sigma factor RpoS
PA14_17490	fdxA	1.16109	0.000493	ferredoxin I
PA14_17500	mutS	1.27485	2.64e-12	DNA mismatch repair protein MutS
PA14_17510		-1.03938	0.00221373	hypothetical protein
PA14_17520		-0.0958911	0.808352	hypothetical protein
PA14_17530	recA	0.192101	0.673407	recombinase A
PA14_17540	recX	0.206559	0.738555	recombination regulator RecX
PA14_17550		-0.760147	0.000508	hypothetical protein
PA14_17570		-1.07253	3.61e-10	hypothetical protein
PA14_17580		-1.3896	0.000323	hypothetical protein
PA14_17590		0.0901066	0.75721	hypothetical protein
PA14_17600		0.471036	0.134341	hypothetical protein
PA14_17610	potD	0.200111	0.746227	polyamine ABC transporter
PA14_17620	potC	1.41607	0.0499755	polyamine transport protein PotC
PA14_17630	potB	1.05709	0.116587	polyamine transport protein PotB
PA14_17640	potA	1.38977	0.0499755	polyamine transport protein PotA
PA14_17650		0.776575	0.055034	hypothetical protein
PA14_17660		1.07572	0.000674	hypothetical protein
PA14_17670		1.01466	0.000227	LuxR family transcriptional regulator
PA14_17675	dgkA	1.12896	8.41e-07	diacylglycerol kinase
PA14_17690		-0.0910438	0.770355	hypothetical protein
PA14_17700	rpmE2	0.462274	0.503138	50S ribosomal protein L31
PA14_17710	rpmJ	0.433237	0.649799	50S ribosomal protein L36
PA14_17720		-0.0575351	0.886031	LuxR family transcriptional regulator
PA14_17730		-0.627746	0.202673	hypothetical protein
PA14_17740		-1.32249	0.00507081	amino acid ABC transporter permease
PA14_17760		-1.35155	0.00199749	methylated-DNA--protein-cysteine methyltransferase
PA14_17780		-0.389478	0.3456	major facilitator transporter
PA14_17790		0.342926	0.330589	LysR family transcriptional regulator
PA14_17810		-1.21501	0.00731429	acyl-CoA dehydrogenase
PA14_17820		-0.625207	0.296514	hypothetical protein
PA14_17850		0.573812	0.612245	enoyl-CoA hydratase
PA14_17860		0.290104	0.495846	3-hydroxyacyl-CoA dehydrogenase
PA14_17880		0.816093	0.45984	acetyl-CoA acetyltransferase
PA14_17890		-0.543951	0.305554	porin
PA14_17900	metR	1.42801	1.15e-11	transcriptional regulator MetR
PA14_17910		-1.06948	0.0447434	alpha/beta hydrolase
PA14_17920	glpM	0.850842	0.017772	membrane protein GlpM
PA14_17930	glpD	-0.388192	0.459694	glycerol-3-phosphate dehydrogenase
PA14_17940	glpR	0.146441	0.543093	glycerol-3-phosphate regulon repressor
PA14_17960	glpK	-2.22191	1.82e-17	glycerol kinase
PA14_17980	glpF	-2.1855	1.69e-21	glycerol uptake facilitator protein
PA14_17990		1.22935	0.00242997	hypothetical protein
PA14_18010		1.10696	3.05e-07	glycerol kinase
PA14_18020		-0.368342	0.320966	PhzF family phenazine biosynthesis protein
PA14_18040		-0.213873	0.495822	hypothetical protein
PA14_18050		-0.643297	0.058861	hypothetical protein
PA14_18060		-0.438444	0.559007	hypothetical protein
PA14_18070		-0.956459	0.0736166	periplasmic metal-binding protein
PA14_18080		-0.160234	0.511751	TetR family transcriptional regulator
PA14_18090		0.490274	0.117178	major facilitator subfamily transporter protein
PA14_18100		-2.08711	2.79e-05	hypothetical protein
PA14_18110	mmsR	-0.338978	0.25112	transcriptional regulator MmsR
PA14_18120	mmsA	-1.4791	0.000177	methylmalonate-semialdehyde dehydrogenase
PA14_18140	mmsB	-0.912834	0.0440008	3-hydroxyisobutyrate dehydrogenase
PA14_18150		-1.55787	3.42e-05	acetyl-coa synthetase
PA14_18160		-0.75999	0.0730556	oxidoreductase
PA14_18180		-0.272336	0.579735	hypothetical protein
PA14_18200		0.16275	0.679792	LysR family transcriptional regulator
PA14_18210		-0.340941	0.298658	TatD family deoxyribonuclease
PA14_18230	fruR	-0.393138	0.114816	DNA-binding transcriptional regulator FruR
PA14_18250		0.118644	0.770318	phosphotransferase system enzyme I
PA14_18260	fruK	-0.239576	0.678981	1-phosphofructokinase
PA14_18275	fruA	-0.0579854	0.877588	phosphotransferase system, fructose-specific IIBC component
PA14_18300		-0.0185832	0.974891	nucleotide sugar dehydrogenase
PA14_18310		-1.57611	0.041155	hypothetical protein
PA14_18320		-0.219753	0.762133	hypothetical protein
PA14_18330	arnT	-0.499266	0.266617	4-amino-4-deoxy-L-arabinose transferase
PA14_18340		-0.618185	0.107195	hypothetical protein
PA14_18350		-0.228459	0.597811	bifunctional UDP-glucuronic acid decarboxylase/UDP-4-amino-4-deoxy-L-arabinose formyltransferase
PA14_18360		-0.121791	0.797072	glycosyl transferase family protein
PA14_18370		0.335103	0.496658	UDP-4-amino-4-deoxy-L-arabinose--oxoglutarate aminotransferase
PA14_18380	algA	-1.19004	0.00764702	mannose-1-phosphate guanylyltransferase
PA14_18410	algF	-0.571705	0.399894	alginate o-acetyltransferase AlgF
PA14_18430	algJ	-1.03339	0.157021	alginate o-acetyltransferase AlgJ
PA14_18450	algI	-0.129595	0.775164	alginate o-acetyltransferase AlgI
PA14_18470	algL	-1.1527	0.178103	poly(beta-D-mannuronate) lyase
PA14_18480	algX	-0.393853	0.56514	alginate biosynthesis protein AlgX
PA14_18500	algG	0.540467	0.448778	alginate-c5-mannuronan-epimerase AlgG
PA14_18510	algE	-0.563095	0.404464	alginate production outer membrane protein AlgE
PA14_18520	algK	0.100706	0.94994	alginate biosynthetic protein AlgK
PA14_18550	alg44	-0.950282	0.230314	alginate biosynthesis protein Alg44
PA14_18565	alg8	-0.734384	0.321652	alginate biosynthesis protein Alg8
PA14_18580	algD	-0.212694	0.780649	GDP-mannose 6-dehydrogenase AlgD
PA14_18590		0.197924	0.603454	hypothetical protein
PA14_18600		0.393913	0.169515	ABC transporter ATP-binding protein
PA14_18610	argF	0.92029	1.52e-06	ornithine carbamoyltransferase
PA14_18620		-0.124668	0.732692	hypothetical protein
PA14_18630		-1.11979	0.00816763	serine protease
PA14_18640		-0.899067	0.00293696	oxidoreductase
PA14_18650		0.0965108	0.830271	hypothetical protein
PA14_18660		-0.113745	0.814222	hypothetical protein
PA14_18670	bfrB	-0.0935166	0.915331	bacterioferritin
PA14_18680		-0.0843189	0.885608	hypothetical protein
PA14_18690		0.359144	0.581306	peroxidase
PA14_18700	rnt	0.660742	0.0507722	ribonuclease T
PA14_18710	pyrC	0.414291	0.0729608	dihydroorotase
PA14_18720		-1.03303	3.1e-06	OmpA family membrane protein
PA14_18740	argG	0.929572	6.11e-08	argininosuccinate synthase
PA14_18750	gloA1	0.192908	0.364287	lactoylglutathione lyase
PA14_18760		-0.526952	0.490808	RND efflux membrane fusion protein
PA14_18780		0.193406	0.693882	RND efflux transporter
PA14_18790		-0.116908	0.909547	outer membrane efflux protein
PA14_18800		-1.67636	0.0116395	hypothetical protein
PA14_18810		-1.88082	0.000677	hypothetical protein
PA14_18820		-1.91096	0.00158188	hypothetical protein
PA14_18830		-0.871579	0.123302	adenylosuccinate lyase
PA14_18850		-1.08292	0.00543978	adenylosuccinate lyase
PA14_18860		-0.656563	0.00204763	hypothetical protein
PA14_18870		-1.20907	0.000554	hypothetical protein
PA14_18880	nth	0.814232	0.00917735	endonuclease III
PA14_18890		0.776323	0.00169095	electron transport complex protein RsxE
PA14_18900		0.175256	0.701399	hypothetical protein
PA14_18910		0.589201	0.0825249	hypothetical protein
PA14_18920		0.686085	0.0133493	electron transport complex protein RnfC
PA14_18930		0.348698	0.373742	electron transport complex protein RnfB
PA14_18950		0.372048	0.223079	Na(+)-translocating NADH-quinone reductase subunit E
PA14_18960	tli5a	1.75285	0.000244	type VI secretion lipase immunity Tli5A
PA14_18970	pldA	1.14571	1.71e-05	phospholipase D
PA14_18985	vgrG4b	2.03011	1.24e-08	VgrG4b
PA14_19010	tsi3	1.47809	0.000949	Tsi3
PA14_19020	tse3	1.47006	1.2e-09	Tse3
PA14_19030		-0.429016	0.342312	hypothetical protein
PA14_19050	metG	0.0841143	0.75463	methionyl-tRNA synthetase
PA14_19065		0.0221175	0.962452	hypothetical protein
PA14_19090	dcd	0.457919	0.0313226	deoxycytidine triphosphate deaminase
PA14_19100	rhlA	1.04633	0.0914435	rhamnosyltransferase chain A
PA14_19110	rhlB	0.939098	0.0724041	rhamnosyltransferase chain B
PA14_19120	rhlR	-1.12141	0.00913886	transcriptional regulator RhlR
PA14_19130	rhlI	0.110726	0.825938	autoinducer synthesis protein RhlI
PA14_19140	pheC	0.107164	0.75458	cyclohexadienyl dehydratase
PA14_19150		0.386914	0.338285	hypothetical protein
PA14_19160		0.768284	0.0393751	hypothetical protein
PA14_19170		-2.03189	1.84e-08	hypothetical protein
PA14_19190		0.117293	0.669817	malate dehydrogenase
PA14_19205		-0.182933	0.643847	hypothetical protein
PA14_19210		0.605948	0.0526618	hypothetical protein
PA14_19230		0.748411	0.00286533	hypothetical protein
PA14_19270		-0.462605	0.347066	MFS transporter
PA14_19290		0.133796	0.638474	ATP-dependent RNA helicase
PA14_19310		-1.61302	7.28e-08	hypothetical protein
PA14_19320		0.305677	0.322339	hypothetical protein
PA14_19330		0.636706	0.0946488	hypothetical protein
PA14_19340		-0.972492	0.000282	sensor/response regulator hybrid
PA14_19350		-1.86119	1.72e-10	hypothetical protein
PA14_19360		-1.7487	1.24e-08	GNAT family acetyltransferase
PA14_19370		-1.5718	6.09e-33	asparagine synthetase
PA14_19380		-0.0693264	0.870544	transcriptional regulator
PA14_19390		-0.400976	0.060685	hypothetical protein
PA14_19400	mnmC	0.646588	0.0269583	5-methylaminomethyl-2-thiouridine methyltransferase
PA14_19410		-0.631916	0.028321	hypothetical protein
PA14_19430		-0.40739	0.264745	acyl-CoA thiolase
PA14_19450		0.680501	0.0620091	hypothetical protein
PA14_19470	mqoA	0.155657	0.740519	malate:quinone oxidoreductase
PA14_19480		-2.04551	3.15e-07	hypothetical protein
PA14_19490	lsfA	1.09094	2.16e-10	1-Cys peroxiredoxin LsfA
PA14_19500		1.23057	0.0389658	hypothetical protein
PA14_19510		1.05778	0.0843702	ABC transporter permease
PA14_19520		2.5137	0.000378	ABC transporter ATP-binding protein
PA14_19530		2.94658	1.29e-12	NAD(P)H-dependent FMN reductase
PA14_19540		3.58576	3.38e-11	hypothetical protein
PA14_19560	ssuD	3.61127	3.52e-16	alkanesulfonate monooxygenase
PA14_19570		4.01467	1.32e-24	ABC transporter permease
PA14_19580	ssuB	4.00252	2.54e-19	aliphatic sulfonates transport ATP-binding subunit
PA14_19590		4.50716	8.63e-15	molybdopterin-binding protein
PA14_19600		0.617053	0.0224887	hypothetical protein
PA14_19610		0.57524	0.00556007	hypothetical protein
PA14_19620	folX	0.294383	0.368733	D-erythro-7,8-dihydroneopterin triphosphate 2'-epimerase
PA14_19630	folE1	0.349097	0.191187	GTP cyclohydrolase I
PA14_19640		0.0548193	0.803246	short chain dehydrogenase
PA14_19650		-0.188698	0.870374	hypothetical protein
PA14_19660		0.9565	1.58e-05	flavodoxin
PA14_19670		0.289669	0.453545	LysR family transcriptional regulator
PA14_19680		-1.19255	0.195702	hypothetical protein
PA14_19690		-1.23094	0.0723758	hypothetical protein
PA14_19700		-1.73596	4.64e-07	aldolase
PA14_19710		-2.27793	1.15e-10	alpha/beta hydrolase
PA14_19720		-1.57426	0.000489	hypothetical protein
PA14_19730		-0.493359	0.202448	oxidoreductase
PA14_19740		-1.6635	0.00775951	enoyl-CoA hydratase
PA14_19750		-0.36117	0.73089	hypothetical protein
PA14_19770		-0.19897	0.739891	hypothetical protein
PA14_19800		0.111364	0.78657	AraC family transcriptional regulator
PA14_19810		-1.1614	0.00809456	hypothetical protein
PA14_19830		-1.33521	0.00283806	hypothetical protein
PA14_19850		-1.09532	0.0650451	transcriptional regulator
PA14_19860		-0.559286	0.167852	hypothetical protein
PA14_19870	ldh	-2.60741	2.36e-07	leucine dehydrogenase
PA14_19900		-3.11411	3.21e-12	pyruvate dehydrogenase E1 component subunit alpha
PA14_19910		-2.988	6.18e-12	pyruvate dehydrogenase E1 component, beta chain
PA14_19920		-3.22105	7.56e-13	branched-chain alpha-keto acid dehydrogenase subunit E2
PA14_19930		-0.331202	0.570659	hypothetical protein
PA14_19940		-0.419077	0.412694	hypothetical protein
PA14_19950		0.570559	0.173574	hypothetical protein
PA14_19960		-0.045665	0.940038	hypothetical protein
PA14_19970		2.73935	5.03e-05	hypothetical protein
PA14_19990		2.44067	2.18e-06	RNA polymerase ECF-subfamily sigma-70 factor
PA14_20000		1.8701	9.47e-05	transmembrane sensor
PA14_20010	hasR	3.03532	1.06e-08	heme uptake outer membrane receptor HasR
PA14_20020	hasAp	4.59153	4.95e-05	heme acquisition protein HasAp
PA14_20030	hasD	3.14436	5.98e-06	transport protein HasD
PA14_20040	hasE	3.01153	2.56e-05	metalloprotease secretion protein
PA14_20050		2.6924	0.000661	outer membrane protein
PA14_20060		-1.89499	0.000715	hypothetical protein
PA14_20070		1.51197	0.000537	hypothetical protein
PA14_20080		0.571867	0.108545	hypothetical protein
PA14_20100		0.590241	0.0166298	hypothetical protein
PA14_20110		0.683362	0.0178907	hypothetical protein
PA14_20120		-0.517607	0.156752	hypothetical protein
PA14_20130		0.946043	0.0210056	LysR family transcriptional regulator
PA14_20140	fpr	1.69909	4.16e-11	ferredoxin--NADP+ reductase
PA14_20150	nosL	0.787542	0.634333	NosL protein
PA14_20170	nosY	-0.559056	0.68161	NosY protein
PA14_20180	nosF	-1.23677	0.42178	NosF protein
PA14_20190	nosD	-0.970145	0.0806809	copper ABC transporter periplasmic substrate-binding protein
PA14_20200	nosZ	-0.512014	0.427577	nitrous-oxide reductase
PA14_20230	nosR	0.63185	0.503138	regulatory protein NosR
PA14_20240		-0.120398	0.893627	ring-cleaving dioxygenase
PA14_20250		-0.401194	0.683926	hypothetical protein
PA14_20260		0.407869	0.304003	hypothetical protein
PA14_20270	rhlG	-0.580611	0.513944	beta-ketoacyl reductase
PA14_20280		-0.716401	0.137572	hypothetical protein
PA14_20290	amrZ	-0.364853	0.20885	DNA binding-protein
PA14_20300	phnC	-0.742791	0.201335	ABC phosphonate transporter ATP-binding protein
PA14_20320	phnD	-0.626706	0.292527	phosphonate ABC transporter substrate-binding protein
PA14_20330	phnE	-0.103615	0.915674	phosphonate ABC transporter permease
PA14_20350	phnF	-0.741504	0.484863	transcriptional regulator
PA14_20360	phnG	-2.33768	0.0767404	phosphonate metabolism protein PhnG
PA14_20370	phnH	-1.43904	0.130344	carbon-phosphorus lyase complex subunit
PA14_20380	phnI	-0.981298	0.118694	hypothetical protein
PA14_20390	phnJ	-0.879713	0.202275	hypothetical protein
PA14_20400	phnK	-0.988784	0.0770309	phosphonate C-P lyase system protein PhnK
PA14_20420	phnL	0.08541	0.9135	phosphonate ABC transporter ATPase
PA14_20430	phnM	-0.800041	0.0496469	phosphonate metabolism protein
PA14_20440	phnN	-1.07566	0.0206813	phosphonate transport ATP-binding protein
PA14_20450	phnP	-0.688687	0.02349	carbon-phosphorus lyase complex accessory protein
PA14_20460		-1.71022	2.65e-14	hypothetical protein
PA14_20470		-2.40959	1.52e-12	hypothetical protein
PA14_20480		-1.76806	4.22e-10	hypothetical protein
PA14_20491		-0.460735	0.359421	acetyltransferase
PA14_20510		0.575616	0.149501	hypothetical protein
PA14_20520		0.780618	0.00651412	hypothetical protein
PA14_20530		0.545665	0.350019	hypothetical protein
PA14_20550		0.688817	0.0287321	hypothetical protein
PA14_20560	amiE	-0.150568	0.84326	acylamide amidohydrolase
PA14_20570		-0.266415	0.752611	chaperone
PA14_20580	amiC	-0.10267	0.884391	aliphatic amidase expression-regulating protein
PA14_20590	amiR	0.517314	0.310687	aliphatic amidase regulator
PA14_20600		-0.249217	0.182764	hypothetical protein
PA14_20610	lecB	-0.448862	0.410627	fucose-binding lectin PA-IIL
PA14_20620		0.708213	0.212032	HlyD family secretion protein
PA14_20630		1.74164	0.00386283	hypothetical protein
PA14_20640		-0.208181	0.682482	hypothetical protein
PA14_20650	dsdA	0.343317	0.183187	D-serine dehydratase
PA14_20670		-1.04463	7.13e-07	glutamine synthetase
PA14_20680		-0.856695	2.32e-08	MFS transporter
PA14_20690		-1.5608	5.12e-13	hypothetical protein
PA14_20700	flgZ	-0.984959	5.47e-07	FlgZ
PA14_20720	flgN	-0.615428	0.056117	hypothetical protein
PA14_20730	flgM	-1.06338	0.00143105	hypothetical protein
PA14_20740	flgA	-0.199588	0.311737	flagellar basal body P-ring biosynthesis protein FlgA
PA14_20750		-0.568239	0.123217	chemotaxis protein
PA14_20760		-0.853617	0.002927	chemotaxis protein methyltransferase
PA14_20770		-1.40188	6.31e-08	hypothetical protein
PA14_20780		-1.91605	1.75e-13	two-component response regulator
PA14_20800		-0.141651	0.708029	histidine phosphotransfer domain-containing protein
PA14_20810	recQ	0.358853	0.100304	ATP-dependent DNA helicase RecQ
PA14_20820		-0.661259	0.0003	two-component response regulator
PA14_20840		-1.16189	2.65e-05	hypothetical protein
PA14_20850		0.414676	0.378458	MarR family transcriptional regulator
PA14_20860		-0.879808	0.000986	Tfp pilus assembly protein FimV
PA14_20870		0.717134	0.000222	hypothetical protein
PA14_20880		-0.37853	0.316138	hypothetical protein
PA14_20890	rfaD	1.00444	0.0250087	ADP-L-glycero-D-manno-heptose-6-epimerase
PA14_20900		1.7181	0.00540385	MFS transporter
PA14_20920		2.04374	0.000843	hypothetical protein
PA14_20940		2.32089	0.00154933	acyl carrier protein
PA14_20950	fabH2	1.80129	0.014225	3-oxoacyl-ACP synthase
PA14_20960		1.86849	0.00740132	isomerase
PA14_20970	cyp23	1.58491	0.0161774	cytochrome P450
PA14_20980		1.66138	0.0175136	short chain dehydrogenas
PA14_21000		1.75306	0.00589992	hypothetical protein
PA14_21010		1.72967	0.00814582	FAD-dependent monooxygenase
PA14_21020		1.6592	0.009424	non-ribosomal peptide synthetase
PA14_21030		0.593129	0.263941	ATP-dependent Clp protease proteolytic subunit
PA14_21040		-0.521909	0.431153	hypothetical protein
PA14_21050		-0.888533	0.025034	short chain dehydrogenase
PA14_21060		0.219635	0.70667	hypothetical protein
PA14_21070		-0.232633	0.227897	MerR family transcriptional regulator
PA14_21080		0.0874323	0.803217	LysR family transcriptional activator
PA14_21090		-1.99953	0.0238661	hypothetical protein
PA14_21110	plcN	-0.939744	0.116482	non-hemolytic phospholipase C
PA14_21120		0.0668193	0.870374	hypothetical protein
PA14_21130		0.542777	0.10899	outer membrane lipoprotein
PA14_21140		1.06141	0.0078114	ABC transporter permease
PA14_21150		0.903709	0.0162472	ABC transporter permease
PA14_21160		0.860225	0.000965	ABC transporter ATP-binding protein
PA14_21175		0.856291	0.00491984	hypothetical protein
PA14_21180		0.61932	0.179534	3-hydroxyisobutyrate dehydrogenase
PA14_21190		-2.21584	4.18e-07	hypothetical protein
PA14_21210		0.803782	0.00189741	hypothetical protein
PA14_21220		-0.187312	0.808599	hypothetical protein
PA14_21230	hepA	0.870406	6.62e-09	ATP-dependent helicase HepA
PA14_21240		-1.13495	0.000103	hypothetical protein
PA14_21250	alkB	-0.64633	0.00131043	hypothetical protein
PA14_21260		2.85891	1.22e-07	hypothetical protein
PA14_21280		0.30035	0.253338	hypothetical protein
PA14_21290		0.361081	0.451748	hypothetical protein
PA14_21300		-0.149313	0.729283	MFS transporte
PA14_21310	phaJ1	0.00601128	0.990145	hypothetical protein
PA14_21320		0.0424778	0.889054	hypothetical protein
PA14_21340	fadD2	-0.517122	0.118445	long-chain-fatty-acid--CoA ligase
PA14_21370	fadD1	0.577425	0.000105	long-chain-fatty-acid--CoA ligase
PA14_21380		0.374985	0.736593	hypothetical protein
PA14_21400	hrpA	0.499652	0.0119438	ATP-dependent helicase
PA14_21410	phoA	0.373024	0.636257	alkaline phosphatase
PA14_21440		0.460297	0.209667	HIT family protein
PA14_21450		1.87759	1.56e-09	hypothetical protein
PA14_21460		1.97443	5.54e-05	hypothetical protein
PA14_21470		2.53946	0.000318	hypothetical protein
PA14_21480	tli1	1.15634	0.0228833	type VI secretion lipase immunity protein, Tli1
PA14_21490	tle1	0.173166	0.579237	type VI secretion lipase effector Tle1
PA14_21510		-0.668598	0.129125	hypothetical protein
PA14_21520		-0.388483	0.155702	hypothetical protein
PA14_21530		-0.607507	0.18116	ankyrin domain-containing protein
PA14_21540		0.355712	0.0850284	3-oxoacyl-ACP synthase
PA14_21550		0.178632	0.54635	RNA polymerase ECF-subfamily sigma-70 factor
PA14_21560		0.322561	0.539792	hypothetical protein
PA14_21570		-0.959332	0.0907119	hypothetical protein
PA14_21580		1.04649	0.148754	hypothetical protein
PA14_21590		-0.611668	0.374213	hypothetical protein
PA14_21600		0.17195	0.783612	hypothetical protein
PA14_21610	oprO	-0.968924	0.0168123	pyrophosphate-specific outer membrane porin OprO precursor
PA14_21620	oprP	-1.78667	0.000877	phosphate-specific outer membrane porin OprP precursor
PA14_21630		0.747365	0.106981	hypothetical protein
PA14_21640		-0.194661	0.66709	short chain dehydrogenase
PA14_21650		0.617336	0.0413363	hypothetical protein
PA14_21660		0.485558	0.352004	hypothetical protein
PA14_21670		-3.25542	2.32e-12	hypothetical protein
PA14_21680		-1.71638	3e-09	hypothetical protein
PA14_21690		-1.04776	0.00570922	ATP-dependent DNA helicase
PA14_21700		-0.245014	0.271651	two-component sensor
PA14_21710		0.331974	0.357149	hypothetical protein
PA14_21720		-0.296829	0.416465	AraC family transcriptional regulator
PA14_21730		1.59487	4.15e-13	TonB-dependent receptor
PA14_21750		0.192439	0.496658	hypothetical protein
PA14_21760	capB	0.784712	0.179617	cold acclimation protein B
PA14_21770		0.660846	0.0740546	DMT family permease
PA14_21780		0.158809	0.544887	transporter
PA14_21790	rdgC	1.59593	4.75e-10	recombination associated protein
PA14_21820		0.596223	0.113143	peptidyl-prolyl cis-trans isomerase, FkbP-type
PA14_21830		-1.10443	0.0011944	hypothetical protein
PA14_21840		-1.38268	1.37e-06	hypothetical protein
PA14_21850		-0.475309	0.0626297	transcriptional regulator
PA14_21860		-0.844439	0.00448903	hypothetical protein
PA14_21870		-0.909613	0.206557	EAL domain/GGDEF domain-containing protein
PA14_21880	tsp	-0.299172	0.136759	periplasmic tail-specific protease
PA14_21890		-0.428635	0.137599	oxidoreductase
PA14_21900		-0.334459	0.169341	HAD-superfamily hydrolase
PA14_21910		-1.07598	1.08e-05	ABC transporter ATP-binding protein
PA14_21920		-1.28036	8.39e-07	ABC transporter permease
PA14_21930		-2.19198	2.92e-13	ABC transporter permease
PA14_21940		-1.32681	0.000333	hypothetical protein
PA14_21960		-1.98249	1.58e-09	hypothetical protein
PA14_21970		-1.4241	0.00126558	transcriptional regulator
PA14_21980		-0.410029	0.245121	hypothetical protein
PA14_21990		0.149761	0.526315	aminopeptidase 2
PA14_22000	rluA	0.711184	0.0071673	pseudouridine synthase
PA14_22010	minE	0.11649	0.684816	cell division topological specificity factor MinE
PA14_22020	minD	0.452477	0.224018	cell division inhibitor MinD
PA14_22040	minC	-0.13143	0.570484	septum formation inhibitor
PA14_22050	htrB	0.618423	0.0724041	lipid A biosynthesis lauroyl acyltransferase
PA14_22060		-0.195138	0.422848	hypothetical protein
PA14_22075		0.00589522	0.985634	pirin-related protein
PA14_22080		0.265633	0.742713	resolvase
PA14_22090		-0.9086	0.264745	hypothetical protein
PA14_22100		-0.670369	0.364866	hypothetical protein
PA14_22110		-0.762201	0.138795	hypothetical protein
PA14_22120		-0.500642	0.206102	hypothetical protein
PA14_22130		-0.765395	0.534979	hypothetical protein
PA14_22140		-0.496798	0.361003	hypothetical protein
PA14_22160		0.843451	0.419738	hypothetical protein
PA14_22180		0.438498	0.502748	hypothetical protein
PA14_22190		0.292682	0.611643	hypothetical protein
PA14_22210		-1.03724	0.136763	hypothetical protein
PA14_22220		3.21186	0.0311636	hypothetical protein
PA14_22230		0.587168	0.2293	hypothetical protein
PA14_22240		-0.367508	0.615608	hypothetical protein
PA14_22250		0.00285072	0.997955	hypothetical protein
PA14_22260		0.467544	0.76031	hypothetical protein
PA14_22270		-0.425386	0.419738	recombinase
PA14_22280		0.0117783	0.980283	pirin-related protein
PA14_22290	vacJ	-0.227214	0.448388	hypothetical protein
PA14_22310		0.255256	0.509403	hypothetical protein
PA14_22320		-1.57337	0.029069	hypothetical protein
PA14_22330		-0.345853	0.439464	glycine betaine-binding protein
PA14_22340		-0.355232	0.290414	hypothetical protein
PA14_22350	actP	-0.696586	0.0229159	acetate permease
PA14_22370		-0.333871	0.207137	hypothetical protein
PA14_22380		-0.56671	0.125557	DNA polymerase III subunit epsilon
PA14_22400		-1.7043	6.76e-05	hypothetical protein
PA14_22410		-0.200606	0.51412	hypothetical protein
PA14_22420		-0.867046	0.210428	hypothetical protein
PA14_22440		0.239992	0.304755	ABC transporter ATP-binding protein/permease
PA14_22450	ppiA	0.574527	0.00578126	peptidyl-prolyl cis-trans isomerase A
PA14_22460		0.162578	0.487776	alpha/beta hydrolase
PA14_22470		0.351618	0.0408452	LysR family transcriptional regulator
PA14_22480		1.19753	0.0115564	hypothetical protein
PA14_22490	acpD	-0.914042	0.10236	ACP phosphodieterase
PA14_22500		0.220387	0.586026	protein-disulfide isomerase
PA14_22510		-0.450345	0.405235	hypothetical protein
PA14_22520		-0.341661	0.453671	hypothetical protein
PA14_22530		0.040411	0.948062	glutathione S-transferase
PA14_22540		0.296975	0.569779	flavodoxin
PA14_22550		0.0398607	0.924814	LysR family transcriptional regulator
PA14_22560		0.659039	0.0260529	permease
PA14_22570	csaA	0.597454	0.0438129	CsaA protein
PA14_22580		-0.142334	0.726997	AraC family transcriptional regulator
PA14_22590		-0.27291	0.75458	hypothetical protein
PA14_22600		-0.169364	0.759173	glycosyl transferase family protein
PA14_22620	cyaB	0.035029	0.934284	hypothetical protein
PA14_22630		-1.0954	0.00194841	hypothetical protein
PA14_22640		-0.198478	0.291373	AraC family transcriptional regulator
PA14_22650		0.36633	0.236958	ABC transporter
PA14_22660		0.338622	0.0796413	hypothetical protein
PA14_22670		0.123037	0.57649	ABC transporter ATP-binding protein
PA14_22680		0.277098	0.104945	ABC transporter permease
PA14_22690	trkH	0.478667	0.0380662	potassium uptake protein TrkH
PA14_22700		0.749958	0.298267	ferredoxin
PA14_22710		0.219898	0.374864	hypothetical protein
PA14_22720		0.616581	0.340589	hypothetical protein
PA14_22730	cpxS	-0.126263	0.75458	CpxS
PA14_22740		-0.389856	0.333383	hypothetical protein
PA14_22760	cpxR	0.266094	0.367329	two-component response regulator
PA14_22770		0.00228312	0.995549	hypothetical protein
PA14_22780	yciI	0.516224	0.223588	YciI-like protein
PA14_22800	yciB	0.198509	0.435622	intracellular septation protein A
PA14_22820		-0.333127	0.168968	PHP domain-containing protein
PA14_22830		0.115307	0.776388	SUA5/yciO/yrdC family:Sua5/YciO/YrdC/YwlC family protein
PA14_22840		-0.156531	0.731285	hypothetical protein
PA14_22860		0.184825	0.7014	transcriptional regulator
PA14_22870		0.137055	0.632274	hypothetical protein
PA14_22880		-0.907087	0.000244	Fe-S protein
PA14_22890	gapA	-2.45515	4.72e-11	glyceraldehyde-3-phosphate dehydrogenase
PA14_22910	edd	-1.36994	3.13e-06	phosphogluconate dehydratase
PA14_22930	glk	-0.129715	0.662688	glucokinase
PA14_22940	gltR	-0.184864	0.469707	two-component response regulator GltR
PA14_22960		-0.126743	0.672894	two-component sensor
PA14_22980		-0.775308	0.00410567	sugar ABC transporter substrate-binding protein
PA14_22990		-1.13088	0.00037	ABC sugar transporter permease
PA14_23000		-0.747159	0.0169149	ABC sugar transporter permease
PA14_23010	gltK	-0.885019	0.00284015	ABC transporter ATP-binding protein
PA14_23030	oprB	-0.716055	0.0106757	glucose/carbohydrate outer membrane porin OprB precursor
PA14_23050		-0.342762	0.0501876	hypothetical protein
PA14_23060	hexR	0.483334	0.134489	DNA-binding transcriptional regulator HexR
PA14_23070	zwf	-0.96969	0.041155	glucose-6-phosphate 1-dehydrogenase
PA14_23080	pgl	-1.53021	0.00841292	6-phosphogluconolactonase
PA14_23090		-1.88457	2.66e-07	keto-hydroxyglutarate-aldolase/keto-deoxy- phosphogluconate aldolase
PA14_23100		-1.01061	5.33e-05	hypothetical protein
PA14_23110		-0.384745	0.477762	hypothetical protein
PA14_23120		-0.100615	0.758984	hypothetical protein
PA14_23130		-0.189531	0.630437	sensory box GGDEF domain-containing protein
PA14_23160	gltS	0.169422	0.692965	sodium/glutamate symporter
PA14_23170		-0.0404172	0.955833	formimidoylglutamase
PA14_23190		0.0864774	0.85926	transcriptional regulator
PA14_23200		0.21432	0.279142	short chain dehydrogenase
PA14_23210		0.188743	0.382747	phosphoglycolate phosphatase
PA14_23220	ubiG	-0.364012	0.303601	3-demethylubiquinone-9 3-methyltransferase
PA14_23240		0.151481	0.45424	N-ethylammeline chlorohydrolase
PA14_23250	mtnA	0.232413	0.408646	methylthioribose-1-phosphate isomerase
PA14_23260	gyrA	0.576287	0.0114223	DNA gyrase subunit A
PA14_23270	serC	0.472183	0.0322466	phosphoserine aminotransferase
PA14_23280	pheA	0.400206	0.141037	chorismate mutase
PA14_23290	hisC2	1.20991	1.61e-07	histidinol-phosphate aminotransferase
PA14_23310		0.456798	0.0649531	bifunctional cyclohexadienyl dehydrogenase/ 3-phosphoshikimate 1-carboxyvinyltransferase
PA14_23320	cmk	0.831043	0.0179084	cytidylate kinase
PA14_23330	rpsA	0.653567	0.170843	30S ribosomal protein S1
PA14_23340	ihfB	0.0303094	0.938051	integration host factor subunit beta
PA14_23350	orfA	0.264284	0.415572	hypothetical protein
PA14_23360	wzz	0.574547	0.0245127	O-antigen chain length regulator
PA14_23370	orfK	0.652046	0.010822	UDP-N-acetylglucosamine 2-epimerase
PA14_23380	orfH	0.966539	0.016973	UDP-N-acetyl-D-mannosaminuronate dehydrogenase
PA14_23390	orfE	0.596373	0.148971	polysaccharide biosynthesis protein
PA14_23400		1.04811	0.00344065	hypothetical protein
PA14_23410	orfJ	1.16669	0.00896477	glycosyl transferase family protein
PA14_23420	zbdP	1.22612	0.00074	ZbdP
PA14_23430	hepP	1.07852	0.0208304	HepP
PA14_23440	orfL	1.24693	0.00023	group 1 glycosyl transferase
PA14_23450	orfM	1.29731	0.000101	NAD dependent epimerase/dehydratase
PA14_23460	orfN	0.90429	0.0388761	group 4 glycosyl transferase
PA14_23470	wbpM	0.542484	2.01e-05	nucleotide sugar epimerase/dehydratase WbpM
PA14_23480		0.452527	0.426325	hypothetical protein
PA14_23500	tyrB	0.306256	0.0417625	aromatic amino acid aminotransferase
PA14_23510	uvrB	-0.353885	0.123029	excinuclease ABC subunit B
PA14_23520		0.00138658	0.998748	MFS transporter
PA14_23530		0.26654	0.571726	secretion protein
PA14_23540	act	-0.136146	0.667989	transcriptional regulator
PA14_23560	gltX	-0.156358	0.516754	glutamyl-tRNA synthetase
PA14_23590	sawR	-0.26963	0.527417	SawR
PA14_23610		-0.760911	0.074207	hydrolase
PA14_23620	kdgA	0.0602415	0.877457	aldolase
PA14_23630		0.393674	0.0157368	hypothetical protein
PA14_23640		0.470403	0.0478411	hypothetical protein
PA14_23650		-0.390767	0.150468	short chain dehydrogenase
PA14_23670		-0.400067	0.0991261	hypothetical protein
PA14_23680	ibpA	0.386046	0.554264	heat-shock protein IbpA
PA14_23690		0.0569624	0.933851	secreted protein
PA14_23700		0.196077	0.537558	LysR family transcriptional regulator
PA14_23720		-1.38416	8.96e-05	translation initiation inhibitor
PA14_23730		0.230228	0.547412	LysR family transcriptional regulator
PA14_23750	leuC	1.13418	7.13e-07	isopropylmalate isomerase large subunit
PA14_23760	leuD	1.2736	2.83e-09	isopropylmalate isomerase small subunit
PA14_23770		1.33762	1.2e-06	biotin synthesis protein
PA14_23790	leuB	0.187845	0.685864	3-isopropylmalate dehydrogenase
PA14_23800	asd	0.342045	0.126209	aspartate-semialdehyde dehydrogenase
PA14_23810		0.728489	0.00175805	aspartate-semialdehyde dehydrogenase
PA14_23830	fimV	0.294284	0.137389	pilus assembly protein
PA14_23840	truA	0.167714	0.688671	tRNA pseudouridine synthase A
PA14_23850	trpF	0.178755	0.638668	N-(5'-phosphoribosyl)anthranilate isomerase
PA14_23860	accD	0.809547	0.000818	acetyl-CoA carboxylase subunit beta
PA14_23880	folC	0.558125	7.04e-07	folylpolyglutamate synthetase
PA14_23890		0.338372	0.206329	hypothetical protein
PA14_23900	cvpA	0.204737	0.57465	hypothetical protein
PA14_23920	purF	0.417858	0.00128496	amidophosphoribosyltransferase
PA14_23930	metZ	0.439901	0.0861266	O-succinylhomoserine sulfhydrylase
PA14_23950		0.398545	0.165624	oxidoreductase
PA14_23970	xcpQ	0.224653	0.499914	general secretion pathway protein D
PA14_23980	xcpP	0.477672	0.245824	secretion protein XcpP
PA14_23990	xcpR	-0.0627011	0.814477	general secretion pathway protein E
PA14_24010	xcpS	-0.237668	0.277494	general secretion pathway protein F
PA14_24020	xcpT	0.589132	0.100539	general secretion pathway protein G
PA14_24040	xcpU	-0.126112	0.749399	general secretion pathway outer membrane protein H precursor
PA14_24050	xcpV	0.353557	0.227012	general secretion pathway protein I
PA14_24060	xcpW	0.423146	0.207921	general secretion pathway protein J
PA14_24070	xcpX	0.340194	0.25988	general secretion pathway protein K
PA14_24080	xcpY	-0.292775	0.434638	general secretion pathway protein L
PA14_24100	xcpZ	-0.149349	0.762303	general secretion pathway protein M
PA14_24140		0.484239	0.233506	AraC family transcriptional regulator
PA14_24150		0.77349	0.0671917	hypothetical protein
PA14_24170	fadH1	-0.232932	0.689156	2,4-dienoyl-CoA reductase
PA14_24180		-0.364821	0.269856	hypothetical protein
PA14_24190		-0.172903	0.602158	1-aminocyclopropane-1-carboxylate deaminase
PA14_24210		-1.70808	4.64e-07	hypothetical protein
PA14_24220	ppnK	0.694994	0.00115151	inorganic polyphosphate/ATP-NAD kinase
PA14_24230		0.550989	0.000898	hypothetical protein
PA14_24240		0.328539	0.409951	hypothetical protein
PA14_24245		0.580175	0.146023	hypothetical protein
PA14_24260		0.382737	0.0838928	hypothetical protein
PA14_24270	pepN	-0.0209068	0.909338	aminopeptidase
PA14_24290	gbt	1.1146	7.31e-06	glycine betaine transmethylase
PA14_24300		1.4961	1.65e-12	hypothetical protein
PA14_24310		-0.653679	0.0398681	BNR/Asp-box repeat-containing protein
PA14_24330		-0.48347	0.0322466	hypothetical protein
PA14_24340		0.166698	0.564835	two-component sensor
PA14_24350		0.77015	0.0598569	two-component response regulator
PA14_24360		0.018467	0.968818	hypothetical protein
PA14_24370		-0.641066	0.0746695	hypothetical protein
PA14_24380		0.422213	0.204699	hypothetical protein
PA14_24390		0.553841	0.0988218	hypothetical protein
PA14_24400		0.849129	0.00134363	von Willebrand factor A
PA14_24410		0.57167	0.202564	hypothetical protein
PA14_24420		0.207747	0.499067	hypothetical protein
PA14_24430		0.37745	0.0285319	hypothetical protein
PA14_24440		-0.0672382	0.912023	lipoprotein
PA14_24445	gdhB	-0.692632	0.000674	NAD-dependent glutamate dehydrogenase
PA14_24480	pelA	0.443118	0.415572	hypothetical protein
PA14_24490	pelB	0.539418	0.108711	hypothetical protein
PA14_24500	pelC	1.98908	0.0125923	lipoprotein
PA14_24510	pelD	0.335946	0.522221	hypothetical protein
PA14_24530	pelE	0.959192	0.206729	hypothetical protein
PA14_24550	pelF	1.10015	0.00147577	hypothetical protein
PA14_24560	pelG	0.197118	0.450823	hypothetical protein
PA14_24570		-1.444	0.00597399	hypothetical protein
PA14_24580		0.149593	0.687105	hypothetical protein
PA14_24590		0.338636	0.425247	hypothetical protein
PA14_24600		0.140807	0.556414	carboxypeptidase
PA14_24610		-0.560437	0.012758	hydrolytic enzyme
PA14_24620		-0.331636	0.100147	hypothetical protein
PA14_24630		0.819232	0.0991965	hypothetical protein
PA14_24640	pyrD	0.227774	0.268458	dihydroorotate dehydrogenase 2
PA14_24650	rmf	-3.80295	5.07e-07	ribosome modulation factor
PA14_24665		0.153421	0.638399	hypothetical protein
PA14_24675		0.491781	0.0420545	hypothetical protein
PA14_24690		0.297093	0.315081	D-alanyl-D-alanine carboxypeptidase
PA14_24700		0.41781	0.444966	hypothetical protein
PA14_24710		-0.452222	0.304109	two-component response regulator
PA14_24720		-0.331301	0.36665	two-component sensor
PA14_24730		-0.85906	0.00502507	deoxyguanosinetriphosphate triphosphohydrolase-like protein
PA14_24740		-1.30811	0.00404907	hypothetical protein
PA14_24760		-0.842004	0.0883877	hypothetical protein
PA14_24770		-0.911055	0.127311	hypothetical protein
PA14_24780		0.124178	0.807092	transporter
PA14_24790		-0.642604	0.382361	outer membrane porin
PA14_24810		4.09234	0.00117565	hypothetical protein
PA14_24820		3.26492	4.1e-07	hypothetical protein
PA14_24830		1.74066	8.86e-05	glutathione S-transferase
PA14_24840		0.266283	0.31915	transcriptional regulator
PA14_24850		0.204645	0.570462	hypothetical protein
PA14_24860	snr1	-1.58088	1.77e-05	cytochrome c Snr1
PA14_24880		-0.0806593	0.880357	lipoprotein
PA14_24890	mobA	-0.251413	0.348611	molybdopterin-guanine dinucleotide biosynthesis protein MobA
PA14_24900	moaB2	0.280089	0.259922	molybdopterin biosynthetic protein B2
PA14_24910	moeA2	0.249753	0.187341	molybdenum cofactor biosynthesis protein A2
PA14_24920		0.340463	0.151145	transcriptional regulator
PA14_24940		-0.401922	0.137368	hypothetical protein
PA14_24950		-0.936195	0.035871	FAD-dependent glycerol-3-phosphate dehydrogenase
PA14_24960		-0.390529	0.222518	carbohydrate kinase
PA14_24970		-1.46009	7.33e-06	lipid kinase
PA14_24980		0.208506	0.738555	hypothetical protein
PA14_24990		-0.0505073	0.920531	hypothetical protein
PA14_25000		0.294573	0.137572	lytic transglycosylase
[truncated: 3,897 more rows]

## Sheet: Protein_comparison_all_genes
Comparison of protein levels for all detected proteins at fastest (3hr doubling time) and slowest (25 hour doublimg time) growth rates.
Positive log2FoldChange is increased at fastest growth rate and negative values are decreased at fastest growth rate. *NA in log2Fold change and p-adj means that there are not detected in most of the replicates (below detection limit)
locus_tag	gene	log2FoldChange	padj	description
PA14_00010	dnaA	0.0226374	0.837485	chromosomal replication initiation protein
PA14_00020	dnaN	0.236733	0.0627537	DNA polymerase III subunit beta
PA14_00030	recF	0.312637	0.00502256	recombination protein F
PA14_00050	gyrB	0.597995	1.73e-10	DNA gyrase subunit B
PA14_00060		0.482864	0.00427414	acyltransferase
PA14_00070		0.276945	0.0435344	D,D-heptose 1,7-bisphosphate phosphatase
PA14_00080		-1.01038	2.33e-23	hypothetical protein
PA14_00090	glyS	0.53688	1.08e-10	glycyl-tRNA synthetase subunit beta
PA14_00100	glyQ	0.317278	0.0583117	glycyl-tRNA synthetase subunit alpha
PA14_00110	tag	-0.390006	0.0496815	DNA-3-methyladenine glycosidase I
PA14_00120		-0.00140144	0.989213	lipid A biosynthesis lauroyl acyltransferase
PA14_00130		-0.284628	0.0501818	hypothetical protein
PA14_00160		-0.0753136	0.568625	hypothetical protein
PA14_00170	trkA	0.116507	0.130592	potassium transporter peripheral membrane protein
PA14_00180		0.127159	0.15485	tRNA and rRNA cytosine-C5-methylases
PA14_00190	fmt	0.318512	2.21e-06	methionyl-tRNA formyltransferase
PA14_00200	def	0.323785	4.2e-05	peptide deformylase
PA14_00210		0.165705	0.553286	lysin domain-containing protein
PA14_00240		0.323797	0.0025975	hypothetical protein
PA14_00250	qor	-0.860755	5.08e-11	quinone oxidoreductase
PA14_00280	hemF	0.413728	0.00014	coproporphyrinogen III oxidase
PA14_00290	aroE	0.279658	0.00400373	shikimate 5-dehydrogenase
PA14_00400		-0.0542925	0.725532	LysR family transcriptional regulator
PA14_00420		0.362578	0.0964911	histidine phosphotransfer domain-containing protein
PA14_00430		-0.14753	0.666493	two-component response regulator
PA14_00440	trpA	0.614567	1.94e-17	tryptophan synthase subunit alpha
PA14_00450	trpB	0.843583	6.91e-17	tryptophan synthase subunit beta
PA14_00460	trpI	0.525868	0.223641	transcriptional regulator TrpI
PA14_00490		0.512562	3.96e-05	hemolysin activation/secretion protein
PA14_00510		0.573144	1.36e-05	hemagglutinin
PA14_00530		0.415701	0.607832	hypothetical protein
PA14_00560	exoT	1.10416	0.0881545	exoenzyme T
PA14_00570		1.29387	1.86e-25	lipoprotein
PA14_00580		0.8913	1.23e-07	lipoprotein
PA14_00590		1.81184	4.23e-12	lipoprotein
PA14_00640	phzH	-0.0353112	0.853048	potential phenazine-modifying enzyme
PA14_00660		0.100278	0.54505	RNA 2'-phosphotransferase-like protein
PA14_00670		-0.231565	0.0377653	hypothetical protein
PA14_00680		0.409053	0.156398	LysR family transcriptional regulator
PA14_00690		-0.0318253	0.939609	hypothetical protein
PA14_00710	osmC	-2.02875	9.4e-34	osmotically inducible protein OsmC
PA14_00730		-0.926486	2.45e-15	hypothetical protein
PA14_00750		-0.0509241	0.688181	hypothetical protein
PA14_00770		0.0239219	0.865982	hypothetical protein
PA14_00780		-0.123932	0.47465	hypothetical protein
PA14_00790	prlC	0.161187	0.0133818	oligopeptidase A
PA14_00800		0.0886264	0.723278	hypothetical protein
PA14_00820	tagQ1	0.671817	0.00314944	TagQ1
PA14_00830	tagR1	-0.0675526	0.751832	TagR1
PA14_00875	ppkA	0.0912584	0.539173	serine/threonine protein kinase PpkA
PA14_00890	pppA	0.407561	0.0208623	PppA
PA14_00910	icmF1	-0.326781	0.154126	IcmF1
PA14_00925	tssL1	0.120282	0.585676	TssL1
PA14_00940	tssK1	0.190719	0.186136	TssK1
PA14_00970		-0.00252528	0.995837	hypothetical protein
PA14_00980	fha1	-0.234062	0.568625	Fha1
PA14_00990	tssA1	0.100341	0.693394	TssA1
PA14_01010	hsiB1	0.0329425	0.932117	HsiB1
PA14_01020	hsiC1	0.0395093	0.864539	HsiC1
PA14_01030	hcp1	0.0106619	0.968824	Hcp1
PA14_01040	tagJ1	-0.0754691	0.556067	TagJ1
PA14_01070	tssF1	0.486364	0.415847	TssF1
PA14_01100	clpV1	0.348677	0.0755417	ClpV1
PA14_01110	vgrG1a	0.546764	0.00461823	VgrG1a
PA14_01130		0.756137	4.53e-05	hypothetical protein
PA14_01150	eagT6	0.284009	0.245717	EagT6
PA14_01160		-0.839408	0.0391396	hypothetical protein
PA14_01220		-0.566283	0.112858	hypothetical protein
PA14_01240		-0.256728	0.0501923	carbonic anhydrase
PA14_01290	coxB	-1.56415	0.000192	cytochrome c oxidase subunit II
PA14_01300	coxA	-1.10093	0.000476	cytochrome c oxidase subunit I
PA14_01310		-1.19223	0.000106	cytochrome C oxidase assembly protein
PA14_01340		-1.19055	7.17e-14	hypothetical protein
PA14_01350		-2.28126	4.75e-10	hypothetical protein
PA14_01380		-0.27631	0.194076	protoheme IX farnesyltransferase
PA14_01390		-0.415151	0.0305286	hypothetical protein
PA14_01400		0.600889	2.96e-06	hypothetical protein
PA14_01410		-0.0693698	0.564251	hypothetical protein
PA14_01430		-0.589251	0.0461425	short chain dehydrogenase
PA14_01440		0.130307	0.565226	hypothetical protein
PA14_01470		-0.347282	0.000452	transcriptional regulator
PA14_01490		-2.74456	3.95e-17	hemolysin
PA14_01500		0.0201076	0.91839	transcriptional regulator
PA14_01520		-0.0421946	0.846135	hypothetical protein
PA14_01540		0.492795	0.00453721	hypothetical protein
PA14_01550		-0.724887	3.93e-10	lipoprotein
PA14_01560		0.28875	0.00781965	hypothetical protein
PA14_01580	gabP	1.10562	2.42e-08	gamma-aminobutyrate permease
PA14_01600		0.172796	0.262503	aldehyde dehydrogenase
PA14_01620	aptA	0.438145	0.00907137	beta alanine--pyruvate transaminase
PA14_01640		-0.115941	0.314444	LysR family transcriptional regulator
PA14_01660		-0.603707	0.00341088	guanine deaminase
PA14_01710	ahpC	0.166549	0.379751	alkyl hydroperoxide reductase
PA14_01720	ahpF	1.22571	9.42e-41	alkyl hydroperoxide reductase
PA14_01730		-0.598237	0.00114858	hypothetical protein
PA14_01760	nuh	0.0998354	0.723278	nonspecific ribonucleoside hydrolase
PA14_01780		-0.339189	0.227184	nucleoside 2-deoxyribosyltransferase
PA14_01790		-0.275711	0.0105259	nucleoside 2-deoxyribosyltransferase
PA14_01810		-0.229857	0.00475572	oxidoreductase
PA14_01830		-0.50944	2.36e-09	adenosine deaminase
PA14_01890	pcaQ	0.0529673	0.686887	transcriptional regulator PcaQ
PA14_01900	pcaH	-0.329665	0.15477	protocatechuate 3,4-dioxygenase subunit beta
PA14_01910	pcaG	-0.460298	0.00728924	protocatechuate 3,4-dioxygenase subunit alpha
PA14_01930	pcaR	0.158951	0.0699493	transcriptional regulator PcaR
PA14_01940		-0.187231	0.020886	RND efflux membrane fusion protein
PA14_01960		-0.29782	0.000228	RND efflux membrane fusion protein
PA14_01970		-0.326519	0.0116246	RND efflux transporter
PA14_01980		0.12787	0.30009	LysR family transcriptional regulator
PA14_02020		1.54504	4.96e-10	outer membrane porin
PA14_02030		-0.246579	0.0548826	AraC family transcriptional regulator
PA14_02050		-0.0928312	0.492503	gamma-glutamyltranspeptidase
PA14_02060		0.736318	0.000365	hypothetical protein
PA14_02090		0.0502999	0.7313	TetR family transcriptional regulator
PA14_02100		0.447618	0.0422481	hypothetical protein
PA14_02110		0.235633	0.199641	diguanylate cyclase
PA14_02140		0.475645	0.0022399	hypothetical protein
PA14_02150		0.111362	0.57102	hypothetical protein
PA14_02180	cheB	-1.44634	2.85e-14	chemotaxis-specific methylesterase
PA14_02190		NA	NA	hypothetical protein
PA14_02200		-0.123739	0.634008	chemotaxis protein methyltransferase
PA14_02220		-1.00992	3.81e-05	chemotaxis transducer
PA14_02230	cheW	-1.02648	5.98e-07	purine-binding chemotaxis protein
PA14_02250	cheA	-0.549953	0.000172	two-component sensor
PA14_02260		-1.3216	1.31e-28	two-component response regulator
PA14_02270		-0.785032	5.15e-23	chemotaxis transducer
PA14_02290		0.026646	0.889939	LysR family transcriptional regulator
PA14_02300	fabG	0.453558	7.98e-05	3-ketoacyl-ACP reductase
PA14_02360		0.0644935	0.73655	ABC transporter substrate-binding protein
PA14_02410		-0.0288124	0.902349	TonB-dependent receptor
PA14_02450		0.353748	0.015351	NAD(P) transhydrogenase subunit alpha part 1
PA14_02460		0.260735	0.160794	NAD(P) transhydrogenase subunit alpha part 2
PA14_02470	pntB	0.427597	0.00203812	pyridine nucleotide transhydrogenase subunit beta
PA14_02650		-0.498573	0.00691689	malonate utilization transcriptional regulator
PA14_02660		-0.350649	0.01735	LysR family transcriptional regulator
PA14_02680		-0.533594	0.000538	aldehyde dehydrogenase
PA14_02700		0.721284	1.52e-10	aminotransferase
PA14_02720		0.0568431	0.778132	hypothetical protein
PA14_02730		-0.263803	0.461522	dihydrodipicolinate synthetase
PA14_02750		0.00588146	0.971914	transcriptional regulator
PA14_02760		-0.266334	0.0132411	CoA transferase, subunit A
PA14_02770		-0.281311	0.30644	CoA transferase subunit B
PA14_02790	pcaF	-0.402369	0.00379505	beta-ketoadipyl CoA thiolase
PA14_02830	pcaB	-0.218197	0.0162171	3-carboxy-cis,cis-muconate cycloisomerase
PA14_02840	pcaD	-0.0509962	0.723739	beta-ketoadipate enol-lactone hydrolase
PA14_02850	pcaC	-0.298259	0.107029	gamma-carboxymuconolactone decarboxylase
PA14_02870		-0.154665	0.105021	transcriptional regulator
PA14_02910		-0.292639	0.0757244	IclR family transcriptional regulator
PA14_03000		0.046281	0.793709	hypothetical protein
PA14_03010		0.207593	0.487002	TetR family transcriptional regulator
PA14_03040		0.0323394	0.86068	MFS transporter
PA14_03050	pobA	0.26165	0.150965	4-hydroxybenzoate 3-monooxygenase
PA14_03070		0.253915	0.200456	transcriptional regulator
PA14_03080		0.138419	0.473014	acetyltransferase
PA14_03090		-1.34877	2.02e-67	hypothetical protein
PA14_03130		0.201699	0.272775	hypothetical protein
PA14_03160		-0.769148	0.000805	hypothetical protein
PA14_03163		0.50341	0.000206	hypothetical protein
PA14_03166		0.435544	0.000189	hypothetical protein
PA14_03190	tli3	-0.0319113	0.847276	Tli3
PA14_03240	hcpC	-0.554793	0.12824	secreted protein Hcp
PA14_03250		0.0137454	0.92402	hypothetical protein
PA14_03265		0.445376	0.000959	hypothetical protein
PA14_03270		0.178141	0.0317401	hypothetical protein
PA14_03285		0.206642	0.302379	hypothetical protein
PA14_03320		1.06081	1.61e-09	hypothetical protein
PA14_03330		0.233808	0.171782	hypothetical protein
PA14_03350		0.70062	5.24e-09	hypothetical protein
PA14_03360		0.814087	2.4e-08	hypothetical protein
PA14_03370		0.610182	1.06e-06	hypothetical protein
PA14_03380		0.538458	0.00238359	hypothetical protein
PA14_03430	gabD	-0.673095	4.2e-09	succinate-semialdehyde dehydrogenase I
PA14_03450	gabT	-0.478635	0.000325	4-aminobutyrate aminotransferase
PA14_03470		0.104874	0.250646	hypothetical protein
PA14_03480		-0.242937	0.0240289	GntR family transcriptional regulator
PA14_03490		-0.463342	2.01e-06	hypothetical protein
PA14_03530		0.24543	0.107754	transcriptional regulator
PA14_03560		-0.796012	1.34e-06	hypothetical protein
PA14_03580		-0.799654	9.64e-06	transcriptional regulator
PA14_03650	cysA	0.695308	4.45e-07	sulfate transport protein CysA
PA14_03680	cysT	-0.174212	0.495349	sulfate transport protein CysT
PA14_03700	sbp	0.151288	0.604109	sulfate-binding protein
PA14_03710		1.47215	6.11e-07	hypothetical protein
PA14_03720		0.23158	0.0291994	sensory box GGDEF domain-containing protein
PA14_03730		1.06074	0.148638	fatty acid desaturase
PA14_03770	speB1	0.268839	0.0867058	agmatinase
PA14_03790		-0.931153	1.76e-17	sensory box GGDEF domain-containing protein
PA14_03800	oprE	0.457373	0.00125268	anaerobically-induced outer membrane porin OprE precursor
PA14_03810	aguA	-0.219133	0.0758821	agmatine deiminase
PA14_03840	aguR	-0.308756	0.133156	transcriptional regulator AguR
PA14_03855		-0.153819	0.411446	periplasmic polyamine binding protein
PA14_03860		-0.44607	8.11e-08	glutamine synthetase
PA14_03870	spuA	-0.466616	0.0153305	glutamine amidotransferase
PA14_03880	spuB	-0.555386	8.62e-13	glutamine synthetase
PA14_03900	spuC	0.271783	0.0221148	aminotransferase
PA14_03920	spuD	-0.750659	0.0419095	polyamine transport protein
PA14_03930	spuE	-0.418423	0.143322	polyamine transport protein
PA14_03940	spuF	0.0352433	0.862536	polyamine transport protein PotG
PA14_03950	spuG	0.293896	0.410149	polyamine transport protein PotH
PA14_03960	spuH	-0.0847784	0.704377	polyamine transport protein PotI
PA14_03980		-0.512218	8.43e-05	hypothetical protein
PA14_04010		-0.694636	0.000496	hypothetical protein
PA14_04020		0.056775	0.769663	hypothetical protein
PA14_04030		0.0314992	0.947632	hypothetical protein
PA14_04040		-0.351467	0.00359702	hypothetical protein
PA14_04050		0.113477	0.363558	proline hydroxylase
PA14_04070		0.682944	2.01e-07	hypothetical protein
PA14_04080		-0.406024	0.0251584	ABC transporter permease
PA14_04090		-0.814836	0.00715138	ABC transporter substrate-binding protein
PA14_04100		-1.15201	0.0620856	hypothetical protein
PA14_04110	serA	1.36336	2.95e-11	D-3-phosphoglycerate dehydrogenase
PA14_04140		0.517033	3.28e-07	hypothetical protein
PA14_04150		-0.273955	0.126095	hypothetical protein
PA14_04160		0.289316	7.67e-05	transcriptional regulator
PA14_04190		-0.417272	0.0317401	acetylpolyamine aminohydrolase
PA14_04220		-0.586946	0.003007	ABC transporter substrate-binding protein
PA14_04270		-0.685335	0.002016	transcriptional regulator
PA14_04290		-0.0863721	0.780527	hypothetical protein
PA14_04300		-1.46587	1.21e-09	hypothetical protein
PA14_04310	rpiA	-0.159107	0.129011	ribose-5-phosphate isomerase A
PA14_04320	ilvA1	0.689191	1.83e-11	threonine dehydratase
PA14_04330		-0.0107388	0.958168	hypothetical protein
PA14_04340		-0.140036	0.552987	hypothetical protein
PA14_04380		0.382363	0.0021133	hypothetical protein
PA14_04390	ygdP	0.279822	0.0113882	dinucleoside polyphosphate hydrolase
PA14_04410	ptsP	-0.18769	0.124372	phosphoenolpyruvate-protein phosphotransferase PtsP
PA14_04420		-0.456607	0.00520842	hypothetical protein
PA14_04430		0.0119148	0.955936	hypothetical protein
PA14_04460	lgt	0.376991	0.00200107	prolipoprotein diacylglyceryl transferase
PA14_04480	thyA	0.55879	3.21e-05	thymidylate synthase
PA14_04490		-0.508279	0.00342371	hypothetical protein
PA14_04510		-0.214257	0.136545	hypothetical protein
PA14_04520		0.00685219	0.95882	hypothetical protein
PA14_04580	folA	0.468228	0.039615	dihydrofolate reductase
PA14_04630	ilvD	0.530794	0.00121675	dihydroxy-acid dehydratase
PA14_04640		0.195512	0.0315781	hypothetical protein
PA14_04650	pfpI	-1.28826	5.3e-11	protease PfpI
PA14_04660		0.371273	0.0157737	hypothetical protein
PA14_04670	mutM	-0.0098664	0.95882	formamidopyrimidine-DNA glycosylase
PA14_04680		-0.276534	0.620752	hypothetical protein
PA14_04690		0.220719	0.311023	hypothetical protein
PA14_04710		2.28027	1.77e-20	hypothetical protein
PA14_04730		-0.797057	5.6e-23	gamma-glutamyltranspeptidase
PA14_04760	coaD	0.26826	0.000644	phosphopantetheine adenylyltransferase
PA14_04780	laoA	-0.513464	0.048952	LaoA
PA14_04790	laoB	-0.680641	0.0544548	LaoB
PA14_04810	laoC	-0.696922	0.000333	LaoC
PA14_04820	laoR	0.0310784	0.880356	LaoR
PA14_04840		0.25615	0.196454	hypothetical protein
PA14_04850		0.0773237	0.796759	hypothetical protein
PA14_04860		0.246066	0.0396138	methyltransferase
PA14_04870		-0.0846547	0.338339	hypothetical protein
PA14_04890		-0.0518854	0.597661	zinc protease
PA14_04900	ftsY	0.23087	0.0343332	signal recognition particle receptor FtsY
PA14_04910	ftsE	-0.00862264	0.957349	cell division ATP-binding protein FtsE
PA14_04920	ftsX	-0.159143	0.442932	cell division protein FtsX
PA14_04930	rpoH	0.165603	0.39569	RNA polymerase factor sigma-32
PA14_04940		-0.390717	1.54e-06	hypothetical protein
PA14_04950	mtgA	0.270562	0.227184	monofunctional biosynthetic peptidoglycan transglycosylase
PA14_04980	thiG	1.00762	2.44e-37	thiazole synthase
PA14_05000	trmB	0.696501	4.61e-15	tRNA (guanine-N(7)-)-methyltransferase
PA14_05010		-0.49376	0.000455	hypothetical protein
PA14_05020		-0.816848	0.000129	hypothetical protein
PA14_05040		0.238386	0.128788	coproporphyrinogen III oxidase
PA14_05050		0.272649	0.0699202	deoxyribonucleotide triphosphate pyrophosphatase
PA14_05060		-1.2184	0.053937	hypothetical protein
PA14_05070		0.728238	0.00163039	methionine biosynthesis protein
PA14_05080	metX	0.791839	0.000131	homoserine O-acetyltransferase
PA14_05110		-0.0836434	0.744893	hypothetical protein
PA14_05120		0.588266	9.06e-07	hypothetical protein
PA14_05130		0.190243	0.468547	hypothetical protein
PA14_05150	proC	0.386129	0.000664	pyrroline-5-carboxylate reductase
PA14_05160		-0.15214	0.221437	hypothetical protein
PA14_05180	pilT	-0.190459	0.232769	twitching motility protein PilT
PA14_05190	pilU	0.0242558	0.928842	twitching motility protein PilU
PA14_05200		-1.13804	4.18e-10	cation efflux system protein
PA14_05220		-0.555294	0.00396954	cystathionine beta-synthase
PA14_05230		-0.428142	0.00140322	cystathionine gamma-lyase
PA14_05250	pyrC	0.240389	0.0126533	dihydroorotase
PA14_05260	pyrB	0.330922	0.00166902	aspartate carbamoyltransferase
PA14_05270	pyrR	-0.0476009	0.710437	bifunctional pyrimidine regulatory protein PyrR/uracil phosphoribosyltransferase
PA14_05280	yqgF	0.102206	0.374669	Holliday junction resolvase-like protein
PA14_05290		-0.0160453	0.941916	hypothetical protein
PA14_05300		0.229033	0.231906	TonB domain-containing protein
PA14_05310	gshB	-0.183907	0.168351	glutathione synthetase
PA14_05320	pilG	0.365851	0.216783	twitching motility protein PilG
PA14_05330	pilH	0.406445	0.297176	twitching motility protein PilH
PA14_05340	pilI	0.374104	0.0759868	twitching motility protein PilI
PA14_05360	pilJ	0.070449	0.825597	twitching motility protein PilJ
PA14_05380	pilK	0.0410275	0.840179	methyltransferase PilK
PA14_05390	chpA	0.0540118	0.759337	ChpA
PA14_05400		0.0663589	0.794338	methylesterase
PA14_05410		0.76447	0.00472382	chemotaxis protein
PA14_05440		0.0733804	0.553286	hypothetical protein
PA14_05450		0.269318	0.0191757	16S ribosomal RNA methyltransferase RsmE
PA14_05460	bioA	0.290941	0.0256842	adenosylmethionine-8-amino-7-oxononanoate aminotransferase
PA14_05480		0.558591	2.61e-07	hypothetical protein
PA14_05510		-0.930486	0.00257846	hypothetical protein
PA14_05520	mexR	-0.223555	0.0842589	multidrug resistance operon repressor MexR
PA14_05530	mexA	-0.116945	0.332842	RND multidrug efflux membrane fusion protein MexA
PA14_05540	mexB	-0.227344	0.0177342	RND multidrug efflux transporter MexB
PA14_05550	oprM	-0.254659	0.376734	major intrinsic multiple antibiotic resistance efflux outer membrane protein OprM precursor
PA14_05560		0.402877	3.76e-07	ATP-dependent RNA helicase
PA14_05580		1.00514	8.58e-09	hypothetical protein
PA14_05590	metF	0.643661	0.00416753	5,10-methylenetetrahydrofolate reductase
PA14_05600		-0.176582	0.150385	hypothetical protein
PA14_05620	sahH	0.715786	0.00518829	S-adenosyl-L-homocysteine hydrolase
PA14_05640		-0.583014	0.183231	hypothetical protein
PA14_05650		-0.392407	0.232002	hypothetical protein
PA14_05660		0.41642	0.0868396	transcriptional regulator
PA14_05690	codA	0.634144	1.6e-18	cytosine deaminase
PA14_05700	codB	0.406777	0.00170544	cytosine permease
PA14_05820		-0.655168	4.64e-07	hypothetical protein
PA14_05840	gcdH	-0.694778	1.02e-11	glutaryl-CoA dehydrogenase
PA14_05850		-0.151404	0.174442	LysR family transcriptional regulator
PA14_05860		-0.169369	0.467071	hypothetical protein
PA14_05880		-0.728714	0.000493	membrane-bound protease
PA14_05890		-1.09751	2.87e-11	stomatin-like protein
PA14_05920		-0.139483	0.47823	hypothetical protein
PA14_05950	dbpA	-0.233296	0.269309	ATP-dependent RNA helicase DbpA
PA14_05960		0.347364	0.090781	cold-shock protein
PA14_05970		0.304668	0.0154169	hypothetical protein
PA14_06000		-1.85189	6.18e-48	ClpA/B protease ATP binding subunit
PA14_06010		-0.764185	0.00144195	hypothetical protein
PA14_06030		-0.00414491	0.973483	acyltransferase
PA14_06040		-1.15595	3.37e-09	hypothetical protein
PA14_06060	creB	-0.129741	0.447575	DNA-binding response regulator CreB
PA14_06070	creC	0.0380908	0.786475	sensory histidine kinase CreC
PA14_06120		-0.0553343	0.89874	hypothetical protein
PA14_06130		-0.635921	4.38e-09	hypothetical protein
PA14_06150		-0.421469	3.56e-06	hypothetical protein
PA14_06160		-0.801324	5e-06	hydroxamate-type ferrisiderophore receptor
PA14_06170		-0.509676	0.00557462	transmembrane sensor
PA14_06190		-0.298682	0.153991	glutathione S-transferase
PA14_06210		-0.0466034	0.883696	transcriptional regulator
PA14_06250		0.298386	0.000355	GNAT family acetyltransferase
PA14_06260		-0.176855	0.744893	LysR family transcriptional regulator
PA14_06270		-1.14723	1.9e-11	hydrolase
PA14_06280		0.236442	0.782224	hypothetical protein
PA14_06290	glcB	-0.0920092	0.483879	malate synthase G
PA14_06300		-0.754007	0.000132	GNAT family acetyltransferase
PA14_06310		-1.17145	2.63e-14	ACT domain-containing protein
PA14_06330		-0.134987	0.230621	serine/threonine protein kinase
PA14_06340		-0.0288293	0.879793	molybdenum transport regulator
PA14_06400		0.297258	0.0280056	LysR family transcriptional regulator
PA14_06460		-0.247875	0.0773294	hypothetical protein
PA14_06480		-0.273822	0.0336262	hydrolase
PA14_06500	bioB	1.05287	1.34e-15	biotin synthase
PA14_06510	bioF	-0.139834	0.259647	8-amino-7-oxononanoate synthase
PA14_06530		-0.510614	0.0102031	biotin biosynthesis protein bioH
PA14_06540		0.217513	0.0528216	biotin synthesis protein BioC
PA14_06570	bioD	0.34062	0.000114	dithiobiotin synthetase
PA14_06600		-0.254406	0.0575411	acyl-CoA dehydrogenase
PA14_06620		-0.256674	0.111542	acyl-CoA dehydrogenase
PA14_06640		-0.0823949	0.467071	acyl-CoA dehydrogenase
PA14_06660	nirE	0.0477218	0.790636	uroporphyrin-III c-methyltransferase
PA14_06750	nirS	-0.636003	0.0203054	nitrite reductase
PA14_06770	nirQ	-0.0784812	0.868767	regulatory protein NirQ
PA14_06880		0.0440904	0.84504	LysR family transcriptional regulator
PA14_06950		-0.161948	0.0311617	LuxR family transcriptional regulator
PA14_06970		0.0192499	0.903898	Cro/CI family transcriptional regulator
PA14_06980		-0.192628	0.16176	hypothetical protein
PA14_06990		-0.707728	0.0027439	hypothetical protein
PA14_07000	dsbB1	0.0995524	0.441994	DsbB1
PA14_07030		0.542453	0.0879173	cytochrome c'
PA14_07040		0.0550215	0.907261	hypothetical protein
PA14_07050		-0.805707	2.55e-08	hypothetical protein
PA14_07090	metK	0.744054	0.000159	S-adenosylmethionine synthetase
PA14_07110		0.304614	0.173078	ArsR family transcriptional regulator
PA14_07130	tktA	0.156297	0.0939061	transketolase
PA14_07140		0.164996	0.155232	hypothetical protein
PA14_07150		-0.104634	0.602561	hypothetical protein
PA14_07170	epd	0.590841	8.09e-15	D-erythrose 4-phosphate dehydrogenase
PA14_07190	pgk	0.854039	3.59e-22	phosphoglycerate kinase
PA14_07200		-1.80873	3.11e-11	hypothetical protein
PA14_07210		-0.845686	8.67e-09	hypothetical protein
PA14_07230	fda	-0.158031	0.0451677	fructose-1,6-bisphosphate aldolase
PA14_07240		0.395463	0.00697166	hypothetical protein
PA14_07250		-1.89832	3.58e-103	hypothetical protein
PA14_07260		-0.230217	0.0403733	hypothetical protein
PA14_07280		0.421193	0.00018	hypothetical protein
PA14_07290		0.765003	1.4e-06	hypothetical protein
PA14_07310		0.132795	0.406414	hydrolase
PA14_07330		-0.185928	0.349373	hypothetical protein
PA14_07340		0.265576	0.134849	transcriptional regulator
PA14_07355		-1.22772	6.92e-30	hypothetical protein
PA14_07380		0.403256	0.000216	hypothetical protein
PA14_07420		0.26853	0.0594869	hypothetical protein
PA14_07450		-0.148629	0.348576	hypothetical protein
PA14_07500	rmcA	-0.378005	0.00696426	redox regulator of c_di_GMP, RmcA
PA14_07520	rpoD	0.340255	2.74e-05	RNA polymerase sigma factor RpoD
PA14_07530	dnaG	0.119915	0.198782	DNA primase
PA14_07550		0.108098	0.571115	hypothetical protein
PA14_07560	rpsU	0.575117	3.71e-15	30S ribosomal protein S21
PA14_07570	gcp	0.630078	3.41e-09	DNA-binding/iron metalloprotein/AP endonuclease
PA14_07580		-0.818101	0.0298711	glycerol-3-phosphate acyltransferase PlsY
PA14_07590	folB	0.0252218	0.847276	dihydroneopterin aldolase
PA14_07600		-0.292343	0.553947	2-amino-4-hydroxy-6- hydroxymethyldihydropteridine pyrophosphokinase
PA14_07620	cca	-0.281571	9.96e-05	multifunctional tRNA nucleotidyl transferase/2'3'-cyclic phosphodiesterase/2'nucleotidase/phosphatase
PA14_07650		-1.50305	4.26e-35	SpoVR family protein
PA14_07660		-1.24796	8.38e-32	hypothetical protein
PA14_07680		-1.78968	1.28e-41	hypothetical protein
PA14_07700	apaH	0.0783997	0.5754	diadenosine tetraphosphatase
PA14_07710	apaG	0.138493	0.814532	ApaG protein
PA14_07730	ksgA	0.325651	0.000125	dimethyladenosine transferase
PA14_07740	pdxA	0.21538	0.0567963	4-hydroxythreonine-4-phosphate dehydrogenase
PA14_07760	surA	0.297044	3.39e-05	peptidyl-prolyl cis-trans isomerase SurA
PA14_07770	ostA	0.135731	0.161894	organic solvent tolerance protein OstA
PA14_07780		0.156494	0.27086	hypothetical protein
PA14_07790		0.346641	0.0716589	nucleotidyl transferase
PA14_07800		-0.524404	0.436441	hypothetical protein
PA14_07810		-0.687129	1.23e-08	hypothetical protein
PA14_07820		-0.343713	0.00882364	histidine kinase
PA14_07840		0.206046	0.226565	two-component response regulator
PA14_07850		0.146706	0.738228	ABC transporter substrate-binding protein
PA14_07860		-0.537103	3.2e-06	ABC transporter ATP-binding protein
PA14_07870		-1.32127	1.22e-07	ABC transporter substrate-binding protein
PA14_07890		-0.687431	2.72e-09	ABC transporter permease
PA14_07910	rpe	0.349222	0.0448904	ribulose-phosphate 3-epimerase
PA14_07930		0.421864	0.00446792	phosphoglycolate phosphatase
PA14_07940	trpE	-0.0888808	0.824427	anthranilate synthase component I
PA14_07960	prtR	0.204328	0.14434	transcriptional regulator PrtR
PA14_08030		0.315287	0.328887	phage baseplate assembly protein
PA14_08070		NA	NA	phage tail sheath protein
PA14_08090		0.844137	0.0180242	phage tail tube protein
PA14_08210		1.5419	0.0501923	hypothetical protein
PA14_08220		0.179252	0.261194	hypothetical protein
PA14_08300		0.634782	0.0377019	phage-related protein, tail component
PA14_08340	trpG	0.151678	0.738951	anthranilate synthase component II
PA14_08350	trpD	-0.053894	0.894752	anthranilate phosphoribosyltransferase
PA14_08360	trpC	-0.0943361	0.769127	indole-3-glycerol-phosphate synthase
PA14_08370	vfr	0.0332458	0.909305	cAMP-regulatory protein
PA14_08380		-0.131348	0.237774	hypothetical protein
PA14_08390	speD	0.672332	2.42e-07	S-adenosylmethionine decarboxylase
PA14_08400		-0.215315	0.217441	hypothetical protein
PA14_08420		-1.78098	2.62e-18	HIT family protein
PA14_08430		0.167093	0.445663	ATPase
PA14_08440		0.0637351	0.833263	short chain alcohol dehydrogenase
PA14_08450		0.40857	0.0128992	hypothetical protein
PA14_08460		0.0267455	0.922816	hypothetical protein
PA14_08480	argC	0.359941	0.000823	N-acetyl-gamma-glutamyl-phosphate reductase
PA14_08490		0.402809	0.0103878	hypothetical protein
PA14_08500		0.868635	0.00161784	hypothetical protein
PA14_08510		0.254591	0.00643973	iron-sulfur cluster insertion protein ErpA
PA14_08520	anmK	-0.141492	0.134356	anhydro-N-acetylmuramic acid kinase
PA14_08540		0.801855	5.58e-19	hypothetical protein
PA14_08560	tyrZ	0.467377	1.85e-08	tyrosyl-tRNA synthetase
PA14_08620	birA	0.0565498	0.708572	biotin--protein ligase
PA14_08630		0.0610168	0.710437	pantothenate kinase
PA14_08640		-0.0317184	0.834984	hypothetical protein
PA14_08710	nusG	0.49853	9.66e-06	transcription antitermination protein NusG
PA14_08720	rplK	1.0931	1.65e-31	50S ribosomal protein L11
PA14_08730	rplA	1.05748	4.69e-20	50S ribosomal protein L1
PA14_08740	rplJ	1.05022	3.98e-33	50S ribosomal protein L10
PA14_08750	rplL	0.939989	3.57e-07	50S ribosomal protein L7/L12
PA14_08760	rpoB	0.631278	1.45e-19	DNA-directed RNA polymerase subunit beta
PA14_08780	rpoC	0.618594	2.37e-26	DNA-directed RNA polymerase subunit beta'
PA14_08790	rpsL	0.954097	8.25e-19	30S ribosomal protein S12
PA14_08810	rpsG	0.91625	1.58e-29	30S ribosomal protein S7
PA14_08820	fusA1	0.900009	2.23e-41	elongation factor G
PA14_08830	tufA	0.470571	1.11e-09	elongation factor Tu
PA14_08840	rpsJ	1.06396	7.3e-62	30S ribosomal protein S10
PA14_08850	rplC	1.12105	1.91e-30	50S ribosomal protein L3
PA14_08860	rplD	1.05189	1.69e-34	50S ribosomal protein L4
PA14_08870	rplW	1.04939	2.69e-34	50S ribosomal protein L23
PA14_08880	rplB	1.00997	6.24e-29	50S ribosomal protein L2
PA14_08890	rpsS	0.967906	3.41e-26	30S ribosomal protein S19
PA14_08900	rplV	1.00147	3.76e-25	50S ribosomal protein L22
PA14_08910	rpsC	1.07601	1.24e-47	30S ribosomal protein S3
PA14_08920	rplP	0.887747	1.13e-36	50S ribosomal protein L16
PA14_08930	rpmC	1.01627	8.55e-06	50S ribosomal protein L29
PA14_08940	rpsQ	0.931277	2.92e-20	30S ribosomal protein S17
PA14_08950	rplN	0.948781	5.56e-20	50S ribosomal protein L14
PA14_08960	rplX	1.02202	7.82e-25	50S ribosomal protein L24
PA14_08970	rplE	0.891182	2.92e-20	50S ribosomal protein L5
PA14_08980	rpsN	0.972303	1.81e-27	30S ribosomal protein S14
PA14_08990	rpsH	1.08247	1.45e-10	30S ribosomal protein S8
PA14_09000	rplF	1.0996	5.29e-18	50S ribosomal protein L6
PA14_09010	rplR	0.987603	2.92e-40	50S ribosomal protein L18
PA14_09020	rpsE	0.962179	1.03e-25	30S ribosomal protein S5
PA14_09030	rpmD	1.0701	9.08e-14	50S ribosomal protein L30
PA14_09040	rplO	1.0027	1.18e-20	50S ribosomal protein L15
PA14_09050	secY	0.487255	2.07e-10	preprotein translocase subunit SecY
PA14_09070	rpmJ	0.594932	0.000406	50S ribosomal protein L36
PA14_09080	rpsM	0.981683	2.43e-27	30S ribosomal protein S13
PA14_09090	rpsK	1.03577	7.52e-32	30S ribosomal protein S11
PA14_09100	rpsD	0.947074	3.61e-15	30S ribosomal protein S4
PA14_09115	rpoA	0.50728	0.000338	DNA-directed RNA polymerase subunit alpha
PA14_09130	rplQ	0.979124	2.42e-37	50S ribosomal protein L17
PA14_09150	katA	-0.805237	0.00136163	catalase
PA14_09160	bfrA	-0.3327	0.0498649	bacterioferritin
PA14_09180	uvrA	-0.00643083	0.947632	excinuclease ABC subunit A
PA14_09195		0.165467	0.413722	major facilitator transporter
PA14_09200	ssb	0.0746039	0.398357	single-stranded DNA-binding protein
PA14_09210	pchA	0.000521	0.998282	salicylate biosynthesis isochorismate synthase
PA14_09220	pchB	-0.313324	0.229304	isochorismate-pyruvate lyase
PA14_09230	pchC	0.0908579	0.584292	pyochelin biosynthetic protein PchC
PA14_09240	pchD	-0.354228	0.224252	pyochelin biosynthesis protein PchD
PA14_09260	pchR	0.507722	0.0233744	transcriptional regulator PchR
PA14_09270	pchE	0.467427	0.00539198	dihydroaeruginoic acid synthetase
PA14_09280	pchF	-0.192303	0.268074	pyochelin synthetase
PA14_09290	pchG	-0.197952	0.331501	pyochelin biosynthetic protein PchG
PA14_09300		-0.837618	3.46e-08	ABC transporter ATP-binding protein
PA14_09320		-0.869144	1.26e-11	ABC transporter ATP-binding protein
PA14_09340	fptA	-0.32388	0.214833	Fe(III)-pyochelin outer membrane receptor
PA14_09350		-0.310595	0.247984	hypothetical protein
PA14_09370		-0.635456	0.00347288	hypothetical protein
PA14_09380		-0.192055	0.312954	transporter
PA14_09400	phzS	0.372382	0.604543	hypothetical protein
PA14_09410	phzG1	-1.62368	6.43e-05	pyrodoxamine 5'-phosphate oxidase
PA14_09420	phzF1	-1.53477	0.00941769	phenazine biosynthesis protein
PA14_09440	phzE1	0.888183	0.675075	phenazine biosynthesis protein PhzE
PA14_09450	phzD1	-0.508703	0.184834	phenazine biosynthesis protein PhzD
PA14_09460	phzC1	-0.621934	0.391813	phenazine biosynthesis protein PhzC
PA14_09470	phzB1	-2.37585	0.000277	phenazine biosynthesis protein
PA14_09480	phzA1	-1.81131	3.35e-09	phenazine biosynthesis protein
PA14_09490	phzM	0.303481	0.723739	phenazine-specific methyltransferase
PA14_09500	opmD	-0.455564	0.258235	outer membrane protein
PA14_09520	mexI	-0.628901	0.141281	RND efflux transporter
PA14_09530	mexH	-0.794384	0.0448904	RND efflux membrane fusion protein
PA14_09540	mexG	-0.344596	0.446562	hypothetical protein
PA14_09550		-0.909367	8.13e-25	hypothetical protein
PA14_09570		-0.114597	0.44773	LysR family transcriptional regulator
PA14_09580		0.00587493	0.970297	hypothetical protein
PA14_09600	ddlA	-0.237564	0.0079489	D-alanine--D-alanine ligase
PA14_09610		0.476919	4.43e-05	hypothetical protein
PA14_09630		-1.16014	1.01e-50	acyl-CoA dehydrogenase
PA14_09660		-0.0157446	0.951131	acyl-CoA synthetase
PA14_09680		0.0244429	0.933154	two-component sensor
PA14_09690		-0.34062	0.0778594	two-component response regulator
PA14_09700		0.460286	0.15753	monooxygenase
PA14_09710		-0.427866	0.0012759	aldehyde dehydrogenase
PA14_09730		-0.324882	0.0108322	dihydrodipicolinate synthase
PA14_09750		-0.0357952	0.836698	oxidoreductase
PA14_09760		0.193756	0.131512	GntR family transcriptional regulator
PA14_09770	souR	-0.302558	0.00283959	sarcosine oxidation and utilization regulator SouR
PA14_09780		-0.706971	3.04e-05	hypothetical protein
PA14_09790		0.164132	0.215121	transcriptional regulator
PA14_09810		0.149711	0.970449	hypothetical protein
PA14_09820		-0.540691	1.88e-05	acetolactate synthase
PA14_09890	ppiC2	-1.02534	3.6e-31	peptidyl-prolyl cis-trans isomerase C2
PA14_09910		-0.185038	0.128996	transcriptional regulator
PA14_09940		-2.06726	6.39e-31	protease
PA14_09950		0.744198	0.0397417	oxidoreductase
PA14_09970	fpvB	0.621763	0.0749557	type I ferripyoverdine receptor, FpvB
PA14_09980	dkgB	0.1285	0.565226	2,5-diketo-D-gluconate reductase B
PA14_10010		0.205994	0.522216	transcriptional regulator
PA14_10040		0.299811	0.000554	amidase
PA14_10090		0.0832209	0.622748	LysR family transcriptional regulator
PA14_10130		-0.672409	0.0174361	short chain dehydrogenase
PA14_10190		-0.200029	0.0333169	transcriptional regulator
PA14_10200		0.0728128	0.808599	TonB-dependent receptor protein
PA14_10210		0.334085	0.116804	oxidoreductase
PA14_10220		-0.0424697	0.790636	SH3 domain-containing protein
PA14_10240		0.174099	0.739778	branched-chain alpha-keto acid dehydrogenase subunit E2
PA14_10290	acoR	0.0549354	0.745292	transcriptional regulator AcoR
PA14_10320		0.183906	0.143478	transcriptional regulator
PA14_10350		NA	NA	secretion protein
PA14_10420	tyrS	0.42878	0.290177	tyrosyl-tRNA synthetase
PA14_10480		0.12965	0.372406	transcriptional regulator
PA14_10500		2.51751	0.000166	cbb3-type cytochrome c oxidase subunit I
PA14_10530		1.11871	0.0205404	GntR family transcriptional regulator
PA14_10540		1.54793	0.000134	iron-sulfur cluster-binding protein
PA14_10550		2.44589	1.86e-05	sulfite or nitrite reductas
PA14_10560		2.53531	6.19e-06	hypothetical protein
PA14_10570		-0.418663	1.55e-05	2,4-dihydroxyhept-2-ene-1,7-dioic acid aldolase
PA14_10610	hpcD	-0.236682	0.174903	5-carboxymethyl-2-hydroxymuconate isomerase
PA14_10620	hpcB	-0.723903	0.000458	homoprotocatechuate 2,3-dioxygenase
PA14_10630	hpcC	0.133893	0.391813	5-carboxy-2-hydroxymuconate semialdehyde dehydrogenase
PA14_10640		-0.0771292	0.92402	hypothetical protein
PA14_10670	aph	-0.0188048	0.902541	aminoglycoside 3'-phosphotransferase type IIB
PA14_10700		-0.297749	0.00699649	bacteriophytochrome
PA14_10730		0.193239	0.0477108	hypothetical protein
PA14_10770		-0.641803	1.07e-11	sensor/response regulator hybrid
PA14_10780		-0.49094	0.00215134	hypothetical protein
PA14_10790	ampC	-0.324748	0.0464182	beta-lactamase
PA14_10800	ampR	-0.080001	0.788985	transcriptional regulator AmpR
PA14_10820		-0.551101	0.000369	HDIG domain-containing protein
PA14_10950		0.251168	0.0448239	hypothetical protein
PA14_11010		-0.605847	7.87e-05	hypothetical protein
PA14_11110	cupB6	-0.255666	0.3802	fimbrial protein cupB6
PA14_11130		-0.242544	0.0452182	short chain dehydrogenase
PA14_11140		-1.39455	1e-12	nonribosomal peptide synthetase
PA14_11170		-0.177751	0.453504	hypothetical protein
PA14_11250		0.182617	0.0989224	hypothetical protein
PA14_11260		0.449746	4.56e-07	epimerase
PA14_11270	oprG	-1.13829	7.98e-19	outer membrane protein OprG precursor
PA14_11280		1.22208	0.210658	hypothetical protein
PA14_11290		1.34601	0.12226	permease
PA14_11310		2.30681	0.0597892	ABC transporter ATP-binding protein
PA14_11320		2.55073	0.0318317	hypothetical protein
PA14_11340		0.25452	0.000599	thioredoxin
PA14_11350		0.311069	0.0236681	hypothetical protein
PA14_11370		-0.0427088	0.822207	lipoprotein
PA14_11380	nrdR	-0.108204	0.578218	transcriptional regulator NrdR
PA14_11400	ribD	0.0420517	0.723789	riboflavin-specific deaminase/reductase
PA14_11410	ribC	0.398478	0.019708	riboflavin synthase subunit alpha
PA14_11420	ribB	0.387533	0.00798279	bifunctional 3,4-dihydroxy-2-butanone 4-phosphate synthase/GTP cyclohydrolase II-like protein
PA14_11430	ribH	0.105134	0.29261	6,7-dimethyl-8-ribityllumazine synthase
PA14_11450	nusB	0.370359	0.00712466	transcription antitermination protein NusB
PA14_11460	thiL	0.0463112	0.74944	thiamine monophosphate kinase
PA14_11480		-0.482727	1.07e-05	hypothetical protein
PA14_11490		0.0382667	0.912236	hypothetical protein
PA14_11510	ribA	0.754853	5.57e-12	GTP cyclohydrolase II
PA14_11550	dxs	0.332643	0.0130489	1-deoxy-D-xylulose-5-phosphate synthase
PA14_11560	ispA	0.400781	5.79e-05	geranyltranstransferase
PA14_11570	xseB	-0.114661	0.489554	exodeoxyribonuclease VII small subunit
PA14_11580		-1.20655	7.07e-08	hypothetical protein
PA14_11590		0.230344	0.170773	hypothetical protein
PA14_11600		0.114792	0.727018	ABC transporter
PA14_11630		-0.0793774	0.536965	two-component sensor
PA14_11650		-0.170669	0.21143	hypothetical protein
PA14_11680		-0.0658124	0.688246	two-component regulator
PA14_11690	ppa	0.450711	3.03e-06	inorganic pyrophosphatase
PA14_11700		0.324652	0.0317401	hypothetical protein
PA14_11720		0.243392	0.166405	hypothetical protein
PA14_11740		-0.526758	0.221088	hypothetical protein
PA14_11750		-0.89604	2.58e-12	acetyltransferase
PA14_11760		-0.827889	1.17e-06	ethanolamine ammonia-lyase small subunit
PA14_11770	eutB	-0.345626	0.0599896	ethanolamine ammonia-lyase large subunit
PA14_11810		-0.980218	1.02e-13	aldehyde dehydrogenase
PA14_11830		-0.091422	0.553282	transcriptional regulator
PA14_11845	mpl	-0.235193	0.0138723	UDP-N-acetylmuramate:L-alanyl-gamma-D-glutamyl- meso-diaminopimelate ligase
PA14_11860		-0.230964	0.0911559	aromatic acid decarboxylase
PA14_11890		-0.152464	0.27955	hypothetical protein
PA14_11900		-0.186465	0.0110372	hypothetical protein
PA14_11910		-0.753405	4.83e-08	hypothetical protein
PA14_11930		0.2369	0.295988	hypothetical protein
PA14_11940		-0.102349	0.260498	hypothetical protein
PA14_11960		-0.182228	0.136001	hypothetical protein
PA14_11970		0.254386	0.0211592	3-methyladenine DNA glycosylase
PA14_12010	proA	0.228797	0.0164559	gamma-glutamyl phosphate reductase
PA14_12020	nadD	0.342327	0.0818519	nicotinic acid mononucleotide adenylyltransferase
PA14_12030		0.526942	2.39e-12	hypothetical protein
PA14_12050		0.205418	0.0699202	rRNA large subunit methyltransferase
PA14_12060	pbpA	0.368342	3.61e-05	penicillin-binding protein 2
PA14_12070	rodA	-0.280574	0.947632	rod shape-determining protein
PA14_12080	sltB1	-0.0614974	0.660326	soluble lytic transglycosylase B
PA14_12090		0.886292	1.57e-13	RlpA family lipoprotein
PA14_12100	dacC	0.437766	0.000133	D-ala-D-ala-carboxypeptidase
PA14_12110		-0.398682	3.32e-07	hypothetical protein
PA14_12120	lipB	0.369964	0.0001	lipoate-protein ligase B
PA14_12130	lis	0.776024	3.25e-10	lipoyl synthase
PA14_12140		0.0535471	0.723789	transcriptional regulator
PA14_12160		0.147199	0.19984	murein transglycosylase
PA14_12200	holA	0.610184	0.000504	DNA polymerase III subunit delta
PA14_12210		0.0996924	0.229289	hypothetical protein
PA14_12230	leuS	0.633777	1.72e-18	leucyl-tRNA synthetase
PA14_12260		-1.48119	1.83e-12	hypothetical protein
PA14_12280	lnt	0.536726	9.5e-10	apolipoprotein N-acyltransferase
PA14_12300		0.329749	0.000635	hypothetical protein
PA14_12310		0.0598431	0.712321	metalloprotease
PA14_12330		0.623039	4.17e-07	hypothetical protein
PA14_12350		0.8792	9.09e-06	(dimethylallyl)adenosine tRNA methylthiotransferase
PA14_12360		0.864257	2.2e-07	hypothetical protein
PA14_12370		-0.430991	1.36e-05	hypothetical protein
PA14_12390	hemL	0.0852488	0.353873	glutamate-1-semialdehyde aminotransferase
PA14_12400	thiE	0.102605	0.516748	thiamine-phosphate pyrophosphorylase
PA14_12410	thiD	0.105118	0.377468	phosphomethylpyrimidine kinase
PA14_12450		-0.542762	1.18e-06	acyl-CoA dehydrogenase
PA14_12490		0.09055	0.528075	AMP nucleosidase
PA14_12540		-0.0132424	0.935463	pseudouridine synthase
PA14_12550		1.04502	2.02e-12	hypothetical protein
PA14_12570		-0.0881986	0.421807	transcription regulator AsnC
PA14_12610		-0.0954962	0.279334	transporter
PA14_12620		0.908908	1.74e-10	hypothetical protein
PA14_12630		0.0538735	0.661981	ATP-dependent helicase
PA14_12640		0.116632	0.612802	hypothetical protein
PA14_12670		-0.353755	0.0056973	hypothetical protein
PA14_12680		-1.05448	2.69e-13	short chain dehydrogenase
PA14_12730		-0.323564	0.0675885	hypothetical protein
PA14_12740		-0.268525	0.102993	hypothetical protein
PA14_12750		0.193996	0.22311	hypothetical protein
PA14_12760		-0.100495	0.307501	ATP-dependent RNA helicase
PA14_12770		-0.135859	0.271822	hypothetical protein
PA14_12780		0.320356	0.186978	two-component response regulator
PA14_12850		0.225194	0.0802993	acetyltransferase
PA14_12860		-0.206686	0.121295	hypothetical protein
PA14_12870	tesB	0.0864828	0.724581	acyl-CoA thioesterase
PA14_12890		0.475303	4.47e-05	hypothetical protein
PA14_12900		0.528654	0.0345253	DNA binding protein
PA14_12920		1.22669	0.000465	taurine ABC transporter periplasmic protein
PA14_12940		1.60291	7.53e-10	taurine ABC transporter ATP-binding protein
PA14_12970	tauD	1.05012	3.48e-05	taurine dioxygenase
PA14_12980		-0.34715	0.0683388	hypothetical protein
PA14_12990		-0.857141	0.000385	choline transporter
PA14_13000		0.618576	0.0228357	transcriptional regulator
PA14_13010		0.576478	0.126366	hypothetical protein
PA14_13030	cioA	0.0875263	0.864743	CioA, cyanide insensitive terminal oxidase
PA14_13040	cioB	-0.143711	0.80045	CioB, cyanide insensitive terminal oxidase
PA14_13090		0.664245	5.42e-08	acyl-CoA thiolase
PA14_13110		-0.430798	0.0200799	long-chain-fatty-acid--CoA ligase
PA14_13130		-0.923858	0.000117	hypothetical protein
PA14_13140		-1.0249	0.000138	hypothetical protein
PA14_13150		-0.55634	6.7e-08	transcriptional regulator
PA14_13170		-0.554565	1.23e-06	metal transporting P-type ATPase
PA14_13190		-0.53849	0.00305328	hypothetical protein
PA14_13200		-0.719717	3.29e-06	hypothetical protein
PA14_13220		-1.13864	4.82e-23	protein-tyrosine-phosphatase
PA14_13230	moaC	-0.0165515	0.840179	molybdenum cofactor biosynthesis protein MoaC
PA14_13240	moaD	-0.166555	0.335959	molybdopterin converting factor, small subunit
PA14_13250	moaE	0.0610781	0.769127	molybdopterin converting factor, large subunit
PA14_13410	prfC	0.413643	2.91e-07	peptide chain release factor 3
PA14_13420		-0.54318	0.0310338	hypothetical protein
PA14_13430	fecA	-0.161003	0.484186	Fe(III) dicitrate transport protein FecA
PA14_13490		1.14566	0.000458	hypothetical protein
PA14_13500		0.343874	0.000193	2-hydroxyacid dehydrogenase
PA14_13510		-0.458548	6.08e-05	LysR family transcriptional regulator
PA14_13580		-0.251056	0.180244	ABC transporter ATP-binding protein
PA14_13590		-0.392898	0.288144	ABC transporter permease
PA14_13600		-0.550213	0.000795	ABC transporter substrate-binding protein
PA14_13620	nhaP	1.01441	4.34e-14	Na+/H+ antiporter NhaP
PA14_13650		0.234571	0.137647	hypothetical protein
PA14_13680		-0.247311	0.0442115	short chain dehydrogenase
PA14_13690		0.327175	0.0122093	methyltransferase
PA14_13710		-0.444653	0.000517	hypothetical protein
PA14_13730	narL	-0.549748	1.26e-11	transcriptional regulator NarL
PA14_13740	narX	-0.336508	0.00238152	two-component sensor NarX
PA14_13940		-1.06211	0.00117742	S-type pyocin protein
PA14_13950		0.671491	0.000135	hypothetical protein
PA14_13990		-0.565799	0.00181226	amino acid ABC transporter
PA14_14000		-0.375815	3.42e-05	hypothetical protein
PA14_14010		0.00913251	0.968923	amino acid oxidase
PA14_14020		0.180966	0.152435	hypothetical protein
PA14_14040	rhl	0.169003	0.174376	ATP-dependent RNA helicase RhlB
PA14_14060		-0.0123862	0.941592	AMP-binding protein
PA14_14080		0.378569	0.24867	carboxylesterase
PA14_14100		-0.995727	5.07e-18	amino acid-binding protein
PA14_14130		-0.417276	2.51e-06	hypothetical protein
PA14_14140		-1.04889	2.43e-17	hypothetical protein
PA14_14160		-0.0091648	0.950172	acetyltransferase
PA14_14170		-0.199853	0.134357	hypothetical protein
PA14_14220		-0.188605	0.0291677	nucleoid-associated protein NdpA
PA14_14230		-0.621211	1.46e-18	hypothetical protein
PA14_14250		-0.467259	0.000115	hypothetical protein
PA14_14270		-0.156108	0.381904	isochorismatase family hydrolase
PA14_14280		-0.64824	0.0645228	LysR family transcriptional regulator
PA14_14290		NA	NA	hypothetical protein
PA14_14300		0.317176	0.023452	zinc-binding oxidoreductase
PA14_14330		-0.211377	0.40986	chaperone
PA14_14340		0.507463	0.0124954	SAM-dependent methyltransferase
PA14_14360		-0.384876	0.0448904	sodium:sulfate symporter
PA14_14370		0.273587	0.0253595	ABC-transporter ATP-binding component
PA14_14390		-0.281248	0.444828	ABC-type transport protein, periplasmic c
PA14_14440	valS	0.583274	1.46e-14	valyl-tRNA synthetase
PA14_14450		-0.171866	0.314444	hypothetical protein
PA14_14460	holC	0.361208	0.00285756	DNA polymerase III subunit chi
PA14_14470	pepA	-0.373553	0.0103446	leucyl aminopeptidase
PA14_14480		-0.525696	6.05e-12	transcriptional regulator
PA14_14500		0.0245586	0.855309	hypothetical protein
PA14_14510		-0.0660851	0.597344	hypothetical protein
PA14_14530		-0.781603	3.56e-07	hypothetical protein
PA14_14590	queA	0.354795	0.0109622	S-adenosylmethionine--tRNA ribosyltransferase-isomerase
PA14_14600	tgt	0.533159	8.03e-06	queuine tRNA-ribosyltransferase
PA14_14610	yajC	0.457032	8.99e-06	preprotein translocase subunit YajC
PA14_14630	secD	0.574788	7.66e-16	preprotein translocase subunit SecD
PA14_14650	secF	0.530717	4.36e-09	preprotein translocase subunit SecF
PA14_14660		-0.761677	1.95e-12	hypothetical protein
PA14_14680		0.44755	0.000123	extragenic suppressor protein SuhB
PA14_14690		0.271814	0.00307591	methyltransferase
PA14_14700	cysE	0.0812625	0.463353	serine O-acetyltransferase
PA14_14710		0.147457	0.302379	Rrf2 family protein
PA14_14730	iscS	0.202278	0.0505577	cysteine desulfurase
PA14_14740		-0.200815	0.523236	scaffold protein
PA14_14750		0.0534341	0.79923	iron-binding protein IscA
PA14_14770	hscB	-0.240515	0.0307131	co-chaperone HscB
PA14_14780	hscA	0.132875	0.222591	chaperone protein HscA
PA14_14800	fdx2	-0.268881	0.276136	ferredoxin 2Fe-2S
PA14_14810		-0.415031	0.0137605	hypothetical protein
PA14_14820	ndk	0.586912	1.26e-10	nucleoside diphosphate kinase
PA14_14830		0.564062	5.18e-09	hypothetical protein
PA14_14850	pilF	0.240965	0.00198114	type 4 fimbrial biogenesis protein PilF
PA14_14860		-0.221319	0.107244	hypothetical protein
PA14_14880	ispG	0.492394	0.000212	4-hydroxy-3-methylbut-2-en-1-yl diphosphate synthase
PA14_14890	hisS	0.413172	0.00270688	histidyl-tRNA synthetase
PA14_14900		0.652952	2.01e-13	hypothetical protein
PA14_14910		0.0706601	0.372075	hypothetical protein
PA14_14930	engA	-0.0398434	0.718407	GTP-binding protein EngA
PA14_14940		0.729265	2.8e-07	aminotransferase
PA14_14960		-0.471956	5.62e-08	hypothetical protein
PA14_14975		-1.49295	3.37e-07	hypothetical protein
PA14_14990		-0.76633	4.75e-13	oxidoreductase
PA14_15000		-0.335587	0.048952	hypothetical protein
PA14_15020		0.0345213	0.84483	hypothetical protein
PA14_15030	leuA	0.296016	0.000381	2-isopropylmalate synthase
PA14_15070	oprC	0.642353	0.355063	outer membrane copper receptor OprC
PA14_15080		0.695206	0.0838095	hypothetical protein
PA14_15100		0.157031	0.477863	hypothetical protein
PA14_15120		-1.99601	0.0338337	hypothetical protein
PA14_15130		-0.0673635	0.878951	hypothetical protein
PA14_15160		0.115155	0.613115	hypothetical protein
PA14_15200		-0.776951	0.00801727	hypothetical protein
PA14_15210		-0.206391	0.10938	LysR family transcriptional regulator
PA14_15230	xseA	0.0853743	0.469261	exodeoxyribonuclease VII large subunit
PA14_15240		0.208625	0.156576	LysR family transcriptional regulator
PA14_15310	guaB	0.0465939	0.64138	inosine 5'-monophosphate dehydrogenase
PA14_15340	guaA	0.276785	0.000334	GMP synthase
PA14_15350		0.615067	2.45e-08	integrase
PA14_15360		0.243933	0.090297	hypothetical protein
PA14_15435		-1.53588	0.42622	hypothetical protein
PA14_15460	merA	0.158689	0.108151	mercuric reductase
PA14_15470	merP	-0.276591	0.454855	periplasmic mercuric ion binding protein, MerP
PA14_15480	merR	0.242271	0.0343089	transcriptional regulator MerR
PA14_15510	traJ	0.0517405	0.798118	conjugal transfer relaxosome component TraJ
PA14_15570		0.183082	0.416204	hypothetical protein
PA14_15580		0.21673	0.00396718	Type II restriction enzyme, methylase subunit
PA14_15590		0.279005	0.00193691	hypothetical protein
PA14_15600		0.280627	0.00263196	hypothetical protein
PA14_15610		-0.119212	0.194948	hypothetical protein
PA14_15650		-0.0951631	0.647919	hypothetical protein
PA14_15660		0.279075	0.340727	oxidoreductase
PA14_15670		0.148997	0.140521	metallo-oxidoreductase
PA14_15680		0.189326	0.110223	hypothetical protein
PA14_15710		0.0400063	0.766296	hypothetical protein
PA14_15720		-0.387414	3.78e-07	transglycosylase
PA14_15740	purL	0.30804	0.00502057	phosphoribosylformylglycinamidine synthase
PA14_15770		0.170631	0.682393	hypothetical protein
PA14_15780		0.0870796	0.599534	PTS system N-acetylglucosamine-specific IIBC component
PA14_15790		-0.01061	0.932657	phosphoenolpyruvate-protein phosphotransferase
PA14_15810		-0.347402	0.0157329	aminotransferase
PA14_15820		-0.0314199	0.852093	N-acetylglucosamine-6-phosphate deacetylase
PA14_15830		-0.327091	0.0357049	GntR family transcriptional regulator
PA14_15840		-0.213791	0.124828	hypothetical protein
PA14_15850		-0.234784	0.032975	hypothetical protein
PA14_15860		0.0736712	0.599534	hypothetical protein
PA14_15870		-0.28215	0.105907	hypothetical protein
PA14_15890	purT	0.521485	0.000261	phosphoribosylglycinamide formyltransferase 2
PA14_15910		-0.139236	0.427659	hypothetical protein
PA14_15930		0.306839	0.0696601	hemolysin
PA14_15960	ffh	0.405797	4.92e-06	signal recognition particle protein Ffh
PA14_15970	rpsP	0.936718	3.8e-14	30S ribosomal protein S16
PA14_15980	rimM	0.469983	0.00189462	16S rRNA-processing protein RimM
PA14_15990	trmD	0.508645	2e-06	tRNA (guanine-N(1)-)-methyltransferase
PA14_16000	rplS	1.05247	1.72e-17	50S ribosomal protein L19
PA14_16020		-1.26529	2.11e-10	hypothetical protein
PA14_16030		-0.916528	3.22e-05	sodium/hydrogen antiporter
PA14_16040	xerD	0.136552	0.410588	site-specific tyrosine recombinase XerD
PA14_16050	dsbC	0.636928	0.0122993	thiol:disulfide interchange protein DsbC
PA14_16070	hom	0.739133	6.62e-13	homoserine dehydrogenase
PA14_16090	thrC	0.478325	1.09e-14	threonine synthase
PA14_16130		-0.086233	0.473438	hypothetical protein
PA14_16140		0.634861	0.00058	hypothetical protein
PA14_16150		0.463084	6.67e-05	hypothetical protein
PA14_16160		0.385723	0.0120844	hypothetical protein
PA14_16180		1.38347	6.45e-15	hypothetical protein
PA14_16190		0.786384	1.22e-12	hypothetical protein
PA14_16200		0.852452	1.52e-06	hypothetical protein
PA14_16210		0.335476	0.00119612	hypothetical protein
PA14_16220	recJ	0.788362	2.22e-09	single-stranded-DNA-specific exonuclease RecJ
PA14_16260		-1.6723	2.71e-79	FMN oxidoreductase
PA14_16280		-0.0723925	0.531135	transcriptional regulator
PA14_16290		2.32964	0.204837	hypothetical protein
PA14_16320		0.480705	1.25e-08	peptidyl-prolyl cis-trans isomerase, FkbP-type
PA14_16330		0.764521	6.08e-10	hypothetical protein
PA14_16340		-0.754686	2.47e-09	hypothetical protein
PA14_16360		0.698959	0.000585	hypothetical protein
PA14_16370		-0.740162	0.00263423	hypothetical protein
PA14_16380		-0.0239477	0.92402	LysR family transcriptional regulator
PA14_16410		-1.05764	0.00180205	MFS transporter
PA14_16430	wspA	-0.613026	2.29e-10	chemotaxis transducer
PA14_16440		-0.624867	0.316437	hypothetical protein
PA14_16460	wspD	-0.277091	0.0394565	CheW domain-containing protein
PA14_16470		-0.311959	4.18e-05	chemotaxis sensor/effector fusion protein
PA14_16480	wspF	-0.284085	0.115736	chemotaxis-specific methylesterase
PA14_16500	wspR	-0.388851	0.00017	two-component response regulator
PA14_16510		0.207854	0.0207041	peptide chain release factor 2
PA14_16530	lysS	0.604091	2.28e-18	lysyl-tRNA synthetase
PA14_16550		-0.538969	1.17e-17	TetR family transcriptional regulator
PA14_16560		-0.704628	0.00253198	lipoprotein
PA14_16580		-0.667177	4.29e-12	hypothetical protein
PA14_16590		-0.0127183	0.9418	hypothetical protein
PA14_16600		-0.0357105	0.692564	alpha/beta hydrolase
PA14_16610		0.233706	0.0745414	hypothetical protein
PA14_16620		0.290993	0.0154416	hypothetical protein
PA14_16630		-1.00578	1.51e-08	outer membrane protein, OmpA
PA14_16640		-1.06288	1.08e-06	lipoprotein
PA14_16660		-0.70062	0.00330907	metal-transporting P-type ATPase
PA14_16670		-0.268741	0.0362601	transcriptional regulator CadR
PA14_16690	ppc	-0.705866	3.05e-12	phosphoenolpyruvate carboxylase
PA14_16700	adk	0.52128	5.1e-07	adenylate kinase
PA14_16710		0.344026	0.00373913	hypothetical protein
PA14_16730		0.640331	7.66e-07	hypothetical protein
PA14_16740		-1.03166	3.46e-24	hypothetical protein
PA14_16770		0.173807	0.211235	hypothetical protein
PA14_16790		0.345632	0.00188485	TetR family transcriptional regulator
PA14_16800		0.230631	0.160794	efflux transmembrane protein
PA14_16820		0.208458	0.30965	efflux transmembrane protein
PA14_16830		0.486011	0.100994	hypothetical protein
PA14_16840		-0.820684	2.2e-21	lipoprotein
PA14_16860	plsB	0.247228	0.026319	glycerol-3-phosphate acyltransferase
PA14_16870		0.126335	0.868767	ABC transporter ATP-binding protein
PA14_16890		-0.124409	0.267206	auxiliary component of ABC transporter
PA14_16910		-0.12422	0.319175	hypothetical protein
PA14_16920		0.0796017	0.836575	hypothetical protein
PA14_16930		0.13994	0.341314	pyridoxal-phosphate dependent protein
PA14_16950	dapD	0.548767	9e-16	tetrahydrodipicolinate succinylase
PA14_16970		0.0504053	0.650541	arsenate reductase
PA14_16990		0.998376	1.04e-15	hypothetical protein
PA14_17010		0.354817	0.0015362	Na(+)/H(+) exchanger protein
PA14_17030		0.441463	0.000255	succinyldiaminopimelate transaminase
PA14_17040	glnD	-0.111977	0.165052	PII uridylyl-transferase
PA14_17050	map	-0.158224	0.305975	methionine aminopeptidase
PA14_17060	rpsB	0.885537	4.22e-23	30S ribosomal protein S2
PA14_17070	tsf	0.849979	1.27e-19	elongation factor Ts
PA14_17080	pyrH	0.257561	0.0403527	uridylate kinase
PA14_17100	frr	0.172696	0.246464	ribosome recycling factor
PA14_17110	uppS	0.32937	0.000553	UDP pyrophosphate synthetase
PA14_17120	cdsA	-0.169235	0.39725	phosphatidate cytidylyltransferase
PA14_17130	dxr	0.386229	0.000684	1-deoxy-D-xylulose 5-phosphate reductoisomerase
PA14_17140		0.557487	6.49e-07	membrane-associated zinc metalloprotease
PA14_17150		0.255145	0.0314584	outer membrane antigen
PA14_17170		0.403352	0.0448904	hypothetical protein
PA14_17180	lpxD	0.172967	0.0990255	UDP-3-O-[3-hydroxymyristoyl] glucosamine N-acyltransferase
PA14_17190	fabZ	0.52945	5.01e-10	(3R)-hydroxymyristoyl-ACP dehydratase
PA14_17210	lpxA	0.248665	0.0949852	UDP-N-acetylglucosamine acyltransferase
PA14_17220	lpxB	0.228331	0.00560999	lipid-A-disaccharide synthase
PA14_17230	rnhB	1.36823	7.55e-38	ribonuclease HII
PA14_17250		0.292626	0.165497	amino acid permease
PA14_17260	dnaE	0.932281	4.68e-21	DNA polymerase III subunit alpha
PA14_17270	accA	0.481838	1.57e-09	acetyl-CoA carboxylase carboxyltransferase subunit alpha
PA14_17280		-0.107557	0.594668	hypothetical protein
PA14_17290	pyrG	0.39848	6.59e-06	CTP synthetase
PA14_17310	kdsA	0.224606	0.00760321	2-dehydro-3-deoxyphosphooctonate aldolase
PA14_17320	eno	0.843158	2.62e-13	phosphopyruvate hydratase
PA14_17330		0.0941452	0.441545	hypothetical protein
PA14_17340	ispD	0.454552	1.87e-07	2-C-methyl-D-erythritol 4-phosphate cytidylyltransferase
PA14_17370		0.878337	6.91e-11	inner membrane protein
PA14_17380	gfnR	0.108841	0.401923	glutathione-dependent formaldehyde neutralization regulator GfnR
PA14_17400	adhC	-0.297562	0.107029	alcohol dehydrogenase
PA14_17410		-0.666948	1.82e-05	esterase
PA14_17420	ispF	0.177563	0.623246	2-C-methyl-D-erythritol 2,4-cyclodiphosphate synthase
PA14_17440	truD	0.21765	0.0502339	tRNA pseudouridine synthase D
PA14_17450	surE	0.343573	0.000682	stationary phase survival protein SurE
PA14_17460	pcm	0.443276	1.06e-06	protein-L-isoaspartate O-methyltransferase
PA14_17470		-0.016101	0.907295	hypothetical protein
PA14_17480	rpoS	0.102971	0.755475	RNA polymerase sigma factor RpoS
PA14_17500	mutS	0.832782	1.76e-21	DNA mismatch repair protein MutS
PA14_17520		-0.466403	0.000598	hypothetical protein
PA14_17530	recA	0.781982	3.05e-12	recombinase A
PA14_17540	recX	0.21077	0.178666	recombination regulator RecX
PA14_17550		-0.384213	0.00144553	hypothetical protein
PA14_17570		-0.502437	3.18e-09	hypothetical protein
PA14_17580		-0.765715	2.41e-18	hypothetical protein
PA14_17600		0.237085	0.457916	hypothetical protein
PA14_17650		0.865046	0.184005	hypothetical protein
PA14_17670		0.223289	0.0511588	LuxR family transcriptional regulator
PA14_17690		0.286148	0.374999	hypothetical protein
PA14_17700	rpmE2	3.41072	0.00588992	50S ribosomal protein L31
PA14_17710	rpmJ	3.95516	0.00204694	50S ribosomal protein L36
PA14_17720		-0.266616	0.105691	LuxR family transcriptional regulator
PA14_17730		0.928243	0.152686	hypothetical protein
PA14_17740		1.26071	0.111646	amino acid ABC transporter permease
PA14_17790		-0.237038	0.0167455	LysR family transcriptional regulator
PA14_17900	metR	0.97247	0.00138467	transcriptional regulator MetR
PA14_17910		-0.0584547	0.98504	alpha/beta hydrolase
PA14_17930	glpD	0.0661118	0.843788	glycerol-3-phosphate dehydrogenase
PA14_17940	glpR	-0.0424753	0.723226	glycerol-3-phosphate regulon repressor
PA14_17960	glpK	-0.799623	1.05e-13	glycerol kinase
PA14_17990		0.468706	0.0102622	hypothetical protein
PA14_18010		0.615396	0.000948	glycerol kinase
PA14_18020		-0.482899	8.43e-05	PhzF family phenazine biosynthesis protein
PA14_18080		-0.00584684	0.97242	TetR family transcriptional regulator
PA14_18100		-1.55782	3.46e-08	hypothetical protein
PA14_18120	mmsA	-0.844053	1.19e-11	methylmalonate-semialdehyde dehydrogenase
PA14_18140	mmsB	-0.624425	0.323865	3-hydroxyisobutyrate dehydrogenase
PA14_18150		-0.482239	0.00682566	acetyl-coa synthetase
PA14_18160		-0.00771778	0.957768	oxidoreductase
PA14_18180		0.0402067	0.788274	hypothetical protein
PA14_18200		0.300293	0.0868195	LysR family transcriptional regulator
PA14_18210		-0.765957	1.23e-09	TatD family deoxyribonuclease
PA14_18230	fruR	-0.419786	1.58e-07	DNA-binding transcriptional regulator FruR
PA14_18250		-0.253551	0.067095	phosphotransferase system enzyme I
PA14_18260	fruK	-0.405935	0.00642179	1-phosphofructokinase
PA14_18300		0.691032	0.00871544	nucleotide sugar dehydrogenase
PA14_18330	arnT	-0.258849	0.30644	4-amino-4-deoxy-L-arabinose transferase
PA14_18340		0.645503	0.0498001	hypothetical protein
PA14_18350		0.81136	0.0229513	bifunctional UDP-glucuronic acid decarboxylase/UDP-4-amino-4-deoxy-L-arabinose formyltransferase
PA14_18370		0.13975	0.653175	UDP-4-amino-4-deoxy-L-arabinose--oxoglutarate aminotransferase
PA14_18410	algF	0.203343	0.650541	alginate o-acetyltransferase AlgF
PA14_18510	algE	-0.743031	0.000339	alginate production outer membrane protein AlgE
PA14_18520	algK	0.704555	0.0076685	alginate biosynthetic protein AlgK
PA14_18590		0.822101	8.49e-30	hypothetical protein
PA14_18600		0.533335	1.96e-07	ABC transporter ATP-binding protein
PA14_18610	argF	0.735539	4.12e-14	ornithine carbamoyltransferase
PA14_18630		-0.34034	0.0484156	serine protease
PA14_18650		0.271558	0.0799658	hypothetical protein
PA14_18670	bfrB	-0.328337	0.33448	bacterioferritin
PA14_18690		-0.456573	8.6e-06	peroxidase
PA14_18700	rnt	-0.0951462	0.543597	ribonuclease T
PA14_18710	pyrC	0.285346	0.00349648	dihydroorotase
PA14_18720		-0.535091	1.1e-07	OmpA family membrane protein
PA14_18740	argG	1.07137	4.73e-32	argininosuccinate synthase
PA14_18750	gloA1	0.0104157	0.969441	lactoylglutathione lyase
PA14_18820		-2.41467	4.53e-18	hypothetical protein
PA14_18860		-0.0263207	0.903782	hypothetical protein
PA14_18870		0.21948	0.245592	hypothetical protein
PA14_18880	nth	0.0839984	0.644427	endonuclease III
PA14_18900		0.100868	0.459461	hypothetical protein
PA14_18920		-0.0866775	0.543749	electron transport complex protein RnfC
PA14_19010	tsi3	-0.524279	8.44e-05	Tsi3
PA14_19020	tse3	0.0991213	0.490664	Tse3
PA14_19030		-0.092611	0.502421	hypothetical protein
PA14_19050	metG	0.372711	3.41e-05	methionyl-tRNA synthetase
PA14_19065		0.238801	0.118028	hypothetical protein
PA14_19090	dcd	0.0870198	0.415877	deoxycytidine triphosphate deaminase
PA14_19110	rhlB	-0.477373	0.00908397	rhamnosyltransferase chain B
PA14_19120	rhlR	-1.04758	0.00191431	transcriptional regulator RhlR
PA14_19130	rhlI	0.0836697	0.819092	autoinducer synthesis protein RhlI
PA14_19140	pheC	-0.859791	7.38e-18	cyclohexadienyl dehydratase
PA14_19190		0.176596	0.226843	malate dehydrogenase
PA14_19205		0.216677	0.0266083	hypothetical protein
PA14_19210		-0.277901	0.0174311	hypothetical protein
PA14_19230		0.9037	3.23e-09	hypothetical protein
PA14_19290		0.0436344	0.707055	ATP-dependent RNA helicase
PA14_19310		-1.06233	2.21e-13	hypothetical protein
PA14_19320		-0.174152	0.199759	hypothetical protein
PA14_19350		-0.931325	1.98e-12	hypothetical protein
PA14_19360		-0.591536	1.28e-05	GNAT family acetyltransferase
PA14_19370		-0.418913	0.0215044	asparagine synthetase
PA14_19380		-0.566419	5.61e-15	transcriptional regulator
PA14_19400	mnmC	0.40905	0.0366301	5-methylaminomethyl-2-thiouridine methyltransferase
PA14_19410		-0.56333	1.25e-08	hypothetical protein
PA14_19430		-0.399535	0.0151994	acyl-CoA thiolase
PA14_19450		0.0744633	0.325943	hypothetical protein
PA14_19470	mqoA	0.0264159	0.925922	malate:quinone oxidoreductase
PA14_19490	lsfA	0.345647	0.0673507	1-Cys peroxiredoxin LsfA
PA14_19530		0.351075	0.0146432	NAD(P)H-dependent FMN reductase
PA14_19540		1.31066	3.51e-08	hypothetical protein
PA14_19560	ssuD	1.93367	1.59e-09	alkanesulfonate monooxygenase
PA14_19580	ssuB	1.20227	0.000134	aliphatic sulfonates transport ATP-binding subunit
PA14_19590		2.0289	1.45e-09	molybdopterin-binding protein
PA14_19600		0.415831	0.000103	hypothetical protein
PA14_19610		-0.11938	0.510416	hypothetical protein
PA14_19620	folX	-0.0477418	0.711289	D-erythro-7,8-dihydroneopterin triphosphate 2'-epimerase
PA14_19630	folE1	0.146184	0.253845	GTP cyclohydrolase I
PA14_19640		-0.243252	0.108134	short chain dehydrogenase
PA14_19660		0.579898	3.04e-14	flavodoxin
PA14_19670		0.00279471	0.989924	LysR family transcriptional regulator
PA14_19700		-0.608522	0.0253406	aldolase
PA14_19710		-0.33271	0.10298	alpha/beta hydrolase
PA14_19730		-0.019225	0.933551	oxidoreductase
PA14_19740		-0.74493	1.88e-15	enoyl-CoA hydratase
PA14_19800		0.0339684	0.902995	AraC family transcriptional regulator
PA14_19810		-0.997205	0.00220173	hypothetical protein
PA14_19830		-0.87148	4.97e-10	hypothetical protein
PA14_19860		-0.313976	0.040711	hypothetical protein
PA14_19870	ldh	-2.12257	5.43e-48	leucine dehydrogenase
PA14_19900		-0.951629	7.21e-07	pyruvate dehydrogenase E1 component subunit alpha
PA14_19910		-2.45831	1.31e-17	pyruvate dehydrogenase E1 component, beta chain
PA14_19920		-0.993814	9.39e-05	branched-chain alpha-keto acid dehydrogenase subunit E2
PA14_19940		-0.399326	0.077877	hypothetical protein
PA14_19950		0.370962	0.357819	hypothetical protein
PA14_20010	hasR	-0.569717	0.1474	heme uptake outer membrane receptor HasR
PA14_20030	hasD	-0.326243	0.40101	transport protein HasD
PA14_20040	hasE	-0.198734	0.549552	metalloprotease secretion protein
PA14_20080		0.0610444	0.550852	hypothetical protein
PA14_20100		0.40169	0.178049	hypothetical protein
PA14_20130		-0.120468	0.496609	LysR family transcriptional regulator
PA14_20140	fpr	0.773161	1.99e-05	ferredoxin--NADP+ reductase
PA14_20200	nosZ	-0.223098	0.334516	nitrous-oxide reductase
PA14_20290	amrZ	-1.40373	8.34e-31	DNA binding-protein
PA14_20320	phnD	-1.11276	0.000147	phosphonate ABC transporter substrate-binding protein
PA14_20450	phnP	-0.438747	0.00492788	carbon-phosphorus lyase complex accessory protein
PA14_20510		0.984011	0.000139	hypothetical protein
PA14_20520		0.707454	4.14e-05	hypothetical protein
PA14_20530		-0.068145	0.83084	hypothetical protein
PA14_20560	amiE	-0.450584	0.0221148	acylamide amidohydrolase
PA14_20570		0.025264	0.903898	chaperone
PA14_20580	amiC	-0.26068	0.138459	aliphatic amidase expression-regulating protein
PA14_20600		-0.0805101	0.455376	hypothetical protein
PA14_20650	dsdA	0.211211	0.0308498	D-serine dehydratase
PA14_20670		0.116364	0.63239	glutamine synthetase
PA14_20690		-1.15966	3.64e-38	hypothetical protein
PA14_20700	flgZ	-0.0464226	0.779277	FlgZ
PA14_20720	flgN	0.21161	0.00475856	hypothetical protein
PA14_20730	flgM	-0.615169	1.16e-12	hypothetical protein
PA14_20740	flgA	0.142157	0.289336	flagellar basal body P-ring biosynthesis protein FlgA
PA14_20750		-0.482682	0.00232483	chemotaxis protein
PA14_20760		-0.438212	0.000934886	chemotaxis protein methyltransferase
PA14_20770		-1.42118	7.41e-30	hypothetical protein
PA14_20780		-1.26506	7.48e-27	two-component response regulator
PA14_20800		-0.138844	0.411653	histidine phosphotransfer domain-containing protein
PA14_20810	recQ	0.410567	0.000498	ATP-dependent DNA helicase RecQ
PA14_20820		-0.43868	0.0464182	two-component response regulator
PA14_20840		-0.99154	2.71e-23	hypothetical protein
PA14_20850		-0.142411	0.510724	MarR family transcriptional regulator
PA14_20860		-0.544933	0.000203	Tfp pilus assembly protein FimV
PA14_20870		-0.0138189	0.930083	hypothetical protein
PA14_20880		-0.401724	3.75e-05	hypothetical protein
PA14_20920		0.0475917	0.919316	hypothetical protein
PA14_20950	fabH2	-0.163248	0.740773	3-oxoacyl-ACP synthase
PA14_20960		-0.708789	0.244377	isomerase
PA14_20970	cyp23	-0.280627	0.710435	cytochrome P450
PA14_20980		-0.580332	0.215305	short chain dehydrogenas
PA14_21000		-0.408453	0.540263	hypothetical protein
PA14_21010		-0.235291	0.610888	FAD-dependent monooxygenase
PA14_21020		0.25576	0.70866	non-ribosomal peptide synthetase
PA14_21030		-0.774098	0.296132	ATP-dependent Clp protease proteolytic subunit
PA14_21070		-0.402659	0.00016	MerR family transcriptional regulator
PA14_21080		0.0480361	0.741626	LysR family transcriptional activator
PA14_21120		-0.774016	0.000363	hypothetical protein
PA14_21130		-0.600027	9.96e-06	outer membrane lipoprotein
PA14_21140		-0.120905	0.542222	ABC transporter permease
PA14_21150		0.347656	0.0851536	ABC transporter permease
PA14_21160		0.324545	0.0081493	ABC transporter ATP-binding protein
PA14_21175		-0.141166	0.695761	hypothetical protein
PA14_21180		0.308609	0.0192568	3-hydroxyisobutyrate dehydrogenase
PA14_21190		-1.07256	6.12e-25	hypothetical protein
PA14_21210		-0.161039	0.501626	hypothetical protein
PA14_21220		-1.8536	2.32e-14	hypothetical protein
PA14_21230	hepA	0.586582	1.97e-10	ATP-dependent helicase HepA
PA14_21240		NA	NA	hypothetical protein
PA14_21280		0.35475	0.171616	hypothetical protein
PA14_21290		-0.315475	0.0441992	hypothetical protein
PA14_21310	phaJ1	-0.175984	0.0952501	hypothetical protein
PA14_21320		-0.457629	2.84e-05	hypothetical protein
PA14_21340	fadD2	-0.864164	3.74e-10	long-chain-fatty-acid--CoA ligase
PA14_21370	fadD1	0.0388738	0.769663	long-chain-fatty-acid--CoA ligase
PA14_21400	hrpA	0.217018	0.0136562	ATP-dependent helicase
PA14_21410	phoA	0.311302	0.0694647	alkaline phosphatase
PA14_21440		0.23037	0.00482911	HIT family protein
PA14_21480	tli1	-0.617677	4.57e-05	type VI secretion lipase immunity protein, Tli1
PA14_21510		-1.44371	1.17e-33	hypothetical protein
PA14_21520		-0.616344	0.0556523	hypothetical protein
PA14_21530		-0.2853	0.0150532	ankyrin domain-containing protein
PA14_21540		0.324539	2.64e-07	3-oxoacyl-ACP synthase
PA14_21550		0.411836	0.000342	RNA polymerase ECF-subfamily sigma-70 factor
PA14_21560		0.247664	0.209807	hypothetical protein
PA14_21640		-0.0193454	0.941592	short chain dehydrogenase
PA14_21680		-0.617234	0.000169	hypothetical protein
PA14_21690		-0.20846	0.126797	ATP-dependent DNA helicase
PA14_21700		-0.164157	0.141709	two-component sensor
PA14_21710		-0.228854	0.110449	hypothetical protein
PA14_21730		1.21099	1.74e-06	TonB-dependent receptor
PA14_21750		-0.234233	0.0842589	hypothetical protein
PA14_21760	capB	0.996901	3.1e-09	cold acclimation protein B
PA14_21780		-0.339351	0.0846633	transporter
PA14_21790	rdgC	0.992252	1.11e-17	recombination associated protein
PA14_21820		0.465784	0.000163	peptidyl-prolyl cis-trans isomerase, FkbP-type
PA14_21840		-1.06065	0.586705	hypothetical protein
PA14_21850		-0.119852	0.488129	transcriptional regulator
PA14_21860		-0.289231	0.137793	hypothetical protein
PA14_21880	tsp	-0.200391	0.11899	periplasmic tail-specific protease
PA14_21890		-0.273471	0.0210038	oxidoreductase
PA14_21900		0.351362	0.00085	HAD-superfamily hydrolase
PA14_21910		-0.671288	8.18e-11	ABC transporter ATP-binding protein
PA14_21940		-0.48911	0.000161	hypothetical protein
PA14_21960		-1.94993	2.34e-35	hypothetical protein
PA14_21970		-0.419727	0.000944	transcriptional regulator
PA14_21990		-0.128373	0.173017	aminopeptidase 2
PA14_22000	rluA	0.23053	0.112811	pseudouridine synthase
PA14_22010	minE	-0.214965	0.0316472	cell division topological specificity factor MinE
PA14_22020	minD	-0.148382	0.206669	cell division inhibitor MinD
PA14_22040	minC	-0.0773221	0.547397	septum formation inhibitor
PA14_22050	htrB	0.100005	0.618442	lipid A biosynthesis lauroyl acyltransferase
PA14_22060		-0.486024	0.0314934	hypothetical protein
PA14_22080		0.20084	0.114803	resolvase
PA14_22210		0.0056116	0.97978	hypothetical protein
PA14_22270		0.355875	4.96e-05	recombinase
PA14_22290	vacJ	-0.107581	0.704324	hypothetical protein
PA14_22310		-0.0362838	0.853824	hypothetical protein
PA14_22340		-0.584706	0.0326269	hypothetical protein
PA14_22350	actP	-0.970559	0.00197408	acetate permease
PA14_22370		0.0234836	0.906524	hypothetical protein
PA14_22380		0.143081	0.68529	DNA polymerase III subunit epsilon
PA14_22410		-0.048767	0.772784	hypothetical protein
PA14_22440		-0.270836	0.00129711	ABC transporter ATP-binding protein/permease
PA14_22450	ppiA	0.0335111	0.935463	peptidyl-prolyl cis-trans isomerase A
PA14_22460		-0.25012	0.0156676	alpha/beta hydrolase
PA14_22470		-0.298514	0.00911975	LysR family transcriptional regulator
PA14_22480		-0.768957	0.101203	hypothetical protein
PA14_22500		0.0559108	0.840094	protein-disulfide isomerase
PA14_22520		0.731946	2.98e-05	hypothetical protein
PA14_22530		-0.0751653	0.552987	glutathione S-transferase
PA14_22550		-0.0661063	0.624081	LysR family transcriptional regulator
PA14_22570	csaA	0.274094	0.0833534	CsaA protein
PA14_22640		-0.407319	0.000179	AraC family transcriptional regulator
PA14_22650		-0.568613	3.84e-17	ABC transporter
PA14_22660		-0.456163	4.87e-10	hypothetical protein
PA14_22670		-0.425558	2.39e-05	ABC transporter ATP-binding protein
PA14_22680		-0.354306	0.0203218	ABC transporter permease
PA14_22710		-0.266474	0.0103715	hypothetical protein
PA14_22730	cpxS	-0.30806	0.110854	CpxS
PA14_22740		-0.745002	0.0956053	hypothetical protein
PA14_22760	cpxR	-0.0895993	0.357246	two-component response regulator
PA14_22780	yciI	0.480363	0.000167	YciI-like protein
PA14_22800	yciB	2.01078	1.95e-08	intracellular septation protein A
PA14_22820		NA	NA	PHP domain-containing protein
PA14_22830		-0.444575	0.000484	SUA5/yciO/yrdC family:Sua5/YciO/YrdC/YwlC family protein
PA14_22840		0.239003	0.0161454	hypothetical protein
PA14_22860		0.124066	0.114672	transcriptional regulator
PA14_22870		0.0365203	0.883696	hypothetical protein
PA14_22880		-0.254364	0.0627537	Fe-S protein
PA14_22890	gapA	-0.0207981	0.936649	glyceraldehyde-3-phosphate dehydrogenase
PA14_22910	edd	-0.567047	0.00071	phosphogluconate dehydratase
PA14_22930	glk	-0.0200595	0.885951	glucokinase
PA14_22940	gltR	-0.139692	0.577991	two-component response regulator GltR
PA14_22960		-0.174466	0.122719	two-component sensor
PA14_22980		-0.726856	0.000867	sugar ABC transporter substrate-binding protein
PA14_23010	gltK	-0.537291	0.00621613	ABC transporter ATP-binding protein
PA14_23030	oprB	-0.993485	4.02e-23	glucose/carbohydrate outer membrane porin OprB precursor
PA14_23050		-0.0442079	0.756461	hypothetical protein
PA14_23060	hexR	-0.116093	0.448492	DNA-binding transcriptional regulator HexR
PA14_23070	zwf	-0.349078	0.00289342	glucose-6-phosphate 1-dehydrogenase
PA14_23080	pgl	-0.46888	1.52e-05	6-phosphogluconolactonase
PA14_23090		-0.346554	0.0682681	keto-hydroxyglutarate-aldolase/keto-deoxy- phosphogluconate aldolase
PA14_23100		0.0155075	0.935463	hypothetical protein
PA14_23110		-0.303111	0.0506703	hypothetical protein
PA14_23170		0.132241	0.732215	formimidoylglutamase
PA14_23190		-0.766289	0.000437	transcriptional regulator
PA14_23200		-0.146911	0.44773	short chain dehydrogenase
PA14_23210		0.136817	0.346475	phosphoglycolate phosphatase
PA14_23220	ubiG	-0.0415155	0.803539	3-demethylubiquinone-9 3-methyltransferase
PA14_23240		-0.317479	0.000102	N-ethylammeline chlorohydrolase
PA14_23250	mtnA	0.385416	0.000931	methylthioribose-1-phosphate isomerase
PA14_23260	gyrA	0.522731	1.38e-11	DNA gyrase subunit A
PA14_23270	serC	0.480085	2.88e-09	phosphoserine aminotransferase
PA14_23280	pheA	0.443068	9.3e-06	chorismate mutase
PA14_23290	hisC2	1.77459	2.53e-128	histidinol-phosphate aminotransferase
PA14_23310		0.427323	2.43e-11	bifunctional cyclohexadienyl dehydrogenase/ 3-phosphoshikimate 1-carboxyvinyltransferase
PA14_23320	cmk	0.669841	5.14e-16	cytidylate kinase
PA14_23330	rpsA	1.03195	2.32e-37	30S ribosomal protein S1
PA14_23340	ihfB	-0.401516	0.0314584	integration host factor subunit beta
PA14_23360	wzz	1.16126	1.07e-21	O-antigen chain length regulator
PA14_23370	orfK	1.36515	2.47e-24	UDP-N-acetylglucosamine 2-epimerase
PA14_23380	orfH	1.19742	1.51e-16	UDP-N-acetyl-D-mannosaminuronate dehydrogenase
PA14_23390	orfE	0.0487809	0.796606	polysaccharide biosynthesis protein
PA14_23410	orfJ	0.791972	8.84e-08	glycosyl transferase family protein
PA14_23420	zbdP	0.823522	7.18e-06	ZbdP
PA14_23430	hepP	0.783835	1.76e-07	HepP
PA14_23440	orfL	0.644531	1.98e-05	group 1 glycosyl transferase
PA14_23450	orfM	1.18026	4.76e-12	NAD dependent epimerase/dehydratase
PA14_23470	wbpM	0.619347	3.2e-06	nucleotide sugar epimerase/dehydratase WbpM
PA14_23500	tyrB	0.501938	3.24e-06	aromatic amino acid aminotransferase
PA14_23510	uvrB	-0.0460544	0.565311	excinuclease ABC subunit B
PA14_23540	act	0.144575	0.468691	transcriptional regulator
PA14_23560	gltX	0.381879	5.74e-05	glutamyl-tRNA synthetase
PA14_23590	sawR	0.0331912	0.874815	SawR
PA14_23620	kdgA	0.365427	0.00700689	aldolase
PA14_23630		0.430635	0.209201	hypothetical protein
PA14_23650		-0.590772	4.45e-07	short chain dehydrogenase
PA14_23670		-0.404746	0.00334722	hypothetical protein
PA14_23680	ibpA	0.072821	0.927851	heat-shock protein IbpA
PA14_23700		0.138492	0.408375	LysR family transcriptional regulator
PA14_23720		-1.48897	6.03e-59	translation initiation inhibitor
PA14_23730		0.117785	0.320132	LysR family transcriptional regulator
PA14_23750	leuC	1.15139	6.47e-19	isopropylmalate isomerase large subunit
PA14_23760	leuD	1.21037	4.54e-16	isopropylmalate isomerase small subunit
PA14_23770		0.706149	5.41e-10	biotin synthesis protein
PA14_23790	leuB	0.821802	1.33e-09	3-isopropylmalate dehydrogenase
PA14_23800	asd	0.486742	1.17e-06	aspartate-semialdehyde dehydrogenase
PA14_23810		0.377438	0.0109622	aspartate-semialdehyde dehydrogenase
PA14_23830	fimV	-0.0336144	0.881616	pilus assembly protein
PA14_23840	truA	-0.0386767	0.84188	tRNA pseudouridine synthase A
PA14_23850	trpF	-0.137695	0.21216	N-(5'-phosphoribosyl)anthranilate isomerase
PA14_23860	accD	0.368899	1.47e-05	acetyl-CoA carboxylase subunit beta
PA14_23880	folC	0.40824	1.28e-05	folylpolyglutamate synthetase
PA14_23890		-0.257808	0.0197958	hypothetical protein
PA14_23920	purF	0.440473	0.000156	amidophosphoribosyltransferase
PA14_23930	metZ	0.123379	0.318262	O-succinylhomoserine sulfhydrylase
PA14_23950		0.221004	0.0591682	oxidoreductase
PA14_23970	xcpQ	-0.134089	0.274853	general secretion pathway protein D
PA14_23980	xcpP	-0.119373	0.363885	secretion protein XcpP
PA14_23990	xcpR	0.0182976	0.906668	general secretion pathway protein E
PA14_24010	xcpS	-0.130473	0.383384	general secretion pathway protein F
PA14_24020	xcpT	0.251974	0.275667	general secretion pathway protein G
PA14_24050	xcpV	-0.236075	0.368952	general secretion pathway protein I
PA14_24060	xcpW	-0.178607	0.602446	general secretion pathway protein J
PA14_24070	xcpX	-0.352265	0.00052	general secretion pathway protein K
PA14_24080	xcpY	-0.140017	0.281309	general secretion pathway protein L
PA14_24100	xcpZ	0.00738921	0.955493	general secretion pathway protein M
PA14_24140		0.173404	0.282583	AraC family transcriptional regulator
PA14_24150		0.00682243	0.977151	hypothetical protein
PA14_24170	fadH1	0.441104	7.96e-06	2,4-dienoyl-CoA reductase
PA14_24180		-0.522161	0.00296869	hypothetical protein
PA14_24220	ppnK	0.139066	0.377218	inorganic polyphosphate/ATP-NAD kinase
PA14_24230		0.268319	0.00601723	hypothetical protein
PA14_24245		0.342059	0.0307131	hypothetical protein
PA14_24260		0.338085	0.0547322	hypothetical protein
PA14_24270	pepN	-0.170968	0.0136552	aminopeptidase
PA14_24290	gbt	0.607362	0.00247977	glycine betaine transmethylase
PA14_24300		0.780744	0.0031428	hypothetical protein
PA14_24310		-0.41706	0.0885177	BNR/Asp-box repeat-containing protein
PA14_24330		-0.347976	0.0369273	hypothetical protein
PA14_24350		0.298194	0.325943	two-component response regulator
PA14_24360		0.0264742	0.942361	hypothetical protein
PA14_24370		-0.314686	0.0137452	hypothetical protein
PA14_24380		0.184323	0.442324	hypothetical protein
PA14_24390		-0.303192	0.0780264	hypothetical protein
PA14_24400		-0.19037	0.315919	von Willebrand factor A
PA14_24420		-0.263246	0.000512	hypothetical protein
PA14_24430		-0.393461	5.08e-05	hypothetical protein
PA14_24440		0.0561431	0.825787	lipoprotein
PA14_24445	gdhB	-0.905213	1.69e-07	NAD-dependent glutamate dehydrogenase
PA14_24500	pelC	-0.0764409	0.800989	lipoprotein
PA14_24550	pelF	-0.504307	0.283466	hypothetical protein
PA14_24570		-0.953735	0.000371	hypothetical protein
PA14_24580		0.061264	0.66569	hypothetical protein
PA14_24590		0.422081	0.0168412	hypothetical protein
PA14_24600		-0.308479	0.0086401	carboxypeptidase
PA14_24610		-0.466698	0.0126639	hydrolytic enzyme
PA14_24620		-0.581249	2.47e-08	hypothetical protein
PA14_24640	pyrD	0.00997954	0.94718	dihydroorotate dehydrogenase 2
PA14_24650	rmf	-2.31378	1.8e-79	ribosome modulation factor
PA14_24665		-0.198578	0.1318	hypothetical protein
PA14_24675		0.0612221	0.751832	hypothetical protein
PA14_24690		0.148734	0.111193	D-alanyl-D-alanine carboxypeptidase
PA14_24700		-0.171152	0.182756	hypothetical protein
PA14_24730		-0.261435	0.0102823	deoxyguanosinetriphosphate triphosphohydrolase-like protein
PA14_24740		-0.927598	5.1e-07	hypothetical protein
PA14_24770		-1.33861	3.41e-12	hypothetical protein
PA14_24790		-0.585518	0.102363	outer membrane porin
PA14_24810		1.09766	0.143681	hypothetical protein
PA14_24830		2.20006	0.0384397	glutathione S-transferase
PA14_24840		-0.390147	0.000934886	transcriptional regulator
PA14_24860	snr1	-2.51798	2.9e-17	cytochrome c Snr1
PA14_24880		-0.665218	0.000582	lipoprotein
PA14_24890	mobA	-0.0374184	0.86068	molybdopterin-guanine dinucleotide biosynthesis protein MobA
PA14_24900	moaB2	-0.0114735	0.941592	molybdopterin biosynthetic protein B2
PA14_24910	moeA2	0.00750935	0.970263	molybdenum cofactor biosynthesis protein A2
PA14_24920		0.165857	0.436646	transcriptional regulator
PA14_24940		-0.433039	2.85e-05	hypothetical protein
PA14_24950		-0.637368	1.21e-05	FAD-dependent glycerol-3-phosphate dehydrogenase
PA14_24960		-0.0545405	0.768831	carbohydrate kinase
PA14_24970		-0.949885	8.2e-32	lipid kinase
PA14_24980		1.25333	6.87e-07	hypothetical protein
PA14_24990		-0.466665	0.492998	hypothetical protein
PA14_25000		-0.15192	0.171277	lytic transglycosylase
PA14_25020		0.708853	1.5e-09	ABC transporter ATP-binding protein
PA14_25040		-1.11673	2.19e-14	hypothetical protein
PA14_25060		-0.657313	0.0011328	hypothetical protein
PA14_25080	fadB	-0.772245	3.64e-07	multifunctional fatty acid oxidation complex subunit alpha
PA14_25090	fadA	-0.705971	3.11e-13	3-ketoacyl-CoA thiolase
PA14_25100		-0.51536	0.320132	hypothetical protein
PA14_25110	topA	0.378683	0.000841	DNA topoisomerase I
PA14_25130		0.295662	0.0662907	hypothetical protein
PA14_25160	lexA	0.173908	0.0172241	LexA repressor
PA14_25180	psrA	0.181705	0.154452	transcriptional regulator PsrA
PA14_25195	nagZ	0.272473	0.0852807	beta-hexosaminidase
PA14_25210		0.0599525	0.632378	5'-methylthioadenosine phosphorylase
PA14_25220		-0.0133808	0.958909	hypothetical protein
PA14_25230	mfd	-0.0734098	0.427659	transcription-repair coupling factor
PA14_25250		0.896765	1.51e-15	glyceraldehyde-3-phosphate dehydrogenase
PA14_25270	aroP1	0.534003	0.000744	aromatic amino acid transport protein AroP1
PA14_25280	nqrA	0.279747	0.00551584	Na(+)-translocating NADH-quinone reductase subunit A
PA14_25305	nqrB	0.5275	1.02e-05	Na(+)-translocating NADH-quinone reductase subunit B
PA14_25320	nqrC	0.274627	0.0205201	Na(+)-translocating NADH-quinone reductase subunit C
PA14_25330	nqrD	0.343563	0.00697037	Na(+)-translocating NADH-quinone reductase subunit D
PA14_25350	nqrF	0.432153	5.93e-06	Na(+)-translocating NADH-quinone reductase subunit F
PA14_25360		0.0145774	0.93594	thiamine biosynthesis lipoprotein
PA14_25370		0.944959	1.05e-07	hypothetical protein
PA14_25390	sth	0.158028	0.0607446	soluble pyridine nucleotide transhydrogenase
PA14_25400		-0.260038	0.00489623	phosphodiesterase
PA14_25420		-0.647088	0.00835117	hypothetical protein
PA14_25430		0.273268	0.0175105	hypothetical protein
PA14_25440		0.390834	0.000502	lipoprotein releasing system, ATP-binding protein
PA14_25450		0.492777	4.16e-05	hypothetical protein
PA14_25470		-0.0119422	0.968618	hypothetical protein
PA14_25490		-0.0213328	0.919429	tolQ-type transport protein
PA14_25500		0.23041	0.252802	hypothetical protein
PA14_25510	lpxK	-0.110031	0.653369	tetraacyldisaccharide 4'-kinase
PA14_25530	kdsB	0.295643	0.0141005	3-deoxy-manno-octulosonate cytidylyltransferase
PA14_25540	ptpA	0.454894	6.07e-07	phosphotyrosine protein phosphatase
PA14_25550	murB	0.265148	0.00128724	UDP-N-acetylenolpyruvoylglucosamine reductase
PA14_25560	rne	0.72098	3.76e-18	ribonuclease E
PA14_25580	rluC	0.221436	0.0983146	ribosomal large subunit pseudouridine synthase C
PA14_25590		0.527706	6.86e-06	hydrolase
PA14_25600		0.509718	0.00254919	peptidase
PA14_25610		0.158078	0.0648671	Maf-like protein
PA14_25620		0.0414977	0.79684	hypothetical protein
PA14_25630	rpmF	1.09637	8.59e-13	50S ribosomal protein L32
PA14_25640	plsX	0.0907046	0.613115	glycerol-3-phosphate acyltransferase PlsX
PA14_25650	fabD	0.921045	4.07e-14	malonyl-CoA-ACP transacylase
PA14_25660	fabG	0.733345	1.82e-15	3-ketoacyl-ACP reductase
PA14_25670	acpP	0.0987401	0.620329	acyl carrier protein
PA14_25690	fabF1	0.503398	0.000168	3-oxoacyl-ACP synthase
PA14_25710	pabC	0.186678	0.14127	4-amino-4-deoxychorismate lyase
PA14_25730		-0.0664628	0.571115	hypothetical protein
PA14_25740	tmk	0.591361	0.00116281	thymidylate kinase
PA14_25760	holB	0.302763	0.00139902	DNA polymerase III subunit delta'
PA14_25770	pilZ	0.196818	0.241586	type 4 fimbrial biogenesis protein PilZ
PA14_25780		0.531015	0.000432	TatD family deoxyribonuclease
PA14_25790		-0.421217	1.34e-05	hypothetical protein
PA14_25800		0.0694512	0.489768	TetR family transcriptional regulator
PA14_25810		0.174484	0.27135	hypothetical protein
PA14_25820		-0.76843	1.25e-06	lipoprotein
PA14_25830		-0.326394	0.0130727	hypothetical protein
PA14_25840		0.206792	0.340195	electron transfer flavoprotein-ubiquinone oxidoreductase
PA14_25860	etfB	0.857881	1.69e-06	electron transfer flavoprotein subunit beta
PA14_25880	etfA	0.707505	6.1e-06	electron transfer flavoprotein subunit alpha
PA14_25900		0.735977	3.97e-18	fabV
PA14_25910		-0.237671	0.283514	lipase
PA14_25920	cobM	1.06968	7.07e-15	precorrin-3 methylase
PA14_25930		0.457245	0.000694	hypothetical protein
PA14_25940		0.626071	7.02e-07	hypothetical protein
PA14_25960		1.17135	3.9e-14	cobalamin biosynthesis protein cobW
PA14_25970	cobN	0.882983	5.18e-13	cobaltochelatase subunit CobN
PA14_25980	aroF	0.970565	0.0107689	phospho-2-dehydro-3-deoxyheptonate aldolase
PA14_25990		0.110793	0.241905	magnesium chelatase
PA14_26010		0.55373	0.002905	acyl-CoA thiolase
PA14_26020		-0.495415	0.116804	aminopeptidase
PA14_26050		0.0755034	0.848992	transporter
PA14_26090		0.161746	0.521962	hydrolase
PA14_26130	morB	0.333677	0.241228	morphinone reductase
PA14_26140		0.422493	0.0820144	transcriptional regulator
PA14_26150		0.248872	0.0740231	transcriptional regulator
PA14_26165		-0.210376	0.715387	hypothetical protein
PA14_26190		-0.764714	8.54e-17	hypothetical protein
PA14_26260		-0.815308	0.837552	hydrolase
PA14_26270		-0.0950202	0.293356	transcriptional regulator
PA14_26280		-1.43774	1.43e-78	chemotaxis transducer
PA14_26310		-0.81338	4.51e-05	short chain dehydrogenase
PA14_26350		-1.32326	1.02e-11	hypothetical protein
PA14_26390		1.35217	2.06e-07	hypothetical protein
PA14_26400		1.85576	1.25e-12	ABC transporter ATP-binding protein
PA14_26420		1.17067	6.5e-08	TonB-dependent receptor
PA14_26460	cobK	0.266648	0.185405	cobalt-precorrin-6x reductase
PA14_26470	cbiD	0.155566	0.262442	cobalt-precorrin-6A synthase
PA14_26480	cobL	-0.073742	0.4793	precorrin-6y-dependent methyltransferase CobL
PA14_26485		0.85362	1.94e-08	oxidoreductase
PA14_26500	cobH	0.53707	0.000249	precorrin-8X methylmutase
PA14_26510	cobI	0.957481	6.54e-23	precorrin-2 C(20)-methyltransferase
PA14_26530	cobJ	0.887418	4.02e-13	precorrin-3 methylase CobJ
PA14_26540		-0.369495	3.34e-05	hypothetical protein
PA14_26550		0.0863951	0.519864	lipoprotein
PA14_26560		-0.206913	0.0338474	outer membrane protein
PA14_26570	atvR	-0.550728	2.64e-08	atypical virulence-related response regulator AtvR
PA14_26590		0.046109	0.762722	GntR family transcriptional regulator
PA14_26600	sbrI	-0.0940201	0.622748	SbrI
PA14_26610	sbrR	-0.486202	3.23e-07	SbrR
PA14_26620		-0.396632	0.0708557	hypothetical protein
PA14_26640		-0.566863	7.14e-07	long-chain-acyl-CoA synthetase
PA14_26650		-0.204024	0.137498	short chain dehydrogenase
PA14_26670		0.143427	0.329691	biotin carboxylase
PA14_26690		0.0297551	0.906524	enoyl-CoA hydratase/isomerase
PA14_26700		0.16355	0.132681	acyl-CoA dehydrogenase
PA14_26720		0.151011	0.4813	biotin-dependent carboxylase
PA14_26730		0.123548	0.19515	short-chain dehydrogenase
PA14_26750		-0.127458	0.352259	hypothetical protein
PA14_26760		-0.24163	0.100385	transcriptional regulator
PA14_26780		-2.11964	7.27e-42	hypothetical protein
PA14_26810		-0.624102	0.114448	two-component sensor
PA14_26860		0.0548988	0.723278	LysR family transcriptional regulator
PA14_26880	bvlR	-0.122326	0.435503	BvlR
PA14_26890	pyrF	0.358789	0.00554788	orotidine 5'-phosphate decarboxylase
PA14_26910		-0.180553	0.391813	hypothetical protein
PA14_26920		0.0779137	0.825597	hypothetical protein
PA14_26930		0.0670852	0.833328	transglutaminase
PA14_26940		-0.910736	0.0010574	hypothetical protein
PA14_26960		0.0693516	0.478143	hypothetical protein
PA14_26970		-0.162795	0.411364	hypothetical protein
PA14_26980		1.96579	0.0364073	hypothetical protein
PA14_26990		-0.082572	0.845288	hypothetical protein
PA14_27000		-0.500622	7.19e-05	chemotaxis transducer
PA14_27020	mttC	0.36898	6.56e-05	secretion protein MttC
PA14_27050		0.511418	0.0495152	Slt family transglycosylase
PA14_27070		-1.12296	3.36e-20	hypothetical protein
PA14_27090	lipH	-0.342159	0.134849	lipase chaperone
PA14_27120		0.875187	2.73e-09	hypothetical protein
PA14_27130	greB	0.25296	0.0416741	transcription elongation factor GreB
PA14_27140		-0.300184	0.000468	hypothetical protein
PA14_27150		0.0694854	0.625953	ABC transporter ATP-binding protein
PA14_27160	tesA	-0.597145	0.0109442	acyl-CoA thioesterase
PA14_27180		0.138481	0.364693	hypothetical protein
PA14_27200		-0.0743366	0.385373	hypothetical protein
PA14_27210	efp	0.425009	1.24e-05	elongation factor P
PA14_27220	ohr	1.24674	7.56e-19	organic hydroperoxide resistance protein
PA14_27230		-0.0467454	0.688181	MarR family transcriptional regulator
PA14_27250		-0.205435	0.560704	LysR family transcriptional regulator
PA14_27280		-0.314517	0.0285537	LysR family transcriptional regulator
PA14_27290		-0.010702	0.991904	hypothetical protein
PA14_27310		-0.78828	0.000192	hypothetical protein
PA14_27330		0.0923543	0.461337	phospho-2-dehydro-3-deoxyheptonate aldolase
PA14_27360		-0.751216	1.75e-08	enoyl-CoA hydratase
PA14_27370		0.55221	0.00705915	ATP-dependent RNA helicase
PA14_27390		0.0543937	0.800593	hypothetical protein
PA14_27440		-0.0296883	0.851009	transcriptional regulator
PA14_27450		-0.166899	0.206972	hypothetical protein
PA14_27460	tpm	0.279164	0.0021502	thiopurine S-methyltransferase
PA14_27470		0.390501	0.0246499	zinc carboxypeptidase
PA14_27480	htpX	0.26688	0.167276	heat shock protein HtpX
PA14_27490		1.3546	2.14e-14	hypothetical protein
PA14_27500		0.643921	4.39e-13	aminotransferase
PA14_27510		-0.355543	0.023278	methionine sulfoxide reductase B
PA14_27520		0.341472	0.218976	glutathione peroxidase
PA14_27530		0.364331	0.0268988	MarR family transcriptional regulator
PA14_27550		-0.731169	7.09e-15	sensor/response regulator hybrid
PA14_27560		0.647626	1.42e-07	hypothetical protein
PA14_27570		0.743038	0.130023	GAF domain-containing protein
PA14_27580		0.0657015	0.672188	glutathione S-transferase
PA14_27590		-0.0548821	0.821859	hypothetical protein
PA14_27690		0.375395	0.132696	RNA polymerase sigma factor
PA14_27710		-0.0492908	0.718407	hypothetical protein
PA14_27730	fadE	-1.32282	1.15e-48	acyl-CoA dehydrogenase
PA14_27755		-0.390786	0.00183412	glutathione S-transferase
PA14_27770		0.232589	0.0591682	ABC transporter ATP-binding protein
PA14_27800		-0.571895	0.00287816	two-component sensor
PA14_27810		-0.595722	1.4e-11	two-component response regulator
PA14_27850	queF	0.123757	0.323555	7-cyano-7-deazaguanine reductase
PA14_27870		0.275533	0.0570961	hypothetical protein
PA14_27900		0.00522892	0.970388	transcriptional regulator
PA14_27910		0.0246456	0.862043	hypothetical protein
PA14_27920		0.179141	0.232002	hypothetical protein
PA14_27930		-0.499062	0.0257984	hypothetical protein
PA14_27940		0.00576516	0.975492	two-component response regulator
PA14_27950		-0.276442	0.0110351	hypothetical protein
PA14_27960	tal	-0.0559165	0.761513	transaldolase B
PA14_27980		0.586171	0.000454	tRNA-dihydrouridine synthase A
PA14_28000		0.616356	0.00606646	hypothetical protein
PA14_28010		1.03639	3.4e-08	hypothetical protein
PA14_28030		-0.560489	1.99e-08	hypothetical protein
PA14_28040		-0.0522184	0.81438	hypothetical protein
PA14_28050		-1.11474	2.06e-07	chemotaxis transducer
PA14_28060	cpg2	-1.60116	3.56e-89	glutamate carboxypeptidase
PA14_28070		-1.0425	4.11e-16	hypothetical protein
PA14_28110		-0.67793	0.367588	hypothetical protein
PA14_28150		-1.32172	4.6e-19	hypothetical protein
PA14_28180		-0.848722	1.39e-15	hypothetical protein
PA14_28250		0.830678	0.0170358	secreted acid phosphatase
PA14_28260		1.37751	6.71e-07	hypothetical protein
PA14_28280		0.256994	0.043222	PhzF family phenazine biosynthesis protein
PA14_28320		-0.0731355	0.671299	TetR family transcriptional regulator
PA14_28340		0.827942	4.81e-11	hypothetical protein
PA14_28350		-1.82263	1.15e-15	hypothetical protein
PA14_28380		-0.395807	0.0469763	hypothetical protein
PA14_28390		0.163849	0.722884	hypothetical protein
PA14_28400		0.23942	0.492186	outer membrane OprD family porin
PA14_28440		-0.229167	0.0634853	hypothetical protein
PA14_28450	eco	-0.980289	0.0001	ecotin
PA14_28460		-0.951852	0.0001	hypothetical protein
PA14_28490		-1.1925	2.73e-11	hypothetical protein
PA14_28530		-0.855709	8.45e-07	hypothetical protein
PA14_28590		0.225051	0.528112	methionine aminopeptidase
PA14_28630		0.327594	0.111038	hydrolase
PA14_28650	thrS	0.638918	1.95e-14	threonyl-tRNA synthetase
PA14_28660	infC	0.41052	0.0167613	translation initiation factor IF-3
PA14_28670	rpmI	0.989831	4.89e-17	50S ribosomal protein L35
PA14_28680	rplT	0.985056	5.07e-20	50S ribosomal protein L20
PA14_28690	pheS	0.331585	6.41e-05	phenylalanyl-tRNA synthetase subunit alpha
PA14_28710	pheT	0.243086	0.00480729	phenylalanyl-tRNA synthetase subunit beta
PA14_28720	ihfA	-0.342178	0.00345352	integration host factor subunit alpha
PA14_28730		-0.456453	1.49e-05	transcriptional regulator
PA14_28760		-0.548621	0.374281	hypothetical protein
PA14_28770		0.195107	0.37441	hypothetical protein
PA14_28800		-0.589997	0.011622	hypothetical protein
PA14_28810		0.191726	0.227246	DNA helicase
PA14_28820		0.720844	2.13e-06	hypothetical protein
PA14_28830		0.42176	0.008098	hypothetical protein
PA14_28840		0.324041	0.0386942	helicase
PA14_28880		0.423593	9.47e-06	hypothetical protein
PA14_28895		0.298451	0.00207723	hypothetical protein
PA14_28920		0.108113	0.365574	chaperone
PA14_28930		0.0120868	0.936649	hypothetical protein
PA14_28950		-2.01444	2.63e-63	hypothetical protein
PA14_28960		-1.90076	1.55e-59	hypothetical protein
PA14_28990		-0.622772	0.00699581	hypothetical protein
PA14_29000		-0.669979	9.4e-09	hypothetical protein
PA14_29010		-0.376942	0.0155544	MerR family transcriptional regulator
PA14_29020	cpo	-1.83666	4.25e-59	chloroperoxidase
PA14_29060		-0.422934	0.00666734	transcriptional regulator
PA14_29090		-0.267211	0.288884	periplasmic spermidine/putrescine-binding protein
PA14_29110	cysK	-0.616353	1.22e-05	cysteine synthase A
PA14_29120		-0.673662	7.57e-09	hypothetical protein
PA14_29130		0.419251	0.000572	ATPase
PA14_29150		-0.737041	4.62e-13	hypothetical protein
PA14_29160		0.165815	0.090781	hypothetical protein
PA14_29180		-0.148667	0.464433	AraC family transcriptional regulator
PA14_29230		-1.60754	1.13e-29	hypothetical protein
PA14_29240		-0.481168	0.0106996	hydrolase
PA14_29250		-0.0660653	0.845828	hypothetical protein
PA14_29270		-0.438053	0.02413	outer membrane lipoprotein
PA14_29280		-1.1071	8.95e-06	thioredoxin
PA14_29300		0.199248	0.737232	transcriptional regulator
PA14_29320		0.607152	1.85e-05	NADH dehydrogenase, FAD-containing subunit
PA14_29330		0.003851	0.988915	hypothetical protein
PA14_29350	pfeA	1.77467	0.0106131	outer membrane receptor FepA
PA14_29360	pfeS	0.443712	0.00540806	two-component sensor PfeS
PA14_29390		0.288284	0.117734	hypothetical protein
PA14_29400		0.302979	0.0657813	hypothetical protein
PA14_29410		-0.377789	0.0050275	serine/threonine dehydratase
PA14_29420		-0.207093	0.299352	hypothetical protein
PA14_29460		-0.065865	0.643076	quinone oxidoreductase
PA14_29470		-0.692913	4.77e-14	hypothetical protein
PA14_29590		-0.127503	0.681906	transcriptional regulator
PA14_29600		0.392126	0.539552	6-pyruvoyl-tetrahydropterin synthase
PA14_29620		-0.163122	0.0879418	anaerobic nitric oxide reductase transcriptional regulator
PA14_29640	fhp	0.334707	0.250761	nitric oxide dioxygenase
PA14_29660		1.01289	0.000496	hypothetical protein
PA14_29680		0.485205	0.0792599	hypothetical protein
PA14_29690		0.683942	0.000882	hypothetical protein
PA14_29710		-1.449	0.00024	hypothetical protein
PA14_29730	bqsR	-0.192548	0.0642845	two-component response regulator BqsR
PA14_29740	bqsS	-0.377597	0.000115	two-component sensor BqsS
PA14_29760		-0.404165	0.000417	chemotaxis transducer
PA14_29770		0.350117	0.0343371	transporter
PA14_29800		-0.690562	1.95e-06	chemotaxis transducer
PA14_29820		-0.0800254	0.515159	hypothetical protein
PA14_29830		0.358535	0.00543355	methyltransferase
PA14_29850	nuoN	0.0212594	0.906524	NADH dehydrogenase subunit N
PA14_29860	nuoM	-0.302932	0.0881857	NADH dehydrogenase subunit M
PA14_29880	nuoL	-0.00967385	0.951131	NADH dehydrogenase subunit L
PA14_29890	nuoK	-0.177987	0.385301	NADH dehydrogenase subunit K
PA14_29900	nuoJ	-0.0935311	0.762542	NADH dehydrogenase subunit J
PA14_29920	nuoI	-0.0687913	0.723278	NADH dehydrogenase subunit I
PA14_29930	nuoH	-0.51009	0.048952	NADH dehydrogenase subunit H
PA14_29940	nuoG	-0.0651497	0.741858	NADH dehydrogenase subunit G
PA14_29970	nuoF	-0.0485533	0.805515	NADH dehydrogenase I subunit F
PA14_29980	nuoE	-0.254297	0.238571	NADH dehydrogenase subunit E
PA14_29990	nuoD	-0.200758	0.316254	bifunctional NADH:ubiquinone oxidoreductase subunit C/D
PA14_30010	nuoB	-0.0947204	0.707055	NADH dehydrogenase subunit B
PA14_30020	nuoA	0.189571	0.389046	NADH dehydrogenase subunit A
PA14_30030		-0.150635	0.590419	hypothetical protein
PA14_30050		0.476982	0.00484316	isocitrate lyase
PA14_30070		-1.02126	2.39e-12	hypothetical protein
PA14_30080		0.287564	0.0743581	hypothetical protein
PA14_30090		-0.0124068	0.929831	acetyl transferase
PA14_30100		0.567603	8.82e-06	hypothetical protein
PA14_30110	purB	0.806443	3.31e-14	adenylosuccinate lyase
PA14_30140		0.17983	0.328851	hypothetical protein
PA14_30150	mnmA	0.563705	1.78e-06	tRNA-specific 2-thiouridylase MnmA
PA14_30160		0.526402	1.31e-05	hypothetical protein
PA14_30180	idh	1.51427	2.5e-23	monomeric isocitrate dehydrogenase
PA14_30190	icd	-0.504001	0.000823	isocitrate dehydrogenase
PA14_30200	cspD	0.837186	0.000201	cold-shock protein CspD
PA14_30210	clpS	0.589637	4.39e-07	ATP-dependent Clp protease adaptor protein ClpS
PA14_30230	clpA	0.272899	0.00249326	ATP-dependent Clp protease, ATP-binding subunit ClpA
PA14_30240	infA	0.61938	1.31e-05	translation initiation factor IF-1
PA14_30260		-0.282185	0.0336057	arginyl-tRNA-protein transferase
PA14_30270	aat	-0.0175603	0.903511	leucyl/phenylalanyl-tRNA--protein transferase
PA14_30280	trxB1	-0.112656	0.53159	thioredoxin reductase 1
PA14_30290	ftsK	0.06884	0.539169	cell division protein FtsK
PA14_30310	lolA	0.028557	0.903782	outer-membrane lipoprotein carrier protein
PA14_30320		0.111734	0.351541	recombination factor protein RarA
PA14_30330	serS	0.283315	0.00418721	seryl-tRNA synthetase
PA14_30340	cysG	0.126873	0.255779	siroheme synthase
PA14_30350		-0.945569	3.87e-06	hypothetical protein
PA14_30360		-0.498825	2.03e-06	hypothetical protein
PA14_30370		0.0701712	0.875636	hypothetical protein
PA14_30390		-1.18847	0.682393	sulfur relay protein TusC
PA14_30400		-0.159283	0.334257	sulfur transfer complex subunit TusD
PA14_30410		-0.342124	0.0369273	hypothetical protein
PA14_30430		0.380176	5.71e-05	thiosulfate sulfurtransferase
PA14_30440		0.0774329	0.742744	hypothetical protein
PA14_30450		0.0194857	0.840812	LysR family transcriptional regulator
PA14_30550		0.468623	0.0157103	periplasmic aliphatic sulfonate-binding protein
PA14_30570		-1.27959	9.39e-05	periplasmic spermidine/putrescine-binding protein
PA14_30580		-0.286652	0.316626	LuxR family transcriptional regulator
PA14_30590		-0.536199	0.00192338	outer membrane receptor protein
PA14_30620		-0.374165	0.60189	AraC family transcriptional regulator
PA14_30630	pqsH	-0.305021	0.280311	FAD-dependent monooxygenase
PA14_30650	gacA	-0.378037	0.000164	response regulator GacA
PA14_30660	uvrC	-0.105201	0.212081	excinuclease ABC subunit C
PA14_30670	pgsA	-0.305108	0.177053	CDP-diacylglycerol--glycerol-3-phosphate 3-phosphatidyltransferase
PA14_30700		0.139251	0.582906	sensor/response regulator hybrid
PA14_30710		0.496917	5.02e-10	osmoprotectant transporter activator protein
PA14_30730		-0.0705154	0.712165	hypothetical protein
PA14_30750		-0.430964	0.0511016	tryptophan oxygenase
PA14_30770		-0.103719	0.224018	AsnC family transcriptional regulator
PA14_30800		0.0546395	0.862043	hypothetical protein
PA14_30820		-0.858874	2.79e-13	methyl-accepting chemotaxis transducer
PA14_30830		-1.11454	2.04e-17	two-component response regulator
PA14_30840		-1.36293	3.77e-51	signal transduction histidine kinase
PA14_30860		-0.709888	3.19e-07	TrbG-like protein
PA14_30960		-0.755989	6.39e-07	conjugal transfer coupling protein TraG
PA14_30980		0.0655892	0.944181	hypothetical protein
PA14_30990		0.325622	0.00973409	hypothetical protein
PA14_31000		0.0617797	0.750597	hypothetical protein
PA14_31010		0.0174333	0.918432	cation efflux system protein
PA14_31030		0.238643	0.0173958	cation efflux system protein
PA14_31040		0.139991	0.159693	cation efflux system protein
PA14_31060		0.496164	0.0112138	hypothetical protein
PA14_31160		0.270759	0.717149	hypothetical protein
PA14_31240		-0.320685	0.0667486	nrbE-like protein
PA14_31260		-0.149492	0.636754	RadC-like protein
PA14_31270		-0.600544	0.0528216	hypothetical protein
PA14_31280		-0.124466	0.7924	integrase
PA14_31290	pa1L	-2.39601	0.320123	PA-I galactophilic lectin
PA14_31360		0.280901	0.295629	hypothetical protein
PA14_31400		0.283851	0.0849735	chemotaxis transducer
PA14_31440		-0.750054	5.85e-23	hypothetical protein
PA14_31470		-0.508176	0.00185819	AMP-binding protein
PA14_31480		0.201474	0.693293	AraC family transcriptional regulator
PA14_31500		-1.07796	3.08e-13	AMP-binding protein
PA14_31510		-0.711756	4.28e-14	short-chain dehydrogenase
PA14_31530		-0.961783	1.41e-20	acyl-CoA thiolase
PA14_31540		-0.807596	1.86e-14	acyl-CoA dehydrogenase
PA14_31560		-0.310123	0.0279069	LysR family transcriptional regulator
PA14_31580		-0.382672	0.0022676	acyl-CoA dehydrogenase
PA14_31630		-0.039387	0.824455	LysR family transcriptional regulator
PA14_31640		-0.283492	0.011497	ring-cleaving dioxygenase
PA14_31650	xthA	-0.040938	0.657864	exonuclease III
PA14_31660		-0.986858	2.03e-06	hypothetical protein
PA14_31680		-0.203959	0.0353343	hypothetical protein
PA14_31690		-0.075551	0.392255	hypothetical protein
PA14_31720		0.295087	0.0342575	hypothetical protein
PA14_31740		0.0698763	0.736302	hypothetical protein
PA14_31750		0.0979042	0.600098	acyltransferase
PA14_31760		0.0012332	0.992484	phosphatidate cytidylyltransferase
PA14_31770		-0.339616	0.000805	oxidoreductase
PA14_31780		0.300631	0.0116246	LysR family transcriptional regulator
PA14_31800		0.389669	0.00209339	sodium:alanine symporter
PA14_31810	tpx	-0.369909	0.0239403	thiol peroxidase
PA14_31820		-1.02871	0.00379811	aminotransferase
PA14_31840		-0.00477448	0.970388	hypothetical protein
PA14_31850		0.216243	0.0440209	hypothetical protein
PA14_31870		0.136672	0.352259	RND efflux membrane fusion protein
PA14_31890		-0.0173586	0.946939	RND efflux transporter
PA14_31900		0.336511	0.0317116	efflux transporter
PA14_31920		0.0499804	0.860425	outer membrane protein
PA14_31950		0.092408	0.540842	two-component sensor
PA14_32190		0.208748	0.422319	transcriptional regulator
PA14_32200	catR	0.0958809	0.798118	transcriptional regulator CatR
PA14_32220	catB	0.19063	0.487772	muconate cycloisomerase I
PA14_32240	catA	-0.360737	0.178049	catechol 1,2-dioxygenase
PA14_32250		0.26772	0.562646	hypothetical protein
PA14_32280		-1.51081	7.22e-28	hypothetical protein
PA14_32290		0.40736	0.00168821	hypothetical protein
PA14_32300		0.0581764	0.785813	kinase
PA14_32350		-0.614632	0.186827	hypothetical protein
PA14_32390	mexF	0.256059	0.320132	RND multidrug efflux transporter MexF
PA14_32400	mexE	0.431327	0.0854684	RND multidrug efflux membrane fusion protein MexE
PA14_32410	mexT	-0.0227257	0.840179	transcriptional regulator MexT
PA14_32420		0.269641	0.0253595	oxidoreductase
PA14_32500		0.267129	0.0943113	TetR family transcriptional regulator
PA14_32520		-0.291849	0.00179169	hypothetical protein
PA14_32570		0.0787291	0.597841	two-component sensor
PA14_32600		-0.476376	0.004636	thiol:disulfide interchange protein
PA14_32610	dsbG	0.239535	0.330388	disulfide isomerase/thiol-disulfide oxidase
PA14_32630		-0.60524	0.00156166	cytochrome P450
PA14_32650		0.0567324	0.958168	glutathione S-transferase
PA14_32670		-0.518223	0.00188409	hypothetical protein
PA14_32700		0.322593	0.000246	transcriptional regulator
PA14_32720		0.371225	0.0251325	transmembrane sensor
PA14_32740		-0.295378	0.0837275	TonB-dependent receptor
PA14_32770		-0.202134	0.539169	hypothetical protein
PA14_32780		0.539931	8.39e-06	hypothetical protein
PA14_32790		0.733437	1.43e-08	hypothetical protein
PA14_32830		0.609095	9.02e-05	hypothetical protein
PA14_32850		-0.0233801	0.883696	hypothetical protein
PA14_32890		0.715291	2.01e-05	hypothetical protein
PA14_32905		0.129341	0.50481	hypothetical protein
PA14_32930		0.234703	0.642867	hypothetical protein
PA14_32940		0.05729	0.657791	transcriptional regulator
PA14_32950		-1.04348	1.62e-11	hypothetical protein
PA14_32985	gcvH2	1.50683	4.02e-23	glycine cleavage system protein H
PA14_33000	gcvP2	1.56462	2.53e-45	glycine dehydrogenase
PA14_33010	glyA2	0.639705	4.06e-09	serine hydroxymethyltransferase
PA14_33030	sdaA	-0.77637	2.48e-19	L-serine dehydratase
PA14_33040	gcvT2	-0.635348	2.09e-10	glycine cleavage system protein T2
PA14_33070		0.402699	0.238559	hypothetical protein
PA14_33080		0.31479	0.427659	hypothetical protein
PA14_33110		0.071369	0.816814	hypothetical protein
PA14_33120		0.180782	0.488129	hypothetical protein
PA14_33130		0.224323	0.562198	cation-transporting P-type ATPase
PA14_33150		0.455609	0.0687731	hypothetical protein
PA14_33160		-3.13116	6.41e-05	hypothetical protein
PA14_33190		0.569082	0.508619	hypothetical protein
PA14_33220		-0.719591	3.27e-17	hypothetical protein
PA14_33260	pvdS	0.473161	0.00152004	extracytoplasmic-function sigma-70 factor
PA14_33270	pvdG	-0.0531616	0.906227	protein PvdG
PA14_33280	pvdL	0.486823	0.0874846	peptide synthase
PA14_33300		0.0394774	0.816712	hypothetical protein
PA14_33310		-0.0380724	0.84483	hypothetical protein
PA14_33320		0.289487	0.0232596	hypothetical protein
PA14_33330		0.143075	0.426316	hypothetical protein
PA14_33340		0.0988142	0.571115	helicase
PA14_33350		0.514239	0.0133326	hypothetical protein
PA14_33420		-0.662441	0.0156676	hydrolase
PA14_33430		0.0443372	0.92402	pirin-related protein
PA14_33440		0.31015	0.351878	LysR family transcriptional regulator
PA14_33450	treA	-0.617554	6.04e-12	trehalase
PA14_33480	sndH	-2.2884	4.46e-28	L-sorbosone dehydrogenase
PA14_33500	pvdH	0.563202	0.0262023	diaminobutyrate--2-oxoglutarate aminotransferase
PA14_33520		0.535137	0.0579324	thioesterase
PA14_33530		-0.440434	0.000342	hypothetical protein
PA14_33550		0.14767	0.405343	ABC transporter ATP-binding protein
PA14_33560		-0.513464	0.0426623	adhesion protein
PA14_33570		-0.130663	0.416588	hypothetical protein
PA14_33590		-0.071061	0.643013	hypothetical protein
PA14_33600		0.0111564	0.966847	hypothetical protein
PA14_33610		0.461453	0.100382	peptide synthase
PA14_33630	pvdJ	0.454539	0.118028	protein PvdJ
PA14_33650	pvdD	0.476268	0.0520164	pyoverdine synthetase D
PA14_33680	fpvA	-0.00415879	0.9921	ferripyoverdine receptor
PA14_33690	pvdE	-0.0397264	0.92262	pyoverdine biosynthesis protein PvdE
PA14_33700	pvdF	0.748902	0.0035208	pyoverdine synthetase F
PA14_33710	pvdO	-0.313194	0.659643	protein PvdO
PA14_33720	pvdN	-0.433701	0.293689	protein PvdN
PA14_33730		-0.685503	0.0890922	dipeptidase
PA14_33740	pvdP	-0.456792	0.158476	protein PvdP
PA14_33750		0.0454173	0.89874	outer membrane protein
PA14_33760		0.175548	0.424307	ABC transporter ATP-binding protein/permease
PA14_33770		0.322434	0.171782	hypothetical protein
PA14_33800		0.230526	0.19418	RNA polymerase sigma factor
PA14_33810	pvdA	0.379652	0.265554	L-ornithine N5-oxygenase
PA14_33820	pvdQ	-0.36298	0.303006	penicillin acylase-related protein
PA14_33830		-0.487776	0.108067	hypothetical protein
PA14_33870		-0.0155319	0.959099	hypothetical protein
PA14_33880		0.559659	0.0607446	hypothetical protein
PA14_33890		0.926274	0.000194	oxidoreductase
PA14_33900		0.694192	0.000979	aldehyde dehydrogenase
PA14_33960	vgrG3	-0.7992	5.51e-17	VgrG3
PA14_33990	clpV3	-1.04859	1.27e-26	ClpV3
PA14_34010	hsiG3	-0.454378	0.0504167	HsiG3
PA14_34030	hcp3	-2.43003	2.86e-20	Hcp3
PA14_34050	hsiC3	-0.665647	0.00410433	HsiC3
PA14_34070	hsiB3	-1.60064	1.33e-10	HsiB3
PA14_34080	lip3	-0.604591	2.14e-05	Lip3
PA14_34100	hsiJ3	-1.37514	3.21e-10	HsiJ3
PA14_34130	icmF3	-0.393047	0.00281845	IcmF3
PA14_34140	hsiA3	-0.698734	9.27e-09	HsiA3
PA14_34150	sfa3	0.803156	7.24e-05	Sfa3
PA14_34190	msuD	0.579404	0.161795	methanesulfonate sulfonatase MsuD
PA14_34230		0.293733	0.00584656	hypothetical protein
PA14_34250		0.82702	3.23e-07	glycerophosphoryl diester phosphodiesterase
PA14_34280		-0.417453	0.00360409	hypothetical protein
PA14_34330		-1.3399	1.65e-20	hypothetical protein
PA14_34340	mtlZ	0.402915	0.0448904	fructokinase
PA14_34360	mtlD	-0.352291	0.0845757	mannitol dehydrogenase
PA14_34370		-0.299266	0.138755	ABC maltose/mannitol transporter ATP-binding protein
PA14_34420		-1.36735	8.07e-13	maltose/mannitol ABC transporter substrate-binding protein
PA14_34460		1.69122	0.000164	hypothetical protein
PA14_34490		0.593119	0.0171869	hypothetical protein
PA14_34500		0.646137	0.00723547	ABC transporter ATP-binding protein
PA14_34510		0.117867	0.368952	hypothetical protein
PA14_34600		-0.328034	0.00203812	glyceraldehyde-3-phosphate dehydrogenase
PA14_34630	gnuT	-1.09582	6.89e-12	gluconate permease
PA14_34640		-0.0205818	0.918953	gluconokinase
PA14_34660	gntR	0.0751257	0.75556	transcriptional regulator GntR
PA14_34670		-0.0564453	0.724261	cupin superfamily protein
PA14_34690		-0.150319	0.33085	LysR family transcriptional regulator
PA14_34810		-0.333625	0.0859673	non-ribosomal peptide synthetase
PA14_34820		-0.470259	0.0983146	regulatory protein
PA14_34830		-1.36116	0.0108298	regulatory protein
PA14_34840		-0.419407	0.0815655	non-ribosomal peptide synthetase
PA14_34850		0.10686	0.524746	tRNA synthase
PA14_34870	chiC	-1.37008	4.19e-13	chitinase
PA14_34880		0.0967336	0.54056	GntR family transcriptional regulator
PA14_34960		-0.993485	4.02e-23	glucose-sensitive porin
PA14_34970	gcd	-1.75989	1.4e-30	glucose dehydrogenase
PA14_34990		-0.486257	0.000178	TonB-dependent receptor
PA14_35070		0.618261	0.000528	AraC family transcriptional regulator
PA14_35100	arsC	-0.295278	0.105335	arsenate reductase
PA14_35140		-0.477826	0.0103715	AraC family transcriptional regulator
PA14_35150		-0.285293	0.43015	alcohol dehydrogenase
PA14_35160		0.339065	0.324673	phenazine-utilizing monooxygenase A
PA14_35170		-0.0738738	0.77662	redox-sensing activator of soxS
PA14_35200		0.0814905	0.420715	acetyltransferase
PA14_35210		-0.274897	0.0881545	TetR family transcriptional regulator
PA14_35250		-0.0422391	0.833263	LysR family transcriptional regulator
PA14_35270		-0.484949	0.101631	cytochrome c precursor
PA14_35290	gnd	0.0183936	0.933809	gluconate dehydrogenase
PA14_35300		-0.170582	0.464691	hypothetical protein
PA14_35320		-0.40423	0.091301	2-hydroxyacid dehydrogenase
PA14_35370	ptxS	-0.461807	6.19e-06	transcriptional regulator PtxS
PA14_35440	ansA	0.275371	0.126444	L-asparaginase I
PA14_35470		-0.224578	0.0937796	hypothetical protein
PA14_35490	lpdV	-0.88108	1.77e-13	dihydrolipoamide dehydrogenase
PA14_35500	bkdB	-0.855856	4.07e-14	branched-chain alpha-keto acid dehydrogenase subunit E2
PA14_35520	bkdA2	-1.03577	7.22e-15	2-oxoisovalerate dehydrogenase subunit beta
PA14_35530	bkdA1	-0.86186	3.04e-12	2-oxoisovalerate dehydrogenase subunit alpha
PA14_35640	pslI	-0.599153	8.4e-13	transferase
PA14_35670	pslG	-1.01626	6.4e-06	glycosyl hydrolase
PA14_35690	pslE	-0.129305	0.568621	hypothetical protein
PA14_35720		-0.226098	0.119565	hypothetical protein
PA14_35740		-0.898094	7.13e-07	transposase
PA14_35760		-0.128273	0.604729	hypothetical protein
PA14_35780		1.27998	4.91e-11	hypothetical protein
PA14_35790		0.497395	0.0171698	homospermidine synthase
PA14_35800		-0.086949	0.459462	hypothetical protein
PA14_35810		0.276366	0.038969	hypothetical protein
PA14_35830	tnpT	0.260142	0.000254	cointegrate resolution protein T
PA14_35840		0.0447909	0.693394	hypothetical protein
PA14_35850		-0.356621	0.00580253	hypothetical protein
PA14_35880		-0.966945	3.5e-34	gamma-aminobutyraldehyde dehydrogenase
PA14_35890		-0.498728	0.000156	diaminobutyrate--2-oxoglutarate aminotransferase
PA14_35900		-0.346114	0.112281	dehydrogenase
PA14_35980		0.0522371	0.901779	acyl-CoA dehydrogenase
PA14_36000	prpR	-0.244758	0.0963864	propionate catabolism operon regulator
PA14_36010		0.0388074	0.824884	hypothetical protein
PA14_36020		0.0576325	0.671299	paraquat-inducible protein B
PA14_36030		0.23166	0.4032	paraquat-inducible protein A
PA14_36050		-0.200076	0.24867	aldehyde dehydrogenase
PA14_36110		-0.28996	0.037791	hypothetical protein
PA14_36130		0.335335	0.221855	hypothetical protein
PA14_36180		-0.76484	5.69e-11	LysR family transcriptional regulator
PA14_36190		-0.562845	8.82e-06	hypothetical protein
PA14_36200		1.66426	0.00277917	ABC transporter substrate-binding protein
PA14_36220		1.26875	1.94e-09	amino acid permease
PA14_36250		0.0871389	0.539169	hypothetical protein
PA14_36270		-1.22166	3.59e-33	dehydrogenase
PA14_36280		-0.836785	2.83e-10	antibiotic biosynthesis monooxygenase
PA14_36290		-1.82086	5.19e-82	hypothetical protein
PA14_36300		-0.456599	0.000505	TetR family transcriptional regulator
PA14_36310	hcnC	0.686046	0.151502	hydrogen cyanide synthase HcnC
PA14_36320	hcnB	1.24008	0.00441314	hydrogen cyanide synthase HcnB
PA14_36345	exoY	0.933199	0.000883	adenylate cyclase
PA14_36350		-0.99815	9.97e-06	hypothetical protein
PA14_36390		-0.647867	6.91e-06	hypothetical protein
PA14_36420		-1.15252	3.53e-09	sensor/response regulator hybrid
PA14_36450		-0.958527	8.64e-10	hypothetical protein
PA14_36490		-1.75473	3.71e-09	hypothetical protein
PA14_36500		-2.12772	7.37e-05	hypothetical protein
PA14_36520		-2.25211	3.32e-07	hypothetical protein
PA14_36530		-2.76154	3.33e-20	hypothetical protein
PA14_36550		-1.61419	4.07e-39	hypothetical protein
PA14_36580		-0.690682	1.56e-08	glycosyl hydrolase
PA14_36590		-1.10692	3.18e-10	4-alpha-glucanotransferase
PA14_36605		-0.75381	2.66e-06	maltooligosyl trehalose synthase
PA14_36620		-1.59744	5.03e-25	hypothetical protein
PA14_36630		-1.61217	7.03e-26	glycosyl hydrolase
PA14_36650		-1.01125	1.24e-09	hypothetical protein
PA14_36660		-1.89543	2.92e-29	alcohol dehydrogenase
PA14_36680		-0.800891	0.0283102	hypothetical protein
PA14_36710	glgB	-2.12827	4.73e-34	glycogen branching protein
PA14_36730		-1.60896	3.19e-25	trehalose synthase
PA14_36740		-1.34583	1.32e-13	hypothetical protein
PA14_36760		-0.360654	0.209214	KU domain-containing protein
PA14_36810	katE	-1.96172	9.52e-13	hydroperoxidase II
PA14_36820		-3.2688	4.42e-16	hypothetical protein
PA14_36830		-0.663613	0.00206182	hypothetical protein
PA14_36840	glgP	-1.61549	3.22e-41	glycogen phosphorylase
PA14_36870		-1.04575	9.66e-32	short-chain dehydrogenase
PA14_36910	ligD	-1.57135	5.72e-77	ATP-dependent DNA ligase
PA14_36940		-1.10711	0.0025415	hypothetical protein
PA14_36980		-2.22356	3.51e-29	hypothetical protein
PA14_37070		-0.468864	0.111907	hypothetical protein
PA14_37080		0.466694	0.497496	hypothetical protein
PA14_37120		-0.475603	1.95e-07	LysR family transcriptional regulator
PA14_37130		-1.21153	3.65e-20	hypothetical protein
PA14_37140		-0.409797	0.0108405	LysR family transcriptional regulator
PA14_37150		-0.467821	0.000153	hypothetical protein
PA14_37200		-0.577066	7.55e-11	hypothetical protein
PA14_37220		-0.0907723	0.405446	LysR family transcriptional regulator
PA14_37290		0.414707	0.0627537	hypothetical protein
PA14_37320		-0.525909	3.1e-05	hypothetical protein
PA14_37340		-0.517998	0.466914	thiamine pyrophosphate protein
PA14_37350		-0.874322	1.36e-05	hypothetical protein
PA14_37370		-0.31569	0.0897422	esterase
PA14_37380		0.0353556	0.833263	flavin-binding monooxygenase
PA14_37400		-0.111925	0.764445	AraC family transcriptional regulator
PA14_37420		-0.764249	0.245836	transmembrane sensor protein
PA14_37470		-0.821061	0.0206703	flavin-dependent oxidoreductase
PA14_37510		0.37359	0.346475	hypothetical protein
PA14_37530		-0.705406	0.00362646	hydrolase
PA14_37560		0.101499	0.596999	asparagine synthetase, glutamine-hydrolysing
PA14_37580		0.0335435	0.807345	leucine-responsive regulatory protein
PA14_37590	kynB	-0.69089	0.000461	kynurenine formamidase, KynB
PA14_37610		-0.738649	0.0123685	kynureninase
PA14_37650		-0.610082	0.303914	hypothetical protein
PA14_37690		-0.613812	4.99e-07	sensory box protein
PA14_37710	fusA2	-1.35001	2.25e-25	elongation factor G
PA14_37745		-0.97296	7.27e-05	carbamoyl transferase
PA14_37770		-0.540263	2.84e-05	hydrolase
PA14_37780		-1.39786	1.43e-17	hypothetical protein
PA14_37820		0.449135	1.4e-06	hypothetical protein
PA14_37830		0.209553	0.519146	pyridoxal-phosphate dependent protein
PA14_37840	sppD	0.15288	0.671299	ABC transporter ATP-binding protein, SppD
PA14_37910		-0.134501	0.443947	LysR family transcriptional regulator
PA14_37940	cynR	-0.428449	0.303006	DNA-binding transcriptional regulator CynR
PA14_37965	cynS	-0.808438	2.48e-09	cyanate hydratase
PA14_37980		0.404635	0.00632707	Fe2+-dicitrate sensor, membrane protein
PA14_38000		-0.190046	0.234356	hypothetical protein
PA14_38010		-1.72889	0.719635	hypothetical protein
PA14_38040	cmrA	-0.403435	0.0792599	chloramphenicol resistance activator CmrA
PA14_38050		-0.505858	0.0455764	hypothetical protein
PA14_38080		0.0774608	0.510724	hypothetical protein
PA14_38110		0.342414	0.143188	serine/threonine transporter SstT
PA14_38130		0.164515	0.849622	amino acid permease
PA14_38140		-0.0414238	0.799739	glutamine synthetase
PA14_38200		-0.681665	1.52e-07	thiamine pyrophosphate protein
PA14_38210		-0.150642	0.718526	hypothetical protein
PA14_38220		-0.504144	0.249922	hypothetical protein
PA14_38250		0.444357	6.83e-05	transcriptional regulator
PA14_38260		NA	NA	hypothetical protein
PA14_38290		0.0572001	0.795782	hypothetical protein
PA14_38300		0.181667	0.398705	transcriptional regulator
PA14_38320		0.02578	0.95882	bile acid/Na+ symporter family transporter
PA14_38330	gor	-0.277355	0.000149	glutathione reductase
PA14_38340		-0.693806	0.00141089	ring-cleaving dioxygenase
PA14_38350	galU	0.183129	0.0535854	UTP-glucose-1-phosphate uridylyltransferase
PA14_38380		0.286645	0.0338965	transcriptional regulator
PA14_38395		-0.608257	0.013288	periplasmic multidrug efflux lipoprotein
PA14_38410	amrB	0.122287	0.799997	multidrug efflux protein
PA14_38430	gnyR	-0.100643	0.571606	regulatory gene of gnyRDBHAL cluster, GnyR
PA14_38440	gnyD	0.0616602	0.637475	citronelloyl-CoA dehydrogenase, GnyD
PA14_38460	gnyB	-0.413555	3.45e-05	acyl-CoA carboxyltransferase subunit beta
PA14_38470	gnyH	-0.270713	0.0143326	gamma-carboxygeranoyl-CoA hydratase
PA14_38480	gnyA	-0.549335	0.000282234	alpha subunit of geranoyl-CoA carboxylase, GnyA
PA14_38490	gnyL	-0.195827	0.033878	hydroxymethylglutaryl-CoA lyase
PA14_38500	hmgR	0.241584	0.0157212	HmgR
PA14_38510	hmgA	-0.459915	0.0192587	homogentisate 1,2-dioxygenase
PA14_38530	fahA	-0.60106	1.92e-06	fumarylacetoacetase
PA14_38550	maiA	0.111651	0.540964	maleylacetoacetate isomerase
PA14_38570		-0.46167	1.02e-06	transcriptional regulator
PA14_38590	bdhA	-0.0660533	0.814532	3-hydroxybutyrate dehydrogenase
PA14_38610		-0.220369	0.650541	hypothetical protein
PA14_38630	atoB	-0.488566	6.82e-10	acetyl-CoA acetyltransferase
[truncated: 1,906 more rows]

## Sheet: RNA_DE
List of all genes differentially regulated at fastest (3hr doubling time) and slowest (25 hour doubling time) growth rates.
Positive log2FoldChange is increased at fastest growth rate and negative values are decreased at fastest growth rate.
locus_tag	gene	log2FoldChange	padj	description	PAO1 locustag	PA14_locustag	main_role	sub_role
PA14_00020	dnaN	0.375004	0.0229159	DNA polymerase III subunit beta	PA0002	PA14_RS00010	DNA metabolism	DNA replication, recombination, and repair
PA14_00060		0.830194	0.00062893	acyltransferase	PA0005	PA14_RS00025	NA	NA
PA14_00070		0.758049	0.012931	D,D-heptose 1,7-bisphosphate phosphatase	PA0006	PA14_RS00030	NA	NA
PA14_00090	glyS	0.801881	2.26544e-06	glycyl-tRNA synthetase subunit beta	PA0008	PA14_RS00040	Protein synthesis	tRNA aminoacylation
PA14_00100	glyQ	0.764433	2.95585e-05	glycyl-tRNA synthetase subunit alpha	PA0009	PA14_RS00045	Protein synthesis	tRNA aminoacylation
PA14_00110	tag	-0.431956	0.0478861	DNA-3-methyladenine glycosidase I	PA0010	PA14_RS00050	DNA metabolism	DNA replication, recombination, and repair
PA14_00140		0.837231	0.00923637	hypothetical protein	PA0013	PA14_RS00065	Hypothetical proteins	Conserved
PA14_00170	trkA	0.711935	0.00157881	potassium transporter peripheral membrane protein	PA0016	PA14_RS00080	NA	NA
PA14_00180		0.699641	0.000147553	tRNA and rRNA cytosine-C5-methylases	PA0017	PA14_RS00085	Protein synthesis	tRNA and rRNA base modification
PA14_00190	fmt	0.827314	5.90778e-05	methionyl-tRNA formyltransferase	PA0018	PA14_RS00090	Protein synthesis	tRNA aminoacylation
PA14_00200	def	0.671142	0.00355956	peptide deformylase	PA0019	PA14_RS00095	Protein fate	Protein modification and repair
PA14_00210		0.791947	0.0034287	lysin domain-containing protein	PA0020	PA14_RS00100	NA	NA
PA14_00280	hemF	0.594676	0.000147553	coproporphyrinogen III oxidase	PA0024	PA14_RS00120	NA	NA
PA14_00290	aroE	0.705905	0.040548	shikimate 5-dehydrogenase	PA0025	PA14_RS00125	Amino acid biosynthesis	Aromatic amino acid family
PA14_00430		1.22287	0.000989405	two-component response regulator	PA0034	PA14_RS00175	NA	NA
PA14_00440	trpA	0.997216	0.00116512	tryptophan synthase subunit alpha	PA0035	PA14_RS00180	Amino acid biosynthesis	Aromatic amino acid family
PA14_00450	trpB	1.0588	0.00775951	tryptophan synthase subunit beta	PA0036	PA14_RS00185	Amino acid biosynthesis	Aromatic amino acid family
PA14_00460	trpI	0.905651	0.00730452	transcriptional regulator TrpI	PA0037	PA14_RS00190	NA	NA
PA14_00470		-1.57925	0.00261876	hypothetical protein	PA0038	PA14_RS00195	NA	NA
PA14_00490		0.794077	0.0172717	hemolysin activation/secretion protein	PA0040	PA14_RS00205	NA	NA
PA14_00510		1.04871	4.9729e-08	hemagglutinin	PA0041	NA	NA	NA
PA14_00550		-0.43598	0.0297688	hypothetical protein	PA0043	PA14_RS00225	NA	NA
PA14_00560	exoT	-2.23133	3.96254e-07	exoenzyme T	PA0044	PA14_RS00230	NA	NA
PA14_00570		1.56689	7.63663e-05	lipoprotein	PA0045	PA14_RS00235	NA	NA
PA14_00580		1.68516	5.40646e-07	lipoprotein	PA0046	PA14_RS00240	NA	NA
PA14_00590		1.07262	0.00411955	lipoprotein	PA0047	NA	NA	NA
PA14_00680		0.801938	0.0216535	LysR family transcriptional regulator	PA0056	PA14_RS00285	NA	NA
PA14_00710	osmC	-2.84332	8.33757e-15	osmotically inducible protein OsmC	PA0059	PA14_RS00300	Cellular processes 2	Detoxification
PA14_00740		-0.832593	0.0404264	lipoprotein	PA0062	PA14_RS00315	NA	NA
PA14_00790	prlC	0.329113	0.0375484	oligopeptidase A	PA0067	PA14_RS00340	NA	NA
PA14_00810		1.09993	0.0131423	DNA repair photolyase	PA0069	PA14_RS00350	NA	NA
PA14_00820	tagQ1	2.06185	6.0103e-09	TagQ1	PA0070	PA14_RS00355	NA	NA
PA14_00850	tagS1	1.37322	0.00684542	TagS1	PA0072	PA14_RS00365	NA	NA
PA14_00860	tagT1	1.70154	0.00441844	TagT1	PA0073	PA14_RS00370	NA	NA
PA14_00875	ppkA	1.69463	2.41735e-12	serine/threonine protein kinase PpkA	PA0074	PA14_RS00375	NA	NA
PA14_00890	pppA	1.60143	9.50708e-07	PppA	PA0075	PA14_RS00380	NA	NA
PA14_00900	tagF1	1.29649	0.000504802	TagF1	PA0076	PA14_RS00385	Protein fate	Protein and peptide secretion and trafficking
PA14_00910	icmF1	1.43775	5.12013e-13	IcmF1	PA0077	PA14_RS00390	Cellular processes 2	Pathogenesis
PA14_00925	tssL1	1.67959	0.000168822	TssL1	PA0078	PA14_RS00395	Protein fate	Protein and peptide secretion and trafficking
PA14_00940	tssK1	1.76814	2.48275e-19	TssK1	PA0079	PA14_RS00400	Protein fate	Protein and peptide secretion and trafficking
PA14_00960	tssJ1	0.911831	0.0032465	TssJ1	PA0080	PA14_RS00405	Protein fate	Protein and peptide secretion and trafficking
PA14_00980	fha1	-0.512989	0.0240951	Fha1	PA0081	NA	Protein fate	Protein and peptide secretion and trafficking
PA14_01010	hsiB1	2.20989	1.37509e-07	HsiB1	PA0083	PA14_RS00420	Protein fate	Protein and peptide secretion and trafficking
PA14_01020	hsiC1	2.06724	3.41863e-10	HsiC1	PA0084	PA14_RS00425	Protein fate	Protein and peptide secretion and trafficking
PA14_01030	hcp1	2.11223	3.11519e-06	Hcp1	PA0085	PA14_RS00430	Cellular processes 2	Pathogenesis
PA14_01040	tagJ1	1.91156	3.80349e-13	TagJ1	PA0086	PA14_RS00435	NA	NA
PA14_01060	tssE1	2.39849	9.88207e-08	TssE1	PA0087	PA14_RS00440	NA	NA
PA14_01070	tssF1	1.85262	1.90486e-06	TssF1	PA0088	PA14_RS00445	NA	NA
PA14_01080	tssG1	2.42654	3.49746e-09	TssG1	PA0089	PA14_RS00450	Protein fate	Protein and peptide secretion and trafficking
PA14_01100	clpV1	2.02602	1.95288e-10	ClpV1	PA0090	PA14_RS00455	Protein fate	Protein and peptide secretion and trafficking
PA14_01110	vgrG1a	2.1621	1.78926e-10	VgrG1a	PA0091	PA14_RS00460	NA	NA
PA14_01120	tsi6	1.6923	8.06683e-07	Tsi6	PA0092	PA14_RS00465	NA	NA
PA14_01130		1.79728	0.00862588	hypothetical protein	NA	PA14_RS00470	NA	NA
PA14_01140	tse6	1.86296	1.11857e-11	Tse6	PA0093	PA14_RS00475	NA	NA
PA14_01290	coxB	-3.26709	3.6387e-13	cytochrome c oxidase subunit II	PA0105	PA14_RS00535	Energy metabolism	Electron transport
PA14_01300	coxA	-3.99316	8.08293e-23	cytochrome c oxidase subunit I	PA0106	PA14_RS00540	Energy metabolism	Electron transport
PA14_01310		-3.75215	1.0859e-13	cytochrome C oxidase assembly protein	PA0107	PA14_RS00545	NA	NA
PA14_01320	coIII	-3.85883	2.11385e-19	cytochrome c oxidase subunit III	PA0108	PA14_RS00550	NA	NA
PA14_01330		-3.39499	2.03716e-13	hypothetical protein	PA0109	PA14_RS00555	NA	NA
PA14_01340		-3.95199	4.65907e-17	hypothetical protein	PA0110	PA14_RS00560	NA	NA
PA14_01350		-3.60314	1.48559e-13	hypothetical protein	PA0111	PA14_RS00565	NA	NA
PA14_01360		-4.8045	2.03401e-20	hypothetical protein	PA0112	PA14_RS00570	NA	NA
PA14_01380		-2.86831	1.13114e-08	protoheme IX farnesyltransferase	PA0113	PA14_RS00575	Biosynthesis of cofactors, prosthetic groups, and carriers	Heme, porphyrin, and cobalamin
PA14_01400		1.35166	5.72998e-06	hypothetical protein	PA0115	PA14_RS00585	NA	NA
PA14_01660		-1.10032	0.00181256	guanine deaminase	PA0134	PA14_RS00680	Purines, pyrimidines, nucleosides, and nucleotides	Other
PA14_01670		-1.27847	0.038458	ABC transporter ATP-binding protein	PA0136	PA14_RS00690	NA	NA
PA14_01710	ahpC	1.34918	0.00410567	alkyl hydroperoxide reductase	PA0139	PA14_RS00705	Cellular processes 2	Detoxification
PA14_01720	ahpF	1.94693	0.00109228	alkyl hydroperoxide reductase	PA0140	PA14_RS00710	Cellular processes 2	Detoxification
PA14_01730		-0.954951	0.0277579	hypothetical protein	PA0141	PA14_RS00715	Central intermediary metabolism	Phosphorus compounds
PA14_01810		-1.16854	0.000178665	oxidoreductase	PA0147	PA14_RS00750	NA	NA
PA14_01830		-1.10855	3.4118e-06	adenosine deaminase	PA0148	PA14_RS00755	NA	NA
PA14_01860		1.56835	0.000724364	transmembrane sensor	PA0150	PA14_RS00765	NA	NA
PA14_01980		-0.652424	0.00900827	LysR family transcriptional regulator	PA0159	PA14_RS00810	NA	NA
PA14_02010		2.94246	1.95307e-20	hypothetical protein	PA0161	NA	NA	NA
PA14_02020		2.39164	8.21953e-08	outer membrane porin	PA0162	PA14_RS00825	NA	NA
PA14_02060		1.32559	0.0210802	hypothetical protein	PA0165	PA14_RS00845	NA	NA
PA14_02100		-0.858612	0.0300785	hypothetical protein	PA0168	PA14_RS00860	NA	NA
PA14_02110		2.37599	1.00644e-08	diguanylate cyclase	PA0169	PA14_RS00865	Regulatory functions	Small molecule interactions
PA14_02130		1.17968	0.000249732	hypothetical protein	PA0170	PA14_RS00870	NA	NA
PA14_02140		2.11445	6.93546e-05	hypothetical protein	PA0171	PA14_RS00875	NA	NA
PA14_02150		2.05961	2.03062e-07	hypothetical protein	PA0172	PA14_RS00880	NA	NA
PA14_02180	cheB	-2.28466	7.5723e-05	chemotaxis-specific methylesterase	PA0173	PA14_RS00885	NA	NA
PA14_02190		-2.08307	0.00015834	hypothetical protein	PA0174	PA14_RS00890	NA	NA
PA14_02200		-1.84306	6.13258e-06	chemotaxis protein methyltransferase	PA0175	PA14_RS00895	NA	NA
PA14_02220		-2.10589	5.48254e-06	chemotaxis transducer	PA0176	PA14_RS00900	NA	NA
PA14_02230	cheW	-1.78783	0.00160948	purine-binding chemotaxis protein	PA0177	PA14_RS00905	NA	NA
PA14_02250	cheA	-3.23475	5.22692e-08	two-component sensor	PA0178	PA14_RS00910	NA	NA
PA14_02260		-1.74698	0.000608563	two-component response regulator	PA0179	PA14_RS00915	NA	NA
PA14_02270		-1.45121	7.6048e-05	chemotaxis transducer	PA0180	PA14_RS00920	NA	NA
PA14_02310	atsA	1.80692	0.000854159	arylsulfatase	PA0183	PA14_RS00935	NA	NA
PA14_02330		2.40312	0.000744906	ABC transporter ATP-binding protein	PA0184	PA14_RS00940	NA	NA
PA14_02340		1.26815	0.00294211	ABC transporter permease	PA0185	PA14_RS00945	NA	NA
PA14_02360		1.24676	0.025477	ABC transporter substrate-binding protein	PA0186	PA14_RS00950	NA	NA
PA14_02370		-1.30302	0.00409208	porin	PA0189	PA14_RS00955	NA	NA
PA14_02390		1.38695	6.31479e-07	transcriptional regulator	PA0191	PA14_RS00965	NA	NA
PA14_02460		0.843943	0.00394161	NAD(P) transhydrogenase subunit alpha part 2	PA0195	PA14_RS00990	NA	NA
PA14_02470	pntB	0.956983	0.000333013	pyridine nucleotide transhydrogenase subunit beta	PA0196	PA14_RS00995	NA	NA
PA14_02490	tonB2	4.00044	5.11002e-10	hypothetical protein	PA0197	PA14_RS01000	Transport and binding proteins	Cations and iron carrying compounds
PA14_02500	exbB1	2.94355	3.18114e-10	transport protein ExbB	PA0198	PA14_RS01005	NA	NA
PA14_02510	exbD1	1.85085	0.000707873	transport protein ExbD	PA0199	PA14_RS01010	NA	NA
PA14_02530		2.37455	4.27378e-05	hypothetical protein	PA0201	PA14_RS01020	NA	NA
PA14_02550	mdcA	-1.11618	0.00321672	malonate decarboxylase subunit alpha	PA0208	PA14_RS01025	Transport and binding proteins	Cations and iron carrying compounds
PA14_02560		-1.85942	0.00050277	triphosphoribosyl-dephospho-CoA synthase	PA0209	PA14_RS01030	Biosynthesis of cofactors, prosthetic groups, and carriers	Other
PA14_02580	mdcD	-1.61012	0.00246326	malonate decarboxylase subunit beta	PA0211	PA14_RS01040	NA	NA
PA14_02590	mdcE	-2.44341	0.000409546	malonate decarboxylase subunit gamma	PA0212	PA14_RS01045	NA	NA
PA14_02610		-1.41987	0.0193478	phosphoribosyl-dephospho-CoA transferase	PA0213	PA14_RS01050	Energy metabolism	Other
PA14_02620		-1.33735	0.0032465	epsilon subunit of malonate decarboxylase	PA0214	PA14_RS01055	NA	NA
PA14_02630		-1.82946	4.46134e-13	malonate carrier protein	PA0215	PA14_RS01060	Transport and binding proteins	Carbohydrates, organic alcohols, and acids
PA14_02640		-1.38577	0.000323362	malonate transporter subunit MadM	PA0216	PA14_RS01065	Transport and binding proteins	Carbohydrates, organic alcohols, and acids
PA14_02650		0.649521	0.0141787	malonate utilization transcriptional regulator	PA0217	PA14_RS01070	NA	NA
PA14_02770		-1.95633	0.00120499	CoA transferase subunit B	PA0227	PA14_RS01120	NA	NA
PA14_02810	pcaT	-0.734784	0.0129311	dicarboxylic acid transporter PcaT	PA0229	PA14_RS01130	Transport and binding proteins	Unknown substrate
PA14_02870		0.426154	0.0410762	transcriptional regulator	PA0233	PA14_RS01150	NA	NA
PA14_02900	pcaK	-1.08763	0.0178907	4-hydroxybenzoate transporter PcaK	PA0235	PA14_RS01160	Transport and binding proteins	Carbohydrates, organic alcohols, and acids
PA14_03090		-0.918323	0.00220291	hypothetical protein	PA0250	PA14_RS01235	NA	NA
PA14_03110		1.12809	0.00582185	hypothetical protein	PA0252	PA14_RS01245	NA	NA
PA14_03120		0.649557	0.0223164	transcriptional regulator	PA0253	PA14_RS01250	NA	NA
PA14_03130		0.691322	0.0278193	hypothetical protein	PA0254	PA14_RS01255	Unknown function 2	General
PA14_03160		-1.20986	8.90909e-06	hypothetical protein	PA0256	PA14_RS01265	NA	NA
PA14_03166		-1.84453	0.000307651	hypothetical protein	NA	PA14_RS01275	NA	NA
PA14_03200	tle3	1.18701	0.000248549	Type VI effector Tle3	PA0260	PA14_RS01295	NA	NA
PA14_03220	vgrG2b	1.2651	0.00877867	VgrG2b	PA0262	PA14_RS01305	NA	NA
PA14_03240	hcpC	2.81138	4.44343e-05	secreted protein Hcp	PA0263	PA14_RS01310	Cellular processes 2	Pathogenesis
PA14_03250		0.616219	0.00242997	hypothetical protein	NA	NA	NA	NA
PA14_03265		1.06446	1.2407e-06	hypothetical protein	NA	NA	NA	NA
PA14_03270		0.719649	1.58624e-06	hypothetical protein	NA	NA	NA	NA
PA14_03320		0.460164	0.00657165	hypothetical protein	NA	PA14_RS01360	NA	NA
PA14_03330		0.732413	0.000617351	hypothetical protein	NA	PA14_RS01365	NA	NA
PA14_03340		1.18633	0.000627017	hypothetical protein	NA	PA14_RS01370	NA	NA
PA14_03370		0.932954	0.000282098	hypothetical protein	NA	PA14_RS01385	NA	NA
PA14_03470		0.837082	0.00317939	hypothetical protein	PA0267	PA14_RS01435	NA	NA
PA14_03530		0.601079	0.0219764	transcriptional regulator	PA0272	PA14_RS01460	NA	NA
PA14_03560		-1.30668	0.000649026	hypothetical protein	PA0274	PA14_RS01470	NA	NA
PA14_03610		2.42835	3.5121e-05	Zn-dependent protease with chaperone function	PA0277	PA14_RS01485	NA	NA
PA14_03650	cysA	1.71824	5.02357e-22	sulfate transport protein CysA	PA0280	PA14_RS01500	Transport and binding proteins	Anions
PA14_03670	cysW	1.59205	2.10712e-23	sulfate transport protein CysW	PA0281	PA14_RS01505	Transport and binding proteins	Anions
PA14_03680	cysT	1.78365	2.4164e-17	sulfate transport protein CysT	PA0282	PA14_RS01510	Transport and binding proteins	Anions
PA14_03700	sbp	1.73053	8.08293e-23	sulfate-binding protein	PA0283	PA14_RS01515	Transport and binding proteins	Anions
PA14_03710		1.5199	3.5087e-08	hypothetical protein	PA0284	PA14_RS01520	NA	NA
PA14_03720		0.719824	1.86014e-05	sensory box GGDEF domain-containing protein	PA0285	PA14_RS01525	Regulatory functions	Small molecule interactions
PA14_03730		-0.428747	0.0273894	fatty acid desaturase	PA0286	PA14_RS01530	NA	NA
PA14_03780		-0.83249	7.70079e-06	transcriptional regulator	PA0289	PA14_RS01545	NA	NA
PA14_03790		-2.04206	2.26257e-07	sensory box GGDEF domain-containing protein	PA0290	PA14_RS01550	Regulatory functions	Small molecule interactions
PA14_03800	oprE	0.585786	0.00132501	anaerobically-induced outer membrane porin OprE precursor	PA0291	PA14_RS01555	NA	NA
PA14_03810	aguA	0.495551	0.00950857	agmatine deiminase	PA0292	PA14_RS01560	Central intermediary metabolism	Polyamine biosynthesis
PA14_03830	aguB	1.53867	0.000411781	N-carbamoylputrescine amidohydrolase	PA0293	PA14_RS01565	Central intermediary metabolism	Polyamine biosynthesis
PA14_03870	spuA	-0.89013	0.027042	glutamine amidotransferase	PA0297	PA14_RS01585	NA	NA
PA14_03880	spuB	-0.588147	0.0328187	glutamine synthetase	PA0298	PA14_RS01590	NA	NA
PA14_04020		1.00568	0.0049333	hypothetical protein	PA0307	PA14_RS01640	NA	NA
PA14_04110	serA	1.21398	1.58853e-08	D-3-phosphoglycerate dehydrogenase	PA0316	PA14_RS01685	NA	NA
PA14_04140		0.509846	0.0149381	hypothetical protein	PA0317	PA14_RS01690	NA	NA
PA14_04160		0.440775	0.0190122	transcriptional regulator	PA0319	PA14_RS01700	NA	NA
PA14_04190		-1.18655	0.00118946	acetylpolyamine aminohydrolase	PA0321	PA14_RS01710	NA	NA
PA14_04210		-0.857203	0.00184169	transporter	PA0322	PA14_RS01715	NA	NA
PA14_04220		-1.82964	1.506e-08	ABC transporter substrate-binding protein	PA0323	PA14_RS01720	NA	NA
PA14_04230		-2.3508	1.42454e-10	ABC transporter permease	PA0324	PA14_RS01725	NA	NA
PA14_04240		-1.82373	1.58641e-06	ABC transporter permease	PA0325	PA14_RS01730	NA	NA
PA14_04250		-2.3659	2.49099e-11	ABC transporter ATP-binding protein	PA0326	PA14_RS01735	Transport and binding proteins	Amino acids, peptides and amines
PA14_04300		-0.97507	0.000606473	hypothetical protein	PA0329	PA14_RS01750	NA	NA
PA14_04320	ilvA1	0.875168	0.000561921	threonine dehydratase	PA0331	NA	Amino acid biosynthesis	Pyruvate family
PA14_04330		-0.36734	0.0466426	hypothetical protein	PA0332	PA14_RS01765	NA	NA
PA14_04350		0.750305	0.00715996	integral membrane protein	(NT MATCH)	PA14_RS01775	NA	NA
PA14_04380		0.842327	0.000642493	hypothetical protein	PA0335	PA14_RS01785	Unknown function 2	Enzymes of unknown specificity
PA14_04390	ygdP	0.638503	0.0285259	dinucleoside polyphosphate hydrolase	PA0336	PA14_RS01790	NA	NA
PA14_04410	ptsP	0.398489	0.00352387	phosphoenolpyruvate-protein phosphotransferase PtsP	PA0337	PA14_RS01795	NA	NA
PA14_04420		-0.974653	9.61709e-06	hypothetical protein	PA0338	PA14_RS01800	Regulatory functions	Small molecule interactions
PA14_04460	lgt	0.63843	0.00896477	prolipoprotein diacylglyceryl transferase	PA0341	PA14_RS01815	Protein fate	Protein modification and repair
PA14_04580	folA	1.26346	0.00143095	dihydrofolate reductase	PA0350	PA14_RS01860	NA	NA
PA14_04610		1.4143	2.11358e-05	transporter	PA0352	PA14_RS01870	Transport and binding proteins	Nucleosides, purines and pyrimidines
PA14_04630	ilvD	0.331555	0.0142119	dihydroxy-acid dehydratase	PA0353	PA14_RS01875	Amino acid biosynthesis	Pyruvate family
PA14_04650	pfpI	-1.97272	1.89297e-05	protease PfpI	PA0355	PA14_RS01885	Protein fate	Degradation of proteins, peptides, and glycopeptides
PA14_04660		0.591915	0.0161989	hypothetical protein	PA0356	PA14_RS01890	NA	NA
PA14_04670	mutM	0.572443	0.000862954	formamidopyrimidine-DNA glycosylase	PA0357	PA14_RS01895	DNA metabolism	DNA replication, recombination, and repair
PA14_04710		1.90343	0.000257968	hypothetical protein	NA	PA14_RS01915	NA	NA
PA14_04780	laoA	-1.63829	3.53027e-07	LaoA	PA0364	PA14_RS01935	NA	NA
PA14_04790	laoB	-1.51818	7.36632e-05	LaoB	PA0365	PA14_RS01940	NA	NA
PA14_04810	laoC	-2.30698	5.32427e-05	LaoC	PA0366	PA14_RS01945	NA	NA
PA14_04860		0.676815	0.0375811	methyltransferase	PA0370	PA14_RS01970	Protein synthesis	tRNA and rRNA base modification
PA14_04870		0.623069	0.0074858	hypothetical protein	PA0371	PA14_RS01975	NA	NA
PA14_04890		0.757013	0.000358891	zinc protease	PA0372	PA14_RS01980	NA	NA
PA14_04900	ftsY	0.389826	0.0418041	signal recognition particle receptor FtsY	PA0373	PA14_RS01985	Protein fate	Protein and peptide secretion and trafficking
PA14_04910	ftsE	0.606672	0.00340346	cell division ATP-binding protein FtsE	PA0374	PA14_RS01990	Cellular processes 2	Cell division
PA14_04950	mtgA	1.07849	5.76665e-08	monofunctional biosynthetic peptidoglycan transglycosylase	PA0378	PA14_RS02010	Cell envelope	Biosynthesis and degradation of murein sacculus and peptidoglycan
PA14_04970		0.60115	0.0298903	sulfur carrier protein ThiS	PA0380	PA14_RS02020	Biosynthesis of cofactors, prosthetic groups, and carriers	Thiamine
PA14_04980	thiG	0.669086	0.0175136	thiazole synthase	PA0381	PA14_RS02025	NA	NA
PA14_05000	trmB	1.00676	0.00220291	tRNA (guanine-N(7)-)-methyltransferase	PA0382	NA	Protein synthesis	tRNA and rRNA base modification
PA14_05070		1.30996	9.64826e-12	methionine biosynthesis protein	PA0389	PA14_RS02065	Amino acid biosynthesis	Aspartate family
PA14_05080	metX	1.55228	2.66629e-08	homoserine O-acetyltransferase	PA0390	PA14_RS02070	Amino acid biosynthesis	Aspartate family
PA14_05130		0.85364	8.66657e-05	hypothetical protein	PA0392	PA14_RS02085	NA	NA
PA14_05180	pilT	0.390637	0.0370881	twitching motility protein PilT	PA0395	PA14_RS02100	Cell envelope	Surface structures
PA14_05200		-1.1199	3.09246e-05	cation efflux system protein	PA0397	PA14_RS02110	Transport and binding proteins	Cations and iron carrying compounds
PA14_05280	yqgF	-0.75205	0.00724982	Holliday junction resolvase-like protein	PA0404	PA14_RS02145	Unknown function 2	General
PA14_05330	pilH	0.833418	0.0177774	twitching motility protein PilH	PA0409	PA14_RS02170	NA	NA
PA14_05340	pilI	0.588041	0.0304597	twitching motility protein PilI	PA0410	PA14_RS02175	NA	NA
PA14_05360	pilJ	0.701314	0.00430782	twitching motility protein PilJ	PA0411	PA14_RS02180	NA	NA
PA14_05450		1.11654	0.00598865	16S ribosomal RNA methyltransferase RsmE	PA0419	PA14_RS02220	Protein synthesis	tRNA and rRNA base modification
PA14_05510		1.02604	0.0145824	hypothetical protein	PA0423	PA14_RS02240	NA	NA
PA14_05600		0.928823	0.0150639	hypothetical protein	PA0431	PA14_RS02280	NA	NA
PA14_05620	sahH	1.00307	0.00316036	S-adenosyl-L-homocysteine hydrolase	PA0432	PA14_RS02285	Energy metabolism	Amino acids and amines
PA14_05690	codA	0.919123	0.0224887	cytosine deaminase	PA0437	PA14_RS02310	NA	NA
PA14_05700	codB	1.04918	4.27551e-05	cytosine permease	PA0438	PA14_RS02315	NA	NA
PA14_05740		-1.59973	0.00811506	dihydropyrimidine dehydrogenase	PA0439	PA14_RS02320	NA	NA
PA14_05790		-1.40016	0.00030857	transporter	PA0443	PA14_RS02340	NA	NA
PA14_05810	amaB	-1.2838	0.0153536	allantoate amidohydrolase	PA0444	PA14_RS02345	NA	NA
PA14_05820		-0.721038	0.0386773	hypothetical protein	PA0446	PA14_RS02350	NA	NA
PA14_05840	gcdH	-0.99134	0.00199247	glutaryl-CoA dehydrogenase	PA0447	PA14_RS02355	NA	NA
PA14_05880		-2.78438	2.54964e-11	membrane-bound protease	PA0451	PA14_RS02375	NA	NA
PA14_05890		-1.87273	3.5767e-06	stomatin-like protein	PA0452	PA14_RS02380	NA	NA
PA14_06000		-1.79647	8.36095e-05	ClpA/B protease ATP binding subunit	PA0459	PA14_RS02415	NA	NA
PA14_06010		-1.6102	6.64646e-13	hypothetical protein	PA0460	PA14_RS02420	NA	NA
PA14_06030		0.733582	0.000525676	acyltransferase	PA0461	PA14_RS02425	NA	NA
PA14_06040		-1.22046	1.14645e-06	hypothetical protein	PA0462	NA	NA	NA
PA14_06070	creC	0.658939	0.0022803	sensory histidine kinase CreC	ortholog	PA14_RS02440	NA	NA
PA14_06160		-0.737161	0.021612	hydroxamate-type ferrisiderophore receptor	PA0470	PA14_RS02475	Transport and binding proteins	Cations and iron carrying compounds
PA14_06230		-2.87932	1.14991e-23	permease	PA0476	PA14_RS02505	NA	NA
PA14_06270		-1.87028	2.90713e-10	hydrolase	PA0480	PA14_RS02525	Energy metabolism	Other
PA14_06300		-1.73116	0.000248043	GNAT family acetyltransferase	PA0483	PA14_RS02540	NA	NA
PA14_06310		-1.86012	0.0001415	ACT domain-containing protein	PA0484	PA14_RS02545	NA	NA
PA14_06320		-0.65943	0.0350969	hypothetical protein	PA0485	PA14_RS02550	Transport and binding proteins	Unknown substrate
PA14_06390		-1.29317	2.02556e-06	hypothetical protein	PA0490	PA14_RS02575	NA	NA
PA14_06400		1.25445	3.28155e-05	LysR family transcriptional regulator	PA0491	PA14_RS02580	NA	NA
PA14_06480		-1.46995	0.000867183	hydrolase	PA0496	PA14_RS02605	Unknown function 2	General
PA14_06580		-1.79524	1.92697e-09	hypothetical protein	PA0505	PA14_RS02640	NA	NA
PA14_06600		-0.950424	6.06659e-05	acyl-CoA dehydrogenase	PA0506	PA14_RS02645	NA	NA
PA14_06870	dnr	0.970916	0.0330635	transcriptional regulator Dnr	PA0527	PA14_RS02750	NA	NA
PA14_06920		-1.43008	0.0100206	class III pyridoxal phosphate-dependent aminotransferase	PA0530	PA14_RS02770	NA	NA
PA14_06930		-0.914658	0.0447028	glutamine amidotransferase	PA0531	PA14_RS02775	NA	NA
PA14_06940		-1.20046	0.0089797	hypothetical protein	PA0532	PA14_RS30050	NA	NA
PA14_07020		-0.877516	0.012712	hypothetical protein	PA0540	PA14_RS02820	NA	NA
PA14_07030		0.952677	0.00371685	cytochrome c'	PA0541	PA14_RS02825	NA	NA
PA14_07040		0.808607	0.00722768	hypothetical protein	PA0542	PA14_RS02830	NA	NA
PA14_07050		-1.69512	5.42567e-09	hypothetical protein	PA0543	PA14_RS02835	NA	NA
PA14_07070		-0.546187	0.0467453	hypothetical protein	PA0545	PA14_RS02845	NA	NA
PA14_07090	metK	1.27036	0.00202549	S-adenosylmethionine synthetase	PA0546	PA14_RS02850	Central intermediary metabolism	Other
PA14_07110		1.05436	0.00120499	ArsR family transcriptional regulator	PA0547	PA14_RS02855	NA	NA
PA14_07130	tktA	0.740593	2.06484e-06	transketolase	PA0548	PA14_RS02860	Energy metabolism	Pentose phosphate pathway
PA14_07140		0.653594	0.0398681	hypothetical protein	PA0549	PA14_RS02865	NA	NA
PA14_07170	epd	0.798266	0.0172613	D-erythrose 4-phosphate dehydrogenase	PA0551	PA14_RS02875	Biosynthesis of cofactors, prosthetic groups, and carriers	Pyridoxine
PA14_07190	pgk	1.02762	2.43835e-06	phosphoglycerate kinase	PA0552	PA14_RS02880	NA	NA
PA14_07250		-2.79879	6.35019e-19	hypothetical protein	PA0557	PA14_RS30060	NA	NA
PA14_07260		-1.19996	0.00257741	hypothetical protein	PA0558	PA14_RS02910	NA	NA
PA14_07280		0.745746	0.00911525	hypothetical protein	PA0559	PA14_RS02915	Unknown function 2	Enzymes of unknown specificity
PA14_07290		0.880291	0.000438077	hypothetical protein	PA0560	PA14_RS02920	NA	NA
PA14_07300		1.02745	0.00079046	hypothetical protein	PA0561	PA14_RS02925	NA	NA
PA14_07330		1.05094	0.00628709	hypothetical protein	PA0563	PA14_RS02935	NA	NA
PA14_07340		1.13363	0.00643342	transcriptional regulator	PA0564	PA14_RS02940	NA	NA
PA14_07370		-1.09735	0.0455532	hypothetical protein	PA0567	PA14_RS02955	NA	NA
PA14_07400		0.690038	0.0270737	hypothetical protein	PA0569	PA14_RS02965	NA	NA
PA14_07500	rmcA	-1.52908	1.163e-11	redox regulator of c_di_GMP, RmcA	PA0575	PA14_RS03005	Regulatory functions	Small molecule interactions
PA14_07520	rpoD	0.801844	0.00109985	RNA polymerase sigma factor RpoD	PA0576	PA14_RS03010	Transcription	Transcription factors
PA14_07560	rpsU	1.2022	0.00128496	30S ribosomal protein S21	PA0579	PA14_RS03025	Protein synthesis	Ribosomal proteins: synthesis and modification
PA14_07620	cca	-0.521278	0.00598865	multifunctional tRNA nucleotidyl transferase/2'3'-cyclic phosphodiesterase/2'nucleotidase/phosphatase	PA0584	PA14_RS03050	NA	NA
PA14_07630		-2.11113	1.85191e-10	hypothetical protein	PA0585	PA14_RS03055	NA	NA
PA14_07650		-2.35483	4.39073e-11	SpoVR family protein	PA0586	PA14_RS03060	NA	NA
PA14_07660		-2.16437	4.69654e-09	hypothetical protein	PA0587	PA14_RS03065	NA	NA
PA14_07680		-1.77702	1.04359e-05	hypothetical protein	PA0588	PA14_RS03070	NA	NA
PA14_07710	apaG	-0.510384	0.0410897	ApaG protein	PA0591	PA14_RS03085	NA	NA
PA14_07760	surA	0.706483	0.00750423	peptidyl-prolyl cis-trans isomerase SurA	PA0594	PA14_RS03100	NA	NA
PA14_07770	ostA	0.78507	0.000148315	organic solvent tolerance protein OstA	PA0595	PA14_RS03105	NA	NA
PA14_07860		-0.958983	2.34473e-08	ABC transporter ATP-binding protein	PA0603	PA14_RS03145	Transport and binding proteins	Amino acids, peptides and amines
PA14_07890		-1.15499	1.96535e-06	ABC transporter permease	PA0605	PA14_RS03155	NA	NA
PA14_07900		-0.750584	0.00428193	ABC transporter permease	PA0606	PA14_RS03160	NA	NA
PA14_07910	rpe	0.756531	0.00989437	ribulose-phosphate 3-epimerase	PA0607	PA14_RS03165	Energy metabolism	Pentose phosphate pathway
PA14_08380		0.552267	0.0198109	hypothetical protein	PA0653	PA14_RS03370	NA	NA
PA14_08420		-1.67966	0.000793772	HIT family protein	PA0656	PA14_RS03385	NA	NA
PA14_08440		0.910366	1.68943e-07	short chain alcohol dehydrogenase	PA0658	PA14_RS03395	NA	NA
PA14_08450		0.817637	2.25085e-10	hypothetical protein	PA0659	PA14_RS03400	NA	NA
PA14_08490		0.712672	0.000485307	hypothetical protein	PA0663	PA14_RS03420	NA	NA
PA14_08680	tufB	1.06545	0.024546	elongation factor Tu	PA4277	PA14_RS03505	Unknown function 2	General
PA14_08720	rplK	0.961157	0.026584	50S ribosomal protein L11	PA4274	PA14_RS03525	Protein synthesis	Ribosomal proteins: synthesis and modification
PA14_08730	rplA	0.9012	0.041293	50S ribosomal protein L1	PA4273	PA14_RS03530	Protein synthesis	Ribosomal proteins: synthesis and modification
PA14_08740	rplJ	1.65304	0.00686761	50S ribosomal protein L10	PA4272	PA14_RS03535	NA	NA
PA14_08750	rplL	1.54017	0.000775882	50S ribosomal protein L7/L12	PA4271	PA14_RS03540	Protein synthesis	Ribosomal proteins: synthesis and modification
PA14_08780	rpoC	0.563393	0.0297149	DNA-directed RNA polymerase subunit beta'	PA4269	PA14_RS03550	Transcription	DNA-dependent RNA polymerase
PA14_08790	rpsL	0.74011	0.00778161	30S ribosomal protein S12	PA4268	PA14_RS03555	Protein synthesis	Ribosomal proteins: synthesis and modification
PA14_08830	tufA	0.946204	0.0288955	elongation factor Tu	PA4265	PA14_RS03570	Unknown function 2	General
PA14_08870	rplW	1.1194	0.023271	50S ribosomal protein L23	PA4261	PA14_RS03590	NA	NA
PA14_08940	rpsQ	0.924954	0.0361554	30S ribosomal protein S17	PA4254	PA14_RS03625	Protein synthesis	Ribosomal proteins: synthesis and modification
PA14_08970	rplE	0.987509	0.0315657	50S ribosomal protein L5	PA4251	PA14_RS03640	NA	NA
PA14_08980	rpsN	1.20946	0.0353033	30S ribosomal protein S14	PA4250	PA14_RS03645	NA	NA
PA14_09020	rpsE	0.847623	0.0172613	30S ribosomal protein S5	PA4246	PA14_RS03665	Protein synthesis	Ribosomal proteins: synthesis and modification
PA14_09050	secY	0.768945	0.0444215	preprotein translocase subunit SecY	PA4243	PA14_RS03680	Protein fate	Protein and peptide secretion and trafficking
PA14_09070	rpmJ	1.01286	0.000743261	50S ribosomal protein L36	PA4242	PA14_RS03685	Protein synthesis	Ribosomal proteins: synthesis and modification
PA14_09130	rplQ	0.991827	0.0073929	50S ribosomal protein L17	PA4237	PA14_RS03710	Protein synthesis	Ribosomal proteins: synthesis and modification
PA14_09180	uvrA	0.558007	0.00052699	excinuclease ABC subunit A	PA4234	PA14_RS03725	DNA metabolism	DNA replication, recombination, and repair
PA14_09230	pchC	-1.13769	0.0442295	pyochelin biosynthetic protein PchC	PA4229	PA14_RS03750	NA	NA
PA14_09400	phzS	3.80618	6.71996e-09	hypothetical protein	PA4217	PA14_RS03810	NA	NA
PA14_09470	phzB1	3.06495	2.6537e-06	phenazine biosynthesis protein	PA4211	PA14_RS03840	NA	NA
PA14_09480	phzA1	2.3662	0.00314888	phenazine biosynthesis protein	PA4210	PA14_RS03845	NA	NA
PA14_09490	phzM	0.967861	0.0276759	phenazine-specific methyltransferase	PA4209	PA14_RS03850	NA	NA
PA14_09500	opmD	1.92926	0.000580842	outer membrane protein	PA4208	PA14_RS03855	Cellular processes 2	Detoxification
PA14_09520	mexI	1.68736	0.00252209	RND efflux transporter	PA4207	PA14_RS03860	NA	NA
PA14_09540	mexG	1.82547	0.000303432	hypothetical protein	PA4205	PA14_RS03870	NA	NA
PA14_09550		-0.874873	0.00642087	hypothetical protein	PA4204	PA14_RS03875	NA	NA
PA14_09630		-0.748711	0.000848398	acyl-CoA dehydrogenase	PA4199	PA14_RS03900	NA	NA
PA14_09730		-1.70683	0.0353033	dihydrodipicolinate synthase	PA4188	PA14_RS03930	NA	NA
PA14_09740		-1.0287	0.00400679	MFS transporter	PA4187	PA14_RS03935	NA	NA
PA14_09870	eftM	0.96962	0.0340197	SAM-dependent methyltransferase , EftM	PA4178	PA14_RS03980	NA	NA
PA14_09910		0.923395	0.0249358	transcriptional regulator	PA4174	PA14_RS04000	NA	NA
PA14_09930		-2.94504	4.74043e-06	exonuclease III	PA4172	PA14_RS04010	DNA metabolism	DNA replication, recombination, and repair
PA14_09940		-2.60588	4.78921e-08	protease	PA4171	PA14_RS04015	Protein fate	Degradation of proteins, peptides, and glycopeptides
PA14_09960		0.91701	0.0469556	hypothetical protein	PA4169	PA14_RS04025	NA	NA
PA14_09970	fpvB	0.914893	0.040548	type I ferripyoverdine receptor, FpvB	PA4168	PA14_RS04030	Transport and binding proteins	Cations and iron carrying compounds
PA14_10130		-1.04212	0.00098732	short chain dehydrogenase	PA4162	PA14_RS04090	NA	NA
PA14_10140	fepG	1.80669	0.00540385	ferric enterobactin transport protein FepG	PA4161	PA14_RS04095	NA	NA
PA14_10160	fepD	1.20067	0.0361988	ferric enterobactin transport protein FepD	PA4160	PA14_RS04100	NA	NA
PA14_10170	fepB	1.50107	0.00342194	iron-enterobactin transporter periplasmic binding protein	PA4159	PA14_RS04105	NA	NA
PA14_10180	fepC	1.17311	0.0111023	ferric enterobactin transport protein FepC	PA4158	PA14_RS04110	NA	NA
PA14_10190		0.817077	0.00098032	transcriptional regulator	PA4157	PA14_RS04115	NA	NA
PA14_10200		1.19541	0.0479545	TonB-dependent receptor protein	PA4156	PA14_RS04120	NA	NA
PA14_10290	acoR	-2.01747	2.46517e-19	transcriptional regulator AcoR	PA4147	PA14_RS04165	NA	NA
PA14_10300		-1.42394	0.000146989	efflux protein	(NT MATCH)	NA	NA	NA
PA14_10330		1.99546	0.00840283	outer membrane protein	PA4144	PA14_RS04180	NA	NA
PA14_10340		2.09643	2.16027e-06	toxin transporter	PA4143	PA14_RS04185	NA	NA
PA14_10350		1.72337	0.000457976	secretion protein	PA4142	PA14_RS04190	NA	NA
PA14_10360		3.47619	8.59929e-06	hypothetical protein	PA4141	PA14_RS04195	NA	NA
PA14_10370		1.22805	0.0258379	hypothetical protein	PA4140	PA14_RS04200	Protein fate	Protein and peptide secretion and trafficking
PA14_10380		3.04385	0.000456405	hypothetical protein	PA4139	PA14_RS04205	NA	NA
PA14_10420	tyrS	2.10209	1.58107e-05	tyrosyl-tRNA synthetase	PA4138	PA14_RS04210	Protein synthesis	tRNA aminoacylation
PA14_10470		1.3236	0.00114679	MFS transporter	PA4136	PA14_RS04220	NA	NA
PA14_10480		1.57914	0.000157718	transcriptional regulator	PA4135	PA14_RS04225	NA	NA
PA14_10490		5.96012	7.9351e-47	hypothetical protein	PA4134	PA14_RS04230	NA	NA
PA14_10500		5.79257	1.74926e-134	cbb3-type cytochrome c oxidase subunit I	PA4133	PA14_RS04235	Energy metabolism	Electron transport
PA14_10530		3.37805	7.9351e-47	GntR family transcriptional regulator	PA4132	PA14_RS04240	NA	NA
PA14_10540		5.85445	1.51987e-40	iron-sulfur cluster-binding protein	PA4131	PA14_RS04245	NA	NA
PA14_10550		5.00105	1.78415e-45	sulfite or nitrite reductas	PA4130	PA14_RS04250	NA	NA
PA14_10560		4.96932	2.4942e-31	hypothetical protein	PA4129	PA14_RS04255	NA	NA
PA14_10670	aph	0.858826	0.0109629	aminoglycoside 3'-phosphotransferase type IIB	PA4119	PA14_RS04305	NA	NA
PA14_10730		-0.617403	0.00626754	hypothetical protein	PA4115	PA14_RS04325	NA	NA
PA14_10770		-1.87014	4.74603e-07	sensor/response regulator hybrid	PA4112	PA14_RS04340	Regulatory functions	Small molecule interactions
PA14_10780		-1.64506	0.00261195	hypothetical protein	PA4111	PA14_RS04345	NA	NA
PA14_10820		-1.04157	1.0862e-07	HDIG domain-containing protein	PA4108	PA14_RS04360	NA	NA
PA14_10840		0.947045	0.0178394	dehydrogenase	NA	PA14_RS04370	NA	NA
PA14_10980		-0.923896	0.00648674	hypothetical protein	NA	PA14_RS04425	NA	NA
PA14_11000	hpaA	0.697779	0.00624522	4-hydroxyphenylacetate 3-monooxygenase large chain	PA4091	PA14_RS04435	NA	NA
PA14_11010		1.01864	0.0145721	hypothetical protein	PA4090	PA14_RS04440	NA	NA
PA14_11080	cupB3	-1.7904	0.00138346	usher CupB3	PA4084	PA14_RS04470	NA	NA
PA14_11210		-1.34207	0.00267314	amino acid permease	PA4072	PA14_RS04530	NA	NA
PA14_11260		0.613308	0.0108643	epimerase	PA4068	PA14_RS04550	NA	NA
PA14_11330		-0.931006	0.0253672	hypothetical protein	PA4062	PA14_RS04585	NA	NA
PA14_11350		0.70774	0.0125764	hypothetical protein	PA4059	PA14_RS04595	NA	NA
PA14_11380	nrdR	0.921418	0.00248222	transcriptional regulator NrdR	PA4057	PA14_RS04605	Regulatory functions	DNA interactions
PA14_11410	ribC	1.50634	0.000184979	riboflavin synthase subunit alpha	PA4055	PA14_RS04615	Biosynthesis of cofactors, prosthetic groups, and carriers	Riboflavin, FMN, and FAD
PA14_11420	ribB	1.14182	7.60274e-06	bifunctional 3,4-dihydroxy-2-butanone 4-phosphate synthase/GTP cyclohydrolase II-like protein	PA4054	PA14_RS04620	Biosynthesis of cofactors, prosthetic groups, and carriers	Riboflavin, FMN, and FAD
PA14_11430	ribH	0.866171	6.34942e-05	6,7-dimethyl-8-ribityllumazine synthase	PA4053	PA14_RS04625	Biosynthesis of cofactors, prosthetic groups, and carriers	Riboflavin, FMN, and FAD
PA14_11460	thiL	0.501962	0.0176206	thiamine monophosphate kinase	PA4051	PA14_RS04635	Biosynthesis of cofactors, prosthetic groups, and carriers	Thiamine
PA14_11470	pgpA	0.520056	0.00163485	phosphatidylglycerophosphatase A	PA4050	PA14_RS04640	NA	NA
PA14_11520		0.872868	0.00448065	hypothetical protein	PA4046	PA14_RS04660	NA	NA
PA14_11530		0.655472	0.0327777	hypothetical protein	PA4045	PA14_RS04665	NA	NA
PA14_11550	dxs	0.521619	0.00611306	1-deoxy-D-xylulose-5-phosphate synthase	PA4044	PA14_RS04670	Biosynthesis of cofactors, prosthetic groups, and carriers	Other
PA14_11560	ispA	0.781389	0.00154302	geranyltranstransferase	PA4043	PA14_RS04675	NA	NA
PA14_11570	xseB	1.05418	1.24676e-05	exodeoxyribonuclease VII small subunit	PA4042	PA14_RS04680	DNA metabolism	Degradation of DNA
PA14_11620		-0.831523	0.0211006	ABC transporter	PA4037	PA14_RS04705	NA	NA
PA14_11680		0.546715	0.0445759	two-component regulator	PA4032	PA14_RS04730	NA	NA
PA14_11690	ppa	1.12736	0.000450682	inorganic pyrophosphatase	PA4031	PA14_RS04735	NA	NA
PA14_11740		-0.71182	0.0370766	hypothetical protein	PA4027	PA14_RS04755	NA	NA
PA14_11760		-1.52882	2.53504e-05	ethanolamine ammonia-lyase small subunit	PA4025	PA14_RS04765	NA	NA
PA14_11770	eutB	-1.24444	3.13087e-05	ethanolamine ammonia-lyase large subunit	PA4024	PA14_RS04770	NA	NA
PA14_11790		-1.61818	1.39124e-08	amino acid transporter	PA4023	PA14_RS04775	Transport and binding proteins	Amino acids, peptides and amines
PA14_11810		-1.72279	0.000904819	aldehyde dehydrogenase	PA4022	PA14_RS04780	NA	NA
PA14_11830		-0.988491	0.00393166	transcriptional regulator	PA4021	PA14_RS04785	NA	NA
PA14_11890		-0.958182	0.000228822	hypothetical protein	PA4017	PA14_RS04805	NA	NA
PA14_11910		-0.75257	0.0206299	hypothetical protein	PA4015	PA14_RS04815	NA	NA
PA14_11920		0.811848	6.05911e-05	hypothetical protein	PA4014	PA14_RS04820	NA	NA
PA14_11970		0.873981	1.90865e-06	3-methyladenine DNA glycosylase	PA4010	PA14_RS04840	NA	NA
PA14_11980		-0.672862	0.00701677	hypothetical protein	PA4009	PA14_RS04845	NA	NA
PA14_12010	proA	0.641271	0.000769878	gamma-glutamyl phosphate reductase	PA4007	PA14_RS04855	Amino acid biosynthesis	Glutamate family
PA14_12030		0.690722	0.00181256	hypothetical protein	PA4005	PA14_RS04865	Protein synthesis	Translation factors
PA14_12050		1.04699	2.2839e-05	rRNA large subunit methyltransferase	PA4004	PA14_RS04870	Protein synthesis	tRNA and rRNA base modification
PA14_12060	pbpA	1.45792	4.23903e-10	penicillin-binding protein 2	PA4003	PA14_RS04875	Cell envelope	Biosynthesis and degradation of murein sacculus and peptidoglycan
PA14_12070	rodA	1.01222	1.15891e-12	rod shape-determining protein	PA4002	PA14_RS04880	Cell envelope	Biosynthesis and degradation of murein sacculus and peptidoglycan
PA14_12080	sltB1	0.623818	0.00128631	soluble lytic transglycosylase B	PA4001	PA14_RS04885	Cell envelope	Biosynthesis and degradation of murein sacculus and peptidoglycan
PA14_12100	dacC	0.705081	4.22203e-05	D-ala-D-ala-carboxypeptidase	PA3999	PA14_RS04895	NA	NA
PA14_12140		-0.708272	0.0323089	transcriptional regulator	PA3995	PA14_RS04915	NA	NA
PA14_12150		-1.51728	0.0192313	epoxide hydrolase	PA3994	PA14_RS04920	NA	NA
PA14_12200	holA	0.690848	0.0043124	DNA polymerase III subunit delta	PA3989	PA14_RS04945	DNA metabolism	DNA replication, recombination, and repair
PA14_12210		0.475078	0.0240559	hypothetical protein	PA3988	PA14_RS04950	NA	NA
PA14_12260		-3.02397	5.92617e-05	hypothetical protein	PA3986	PA14_RS04960	NA	NA
PA14_12270		-0.62034	0.00153488	hypothetical protein	PA3985	PA14_RS04965	NA	NA
PA14_12280	lnt	0.862756	7.23702e-07	apolipoprotein N-acyltransferase	PA3984	PA14_RS04970	Protein fate	Protein modification and repair
PA14_12300		0.603389	0.0170925	hypothetical protein	PA3983	PA14_RS04975	NA	NA
PA14_12390	hemL	0.590643	1.03701e-05	glutamate-1-semialdehyde aminotransferase	PA3977	PA14_RS05005	Biosynthesis of cofactors, prosthetic groups, and carriers	Heme, porphyrin, and cobalamin
PA14_12440		-0.659007	0.037916	AcrR family transcriptional regulator	PA3973	PA14_RS05025	NA	NA
PA14_12450		-0.779855	0.00687876	acyl-CoA dehydrogenase	PA3972	PA14_RS05030	NA	NA
PA14_12530		-0.663088	0.0126507	hypothetical protein	PA3969	PA14_RS05050	NA	NA
PA14_12550		2.52629	1.59925e-06	hypothetical protein	PA3967	PA14_RS05060	NA	NA
PA14_12560		1.11545	0.000660051	hypothetical protein	PA3966	PA14_RS05065	NA	NA
PA14_12620		-0.489916	0.0305127	hypothetical protein	PA3962	PA14_RS05085	NA	NA
PA14_12630		0.374189	0.0455547	ATP-dependent helicase	PA3961	NA	Unknown function 2	Enzymes of unknown specificity
PA14_12640		-0.559572	0.0306423	hypothetical protein	PA3960	PA14_RS05095	NA	NA
PA14_12680		-2.00052	9.12177e-08	short chain dehydrogenase	PA3957	PA14_RS05110	NA	NA
PA14_12740		-0.725359	0.00660547	hypothetical protein	PA3952	NA	NA	NA
PA14_12760		0.446347	0.0133493	ATP-dependent RNA helicase	PA3950	PA14_RS05145	NA	NA
PA14_12780		0.827971	0.0142331	two-component response regulator	PA3948	PA14_RS05155	NA	NA
PA14_12840		-0.959918	5.85894e-05	acetyltransferase	PA3945	PA14_RS05170	NA	NA
PA14_12860		-0.682946	0.0184885	hypothetical protein	PA3943	PA14_RS05180	NA	NA
PA14_12870	tesB	0.730088	0.000539383	acyl-CoA thioesterase	PA3942	PA14_RS05185	Fatty acid and phospholipid metabolism	Biosynthesis
PA14_12900		1.88869	3.4604e-06	DNA binding protein	PA3940	PA14_RS05195	NA	NA
PA14_12910		2.58157	0.00530958	hypothetical protein	(NT SIMILARITY)	PA14_RS05200	NA	NA
PA14_12920		3.07424	1.87983e-15	taurine ABC transporter periplasmic protein	PA3938	PA14_RS05205	NA	NA
PA14_12940		3.71938	5.07436e-16	taurine ABC transporter ATP-binding protein	PA3937	PA14_RS05210	NA	NA
PA14_12960		3.87754	2.46501e-18	taurine ABC transporter permease	PA3936	PA14_RS05215	NA	NA
PA14_12970	tauD	3.52628	3.26827e-10	taurine dioxygenase	PA3935	PA14_RS05220	NA	NA
PA14_13000		1.45484	0.000317978	transcriptional regulator	PA3932	PA14_RS05235	NA	NA
PA14_13010		2.01008	3.36765e-10	hypothetical protein	PA3931	PA14_RS05240	NA	NA
PA14_13110		-1.11066	7.76588e-05	long-chain-fatty-acid--CoA ligase	PA3924	PA14_RS05275	NA	NA
PA14_13130		-1.33835	1.39353e-18	hypothetical protein	PA3923	PA14_RS05280	NA	NA
PA14_13140		-0.982047	0.000352564	hypothetical protein	PA3922	PA14_RS05285	NA	NA
PA14_13150		-1.14558	9.86561e-05	transcriptional regulator	PA3921	PA14_RS05290	NA	NA
PA14_13190		-1.53167	6.2802e-07	hypothetical protein	PA3919	PA14_RS05300	NA	NA
PA14_13200		-1.42432	1.38364e-06	hypothetical protein	NA	PA14_RS05305	NA	NA
PA14_13220		-1.23151	0.00331918	protein-tyrosine-phosphatase	NA	PA14_RS05315	NA	NA
PA14_13280	moeA1	-1.44323	0.0151702	molybdenum cofactor biosynthetic protein A1	PA3914	PA14_RS05340	NA	NA
PA14_13360		1.11264	0.0237326	hypothetical protein	PA3907	PA14_RS30125	NA	NA
PA14_13380		1.03843	0.0396993	hypothetical protein	PA3905	PA14_RS05385	NA	NA
PA14_13410	prfC	0.790258	3.44839e-05	peptide chain release factor 3	PA3903	PA14_RS05395	Unknown function 2	General
PA14_13430	fecA	1.45423	0.000135283	Fe(III) dicitrate transport protein FecA	PA3901	PA14_RS05405	Transport and binding proteins	Cations and iron carrying compounds
PA14_13450		1.42393	0.00213465	transmembrane sensor	PA3900	PA14_RS05410	NA	NA
PA14_13460		1.5214	7.1293e-05	RNA polymerase sigma factor	PA3899	PA14_RS05415	NA	NA
PA14_13470		1.63581	1.91564e-15	AraC family transcriptional regulator	PA3898	PA14_RS05420	NA	NA
PA14_13490		2.23801	1.85535e-28	hypothetical protein	PA3897	PA14_RS05425	NA	NA
PA14_13500		0.798546	3.17019e-05	2-hydroxyacid dehydrogenase	PA3896	PA14_RS05430	NA	NA
PA14_13520		1.65434	1.31416e-06	outer membrane protein	PA3894	PA14_RS05440	Cellular processes 2	Detoxification
PA14_13530		2.53135	1.24697e-10	outer membrane protein	PA3893	PA14_RS05445	NA	NA
PA14_13560		1.60537	0.000167215	hypothetical protein	PA3892	PA14_RS05455	Transport and binding proteins	Unknown substrate
PA14_13620	nhaP	1.50562	3.621e-05	Na+/H+ antiporter NhaP	PA3887	PA14_RS05480	NA	NA
PA14_13690		-0.608863	0.0167309	methyltransferase	PA3882	PA14_RS05510	NA	NA
PA14_13710		-1.01788	0.0011376	hypothetical protein	PA3881	PA14_RS05515	NA	NA
PA14_13720		-2.74506	2.53058e-07	hypothetical protein	PA3880	PA14_RS05520	NA	NA
PA14_13940		0.587791	0.0243941	S-type pyocin protein	PA3866	PA14_RS05595	NA	NA
PA14_14000		0.865226	0.000863213	hypothetical protein	PA3864	PA14_RS05605	NA	NA
PA14_14040	rhl	0.468809	0.0495605	ATP-dependent RNA helicase RhlB	PA3861	PA14_RS05620	NA	NA
PA14_14080		0.794292	0.00684542	carboxylesterase	PA3859	PA14_RS05630	NA	NA
PA14_14100		-1.22382	1.01436e-06	amino acid-binding protein	PA3858	PA14_RS05635	NA	NA
PA14_14110	pcs	-0.851063	1.36888e-05	phosphatidylserine synthase	PA3857	PA14_RS05640	NA	NA
PA14_14200		-0.732263	0.0453288	hypothetical protein	PA3851	PA14_RS05670	NA	NA
PA14_14210		0.712153	0.00314108	hypothetical protein	PA3850	PA14_RS05675	NA	NA
PA14_14270		-0.911247	0.037934	isochorismatase family hydrolase	PA3846	PA14_RS05695	NA	NA
PA14_14290		-1.00214	0.000350001	hypothetical protein	PA3844	PA14_RS05705	NA	NA
PA14_14330		-1.61137	0.000287377	chaperone	PA3842	PA14_RS05730	NA	NA
PA14_14360		-0.577845	0.00366188	sodium:sulfate symporter	PA3839	PA14_RS05740	NA	NA
PA14_14370		0.609164	0.0258379	ABC-transporter ATP-binding component	PA3838	PA14_RS05745	NA	NA
PA14_14380		0.536756	0.00937117	ABC transporter permease	PA3837	PA14_RS05750	NA	NA
PA14_14440	valS	0.767061	1.12783e-05	valyl-tRNA synthetase	PA3834	PA14_RS05770	Protein synthesis	tRNA aminoacylation
PA14_14450		-0.76577	0.00741926	hypothetical protein	PA3833	PA14_RS05775	NA	NA
PA14_14490		-0.884496	7.6048e-05	hydrolase	PA3829	PA14_RS05795	NA	NA
PA14_14520		1.05416	0.02349	hypothetical protein	PA3826	PA14_RS05810	NA	NA
PA14_14530		-0.89215	0.00114909	hypothetical protein	PA3825	PA14_RS05815	NA	NA
PA14_14560		2.67678	0.00202625	hypothetical protein	NA	NA	NA	NA
PA14_14590	queA	1.22882	0.0106603	S-adenosylmethionine--tRNA ribosyltransferase-isomerase	PA3824	PA14_RS05825	Protein synthesis	tRNA and rRNA base modification
PA14_14600	tgt	0.90504	0.000228046	queuine tRNA-ribosyltransferase	PA3823	PA14_RS05830	Protein synthesis	tRNA and rRNA base modification
PA14_14610	yajC	1.43471	1.39679e-06	preprotein translocase subunit YajC	PA3822	PA14_RS05835	Protein fate	Protein and peptide secretion and trafficking
PA14_14630	secD	1.22063	2.11082e-08	preprotein translocase subunit SecD	PA3821	PA14_RS05840	Protein fate	Protein and peptide secretion and trafficking
PA14_14650	secF	1.06185	1.52804e-11	preprotein translocase subunit SecF	PA3820	PA14_RS05845	Protein fate	Protein and peptide secretion and trafficking
PA14_14660		-1.46174	2.67111e-08	hypothetical protein	PA3819	PA14_RS05850	NA	NA
PA14_14820	ndk	0.753	0.0134216	nucleoside diphosphate kinase	PA3807	PA14_RS05910	NA	NA
PA14_14900		0.610795	0.0269391	hypothetical protein	PA3801	PA14_RS05940	NA	NA
PA14_14960		-0.655795	0.0299341	hypothetical protein	PA3797	PA14_RS05960	NA	NA
PA14_14975		-1.13468	1.3228e-05	hypothetical protein	PA3796	PA14_RS05965	NA	NA
PA14_14990		-0.950437	0.00409283	oxidoreductase	PA3795	PA14_RS05970	NA	NA
PA14_15030	leuA	-0.47244	0.00424158	2-isopropylmalate synthase	PA3792	PA14_RS05985	Amino acid biosynthesis	Pyruvate family
PA14_15070	oprC	0.775335	0.00168545	outer membrane copper receptor OprC	PA3790	PA14_RS05995	Transport and binding proteins	Cations and iron carrying compounds
PA14_15090		-1.39265	4.39064e-06	hypothetical protein	PA3788	PA14_RS06005	NA	NA
PA14_15100		-0.570999	0.0040862	hypothetical protein	PA3787	PA14_RS06010	NA	NA
PA14_15110		-1.14562	5.22069e-05	hypothetical protein	PA3786	PA14_RS06015	NA	NA
PA14_15130		-1.17282	0.0156033	hypothetical protein	PA3784	PA14_RS06025	NA	NA
PA14_15140		-1.08939	0.00567017	hypothetical protein	PA3783	PA14_RS06030	NA	NA
PA14_15150		-1.11334	5.33476e-05	transcriptional regulator	PA3782	PA14_RS06035	NA	NA
PA14_15250		1.71941	0.00206895	hypothetical protein	PA3775	PA14_RS06075	NA	NA
PA14_15310	guaB	0.82514	2.71805e-05	inosine 5'-monophosphate dehydrogenase	PA3770	PA14_RS06100	Purines, pyrimidines, nucleosides, and nucleotides	Purine ribonucleotide biosynthesis
PA14_15340	guaA	0.568888	0.0236239	GMP synthase	PA3769	PA14_RS06105	Purines, pyrimidines, nucleosides, and nucleotides	Purine ribonucleotide biosynthesis
PA14_15430		-0.709811	0.0249818	resolvase, essential for transposition	NA	PA14_RS06150	NA	NA
PA14_15435		-0.661288	0.0185333	hypothetical protein	NA	PA14_RS06155	NA	NA
PA14_15460	merA	-0.870588	0.000147553	mercuric reductase	NA	PA14_RS06170	Cellular processes 2	Detoxification
PA14_15570		0.828327	0.00606069	hypothetical protein	NA	PA14_RS06225	Unknown function 2	General
PA14_15580		0.677038	0.000296303	Type II restriction enzyme, methylase subunit	NA	PA14_RS06230	NA	NA
PA14_15600		0.713745	0.0210315	hypothetical protein	NA	PA14_RS06245	NA	NA
PA14_15630		-0.852589	0.0129311	hypothetical protein	NA	NA	NA	NA
PA14_15670		0.766491	0.00549709	metallo-oxidoreductase	PA3768	PA14_RS06280	NA	NA
PA14_15750		-0.62785	0.0288598	hypothetical protein	(NT MATCH)	PA14_RS30160	NA	NA
PA14_15930		0.872057	5.86346e-08	hemolysin	PA3748	PA14_RS06380	NA	NA
PA14_15940		1.36425	8.37004e-06	hypothetical protein	PA3747	PA14_RS06385	NA	NA
PA14_15960	ffh	0.640992	0.0252514	signal recognition particle protein Ffh	PA3746	PA14_RS06390	Protein fate	Protein and peptide secretion and trafficking
PA14_15970	rpsP	0.840036	0.0272925	30S ribosomal protein S16	PA3745	PA14_RS06395	Protein synthesis	Ribosomal proteins: synthesis and modification
PA14_15980	rimM	0.666052	0.038458	16S rRNA-processing protein RimM	PA3744	PA14_RS06400	Transcription	RNA processing
PA14_15990	trmD	1.27271	0.00351079	tRNA (guanine-N(1)-)-methyltransferase	PA3743	PA14_RS06405	Protein synthesis	tRNA and rRNA base modification
PA14_16000	rplS	1.18112	0.0135653	50S ribosomal protein L19	PA3742	PA14_RS06410	Protein synthesis	Ribosomal proteins: synthesis and modification
PA14_16010		1.69471	0.0364267	hypothetical protein	PA3741	PA14_RS06415	NA	NA
PA14_16020		-1.645	6.2802e-07	hypothetical protein	PA3740	PA14_RS06420	NA	NA
PA14_16030		-0.658561	0.0479956	sodium/hydrogen antiporter	PA3739	PA14_RS06425	NA	NA
PA14_16070	hom	0.783069	0.0040862	homoserine dehydrogenase	PA3736	PA14_RS06440	NA	NA
PA14_16090	thrC	0.657184	0.0103833	threonine synthase	PA3735	PA14_RS06445	Amino acid biosynthesis	Aspartate family
PA14_16100		-1.57723	5.3438e-05	hypothetical protein	PA3734	PA14_RS06450	NA	NA
PA14_16110		-1.9744	4.08722e-10	hypothetical protein	(NT MATCH)	PA14_RS06455	NA	NA
PA14_16130		-0.383935	0.0281893	hypothetical protein	PA3733	PA14_RS06460	NA	NA
PA14_16140		1.25546	0.00145352	hypothetical protein	PA3732	NA	NA	NA
PA14_16150		0.777994	0.0368072	hypothetical protein	PA3731	PA14_RS06470	NA	NA
PA14_16160		1.14286	0.0135238	hypothetical protein	PA3730	PA14_RS06475	NA	NA
PA14_16180		1.86947	1.26341e-07	hypothetical protein	PA3729	PA14_RS06480	NA	NA
PA14_16190		2.07268	6.75915e-10	hypothetical protein	PA3728	PA14_RS06485	NA	NA
PA14_16200		1.77335	3.64554e-17	hypothetical protein	PA3727	PA14_RS06490	NA	NA
PA14_16210		1.12334	0.000834385	hypothetical protein	PA3726	PA14_RS06495	NA	NA
PA14_16220	recJ	0.877639	0.000428676	single-stranded-DNA-specific exonuclease RecJ	PA3725	PA14_RS06500	DNA metabolism	DNA replication, recombination, and repair
PA14_16260		-2.00393	4.25919e-05	FMN oxidoreductase	PA3723	PA14_RS06510	NA	NA
PA14_16270		1.14245	0.00780573	hypothetical protein	PA3722	PA14_RS06515	NA	NA
PA14_16330		1.13108	2.68147e-06	hypothetical protein	PA3716	PA14_RS06545	NA	NA
PA14_16360		0.693786	0.0329607	hypothetical protein	PA3713	PA14_RS06560	NA	NA
PA14_16370		-0.847514	0.0135403	hypothetical protein	PA3712	PA14_RS06565	NA	NA
PA14_16380		0.816703	0.0412022	LysR family transcriptional regulator	PA3711	PA14_RS06570	NA	NA
PA14_16390		-0.961226	0.00134363	GMC-type oxidoreductase	PA3710	PA14_RS06575	NA	NA
PA14_16410		-1.71611	4.12996e-07	MFS transporter	PA3709	PA14_RS06580	NA	NA
PA14_16510		0.59304	0.00663855	peptide chain release factor 2	(NT MATCH)	NA	Protein synthesis	Translation factors
PA14_16530	lysS	0.755685	0.00146098	lysyl-tRNA synthetase	PA3700	PA14_RS06625	Protein synthesis	tRNA aminoacylation
PA14_16550		-0.717193	0.00573927	TetR family transcriptional regulator	PA3699	PA14_RS06630	NA	NA
PA14_16580		-1.20877	0.000696636	hypothetical protein	PA3697	PA14_RS06640	NA	NA
PA14_16630		-1.31215	0.00114909	outer membrane protein, OmpA	PA3692	PA14_RS06665	NA	NA
PA14_16660		-1.39592	0.0208947	metal-transporting P-type ATPase	PA3690	PA14_RS06675	NA	NA
PA14_16680		-2.37639	2.6654e-07	hypothetical protein	PA3688	PA14_RS06685	NA	NA
PA14_16700	adk	0.682907	0.00628801	adenylate kinase	PA3686	PA14_RS06695	Purines, pyrimidines, nucleosides, and nucleotides	Nucleotide and nucleoside interconversions
PA14_16710		1.2915	8.29133e-06	hypothetical protein	PA3685	PA14_RS06700	Protein synthesis	tRNA and rRNA base modification
PA14_16720	pemA	-0.677903	0.0452955	PemA	PA3684	PA14_RS06705	NA	NA
PA14_16750		-0.768497	0.0225354	hypothetical protein	PA3681	PA14_RS06720	NA	NA
PA14_16770		0.682902	0.00338413	hypothetical protein	PA3680	PA14_RS06725	NA	NA
PA14_16780		0.669595	0.00366329	hypothetical protein	PA3679	PA14_RS06730	NA	NA
PA14_16800		1.65822	0.000769878	efflux transmembrane protein	PA3677	PA14_RS06740	Transport and binding proteins	Unknown substrate
PA14_16820		1.37246	1.05029e-17	efflux transmembrane protein	PA3676	PA14_RS06745	NA	NA
PA14_16830		1.13706	2.52635e-07	hypothetical protein	PA3675	PA14_RS06750	NA	NA
PA14_16860	plsB	0.796933	4.99223e-06	glycerol-3-phosphate acyltransferase	PA3673	PA14_RS06760	Fatty acid and phospholipid metabolism	Biosynthesis
PA14_16870		0.784063	0.0101222	ABC transporter ATP-binding protein	PA3672	PA14_RS06765	NA	NA
PA14_16950	dapD	0.70722	8.35913e-06	tetrahydrodipicolinate succinylase	PA3666	PA14_RS06795	NA	NA
PA14_16970		-0.619284	0.0305747	arsenate reductase	PA3664	PA14_RS06805	Regulatory functions	DNA interactions
PA14_17010		0.62073	0.012758	Na(+)/H(+) exchanger protein	PA3660	PA14_RS06825	Transport and binding proteins	Cations and iron carrying compounds
PA14_17060	rpsB	1.00708	0.00459995	30S ribosomal protein S2	PA3656	PA14_RS06845	Protein synthesis	Ribosomal proteins: synthesis and modification
PA14_17070	tsf	1.05601	0.000979647	elongation factor Ts	PA3655	PA14_RS06850	Protein synthesis	Translation factors
PA14_17080	pyrH	0.611709	0.00540957	uridylate kinase	PA3654	PA14_RS06855	Purines, pyrimidines, nucleosides, and nucleotides	Nucleotide and nucleoside interconversions
PA14_17130	dxr	0.469452	0.0269583	1-deoxy-D-xylulose 5-phosphate reductoisomerase	PA3650	PA14_RS06875	Biosynthesis of cofactors, prosthetic groups, and carriers	Other
PA14_17170		0.873012	0.00616605	hypothetical protein	PA3647	PA14_RS06890	NA	NA
PA14_17180	lpxD	0.703208	0.00259837	UDP-3-O-[3-hydroxymyristoyl] glucosamine N-acyltransferase	PA3646	PA14_RS06895	Cell envelope	Biosynthesis and degradation of surface polysaccharides and lipopolysaccharides
PA14_17190	fabZ	0.936439	3.3654e-05	(3R)-hydroxymyristoyl-ACP dehydratase	PA3645	PA14_RS06900	Fatty acid and phospholipid metabolism	Biosynthesis
PA14_17210	lpxA	0.910873	1.10205e-07	UDP-N-acetylglucosamine acyltransferase	PA3644	PA14_RS06905	Cell envelope	Biosynthesis and degradation of surface polysaccharides and lipopolysaccharides
PA14_17220	lpxB	1.0173	5.9038e-10	lipid-A-disaccharide synthase	PA3643	PA14_RS06910	Cell envelope	Biosynthesis and degradation of surface polysaccharides and lipopolysaccharides
PA14_17230	rnhB	1.59033	8.60661e-13	ribonuclease HII	PA3642	PA14_RS06915	NA	NA
PA14_17260	dnaE	-0.823668	0.0324997	DNA polymerase III subunit alpha	PA3640	PA14_RS06925	DNA metabolism	DNA replication, recombination, and repair
PA14_17310	kdsA	0.425019	0.016092	2-dehydro-3-deoxyphosphooctonate aldolase	PA3636	PA14_RS06945	Cell envelope	Biosynthesis and degradation of surface polysaccharides and lipopolysaccharides
PA14_17320	eno	0.587513	0.0268087	phosphopyruvate hydratase	PA3635	PA14_RS06950	Energy metabolism	Glycolysis/gluconeogenesis
PA14_17400	adhC	-0.705518	9.28508e-07	alcohol dehydrogenase	PA3629	PA14_RS06980	Cellular processes 2	Detoxification
PA14_17410		-0.890137	0.000428676	esterase	PA3628	PA14_RS06985	Cellular processes 2	Detoxification
PA14_17450	surE	0.709382	0.000139301	stationary phase survival protein SurE	PA3625	PA14_RS07000	Cellular processes 2	Adaptations to atypical conditions
PA14_17460	pcm	0.5173	0.000480969	protein-L-isoaspartate O-methyltransferase	PA3624	PA14_RS07005	Protein fate	Protein modification and repair
PA14_17470		-0.762966	0.00591211	hypothetical protein	PA3623	PA14_RS07010	NA	NA
PA14_17480	rpoS	-1.61497	3.48829e-05	RNA polymerase sigma factor RpoS	PA3622	PA14_RS07015	Cellular processes 2	Adaptations to atypical conditions
PA14_17490	fdxA	1.16109	0.000493454	ferredoxin I	PA3621	PA14_RS07020	NA	NA
PA14_17500	mutS	1.27485	2.63588e-12	DNA mismatch repair protein MutS	PA3620	PA14_RS07025	DNA metabolism	DNA replication, recombination, and repair
PA14_17510		-1.03938	0.00221373	hypothetical protein	PA3619	PA14_RS07030	NA	NA
PA14_17550		-0.760147	0.00050761	hypothetical protein	PA3615	PA14_RS07050	NA	NA
PA14_17570		-1.07253	3.6107e-10	hypothetical protein	PA3614	PA14_RS07055	NA	NA
PA14_17580		-1.3896	0.000323207	hypothetical protein	PA3613	PA14_RS07060	NA	NA
PA14_17620	potC	1.41607	0.0499755	polyamine transport protein PotC	PA3609	PA14_RS07080	NA	NA
PA14_17640	potA	1.38977	0.0499755	polyamine transport protein PotA	PA3607	PA14_RS07090	Transport and binding proteins	Amino acids, peptides and amines
PA14_17660		1.07572	0.000673763	hypothetical protein	PA3605	PA14_RS07100	NA	NA
PA14_17670		1.01466	0.000226776	LuxR family transcriptional regulator	PA3604	PA14_RS07105	NA	NA
PA14_17675	dgkA	1.12896	8.40677e-07	diacylglycerol kinase	PA3603	PA14_RS07110	NA	NA
PA14_17740		-1.32249	0.00507081	amino acid ABC transporter permease	PA3597	PA14_RS07140	NA	NA
PA14_17760		-1.35155	0.00199749	methylated-DNA--protein-cysteine methyltransferase	PA3596	PA14_RS07145	DNA metabolism	DNA replication, recombination, and repair
PA14_17810		-1.21501	0.00731429	acyl-CoA dehydrogenase	PA3593	PA14_RS07160	NA	NA
PA14_17900	metR	1.42801	1.15084e-11	transcriptional regulator MetR	PA3587	PA14_RS07190	NA	NA
PA14_17910		-1.06948	0.0447434	alpha/beta hydrolase	PA3586	PA14_RS07195	NA	NA
PA14_17920	glpM	0.850842	0.017772	membrane protein GlpM	PA3585	PA14_RS07200	NA	NA
PA14_17960	glpK	-2.22191	1.81628e-17	glycerol kinase	PA3582	PA14_RS07215	Energy metabolism	Other
PA14_17980	glpF	-2.1855	1.68639e-21	glycerol uptake facilitator protein	PA3581	PA14_RS07220	Transport and binding proteins	Unknown substrate
PA14_17990		1.22935	0.00242997	hypothetical protein	PA3580	PA14_RS07225	Protein synthesis	tRNA aminoacylation
PA14_18010		1.10696	3.05478e-07	glycerol kinase	PA3579	PA14_RS07230	Energy metabolism	Other
PA14_18100		-2.08711	2.78987e-05	hypothetical protein	PA3572	PA14_RS07270	NA	NA
PA14_18120	mmsA	-1.4791	0.000176676	methylmalonate-semialdehyde dehydrogenase	PA3570	PA14_RS07280	Energy metabolism	Amino acids and amines
PA14_18140	mmsB	-0.912834	0.0440008	3-hydroxyisobutyrate dehydrogenase	PA3569	PA14_RS07285	Energy metabolism	Amino acids and amines
PA14_18150		-1.55787	3.42367e-05	acetyl-coa synthetase	PA3568	PA14_RS07290	NA	NA
PA14_18310		-1.57611	0.041155	hypothetical protein	PA3558	PA14_RS07345	NA	NA
PA14_18380	algA	-1.19004	0.00764702	mannose-1-phosphate guanylyltransferase	PA3551	PA14_RS07380	Cell envelope	Biosynthesis and degradation of surface polysaccharides and lipopolysaccharides
PA14_18610	argF	0.92029	1.51816e-06	ornithine carbamoyltransferase	PA3537	PA14_RS07450	Amino acid biosynthesis	Glutamate family
PA14_18630		-1.11979	0.00816763	serine protease	PA3535	PA14_RS07460	Protein fate	Protein and peptide secretion and trafficking
PA14_18640		-0.899067	0.00293696	oxidoreductase	PA3534	PA14_RS07465	NA	NA
PA14_18720		-1.03303	3.10092e-06	OmpA family membrane protein	PA3526	PA14_RS07505	NA	NA
PA14_18740	argG	0.929572	6.10985e-08	argininosuccinate synthase	PA3525	PA14_RS07510	Amino acid biosynthesis	Glutamate family
PA14_18800		-1.67636	0.0116395	hypothetical protein	PA3520	PA14_RS07535	NA	NA
PA14_18810		-1.88082	0.000676755	hypothetical protein	PA3519	PA14_RS07540	NA	NA
PA14_18820		-1.91096	0.00158188	hypothetical protein	PA3518	PA14_RS07545	NA	NA
PA14_18850		-1.08292	0.00543979	adenylosuccinate lyase	PA3516	PA14_RS07555	NA	NA
PA14_18860		-0.656563	0.00204763	hypothetical protein	PA3515	PA14_RS07560	NA	NA
PA14_18870		-1.20907	0.000554247	hypothetical protein	PA3496	PA14_RS07565	NA	NA
PA14_18880	nth	0.814232	0.00917735	endonuclease III	PA3495	PA14_RS07570	DNA metabolism	DNA replication, recombination, and repair
PA14_18890		0.776323	0.00169095	electron transport complex protein RsxE	PA3494	PA14_RS07575	Energy metabolism	Electron transport
PA14_18920		0.686085	0.0133493	electron transport complex protein RnfC	PA3491	PA14_RS07590	Energy metabolism	Electron transport
PA14_18960	tli5a	1.75285	0.000244191	type VI secretion lipase immunity Tli5A	PA3488	PA14_RS07605	NA	NA
PA14_18970	pldA	1.14571	1.70859e-05	phospholipase D	PA3487	PA14_RS07610	NA	NA
PA14_18985	vgrG4b	2.03011	1.24194e-08	VgrG4b	PA3486	PA14_RS07615	NA	NA
PA14_19010	tsi3	1.47809	0.000948829	Tsi3	PA3485	PA14_RS07620	NA	NA
PA14_19020	tse3	1.47006	1.19826e-09	Tse3	PA3484	PA14_RS07625	NA	NA
PA14_19090	dcd	0.457919	0.0313226	deoxycytidine triphosphate deaminase	PA3480	PA14_RS07645	Purines, pyrimidines, nucleosides, and nucleotides	2'-Deoxyribonucleotide metabolism
PA14_19120	rhlR	-1.12141	0.00913886	transcriptional regulator RhlR	PA3477	PA14_RS07660	NA	NA
PA14_19160		0.768284	0.0393751	hypothetical protein	PA3473	PA14_RS07680	Transport and binding proteins	Unknown substrate
PA14_19170		-2.03189	1.84447e-08	hypothetical protein	PA3472	PA14_RS07685	NA	NA
PA14_19230		0.748411	0.00286533	hypothetical protein	PA3468	PA14_RS07705	NA	NA
PA14_19310		-1.61302	7.28281e-08	hypothetical protein	PA3465	PA14_RS07720	NA	NA
PA14_19340		-0.972492	0.000282339	sensor/response regulator hybrid	PA3462	PA14_RS07735	NA	NA
PA14_19350		-1.86119	1.72158e-10	hypothetical protein	PA3461	PA14_RS07740	NA	NA
PA14_19360		-1.7487	1.24194e-08	GNAT family acetyltransferase	PA3460	PA14_RS07745	NA	NA
PA14_19370		-1.5718	6.09134e-33	asparagine synthetase	PA3459	PA14_RS07750	Amino acid biosynthesis	Aspartate family
PA14_19400	mnmC	0.646588	0.0269583	5-methylaminomethyl-2-thiouridine methyltransferase	PA3456	PA14_RS07765	Protein synthesis	tRNA and rRNA base modification
PA14_19410		-0.631916	0.028321	hypothetical protein	PA3455	PA14_RS07770	Central intermediary metabolism	Phosphorus compounds
PA14_19480		-2.04551	3.15061e-07	hypothetical protein	PA3451	PA14_RS07790	NA	NA
PA14_19490	lsfA	1.09094	2.16046e-10	1-Cys peroxiredoxin LsfA	PA3450	PA14_RS07795	NA	NA
PA14_19500		1.23057	0.0389658	hypothetical protein	PA3449	PA14_RS07800	Transport and binding proteins	Other
PA14_19520		2.5137	0.000378044	ABC transporter ATP-binding protein	PA3447	PA14_RS07810	NA	NA
PA14_19530		2.94658	1.28796e-12	NAD(P)H-dependent FMN reductase	PA3446	PA14_RS07815	Central intermediary metabolism	Sulfur metabolism
PA14_19540		3.58576	3.38203e-11	hypothetical protein	PA3445	PA14_RS07820	Transport and binding proteins	Other
PA14_19560	ssuD	3.61127	3.51958e-16	alkanesulfonate monooxygenase	PA3444	PA14_RS07825	Central intermediary metabolism	Sulfur metabolism
PA14_19570		4.01467	1.32279e-24	ABC transporter permease	PA3443	PA14_RS07830	NA	NA
PA14_19580	ssuB	4.00252	2.53708e-19	aliphatic sulfonates transport ATP-binding subunit	PA3442	PA14_RS07835	NA	NA
PA14_19590		4.50716	8.63392e-15	molybdopterin-binding protein	PA3441	PA14_RS07840	Transport and binding proteins	Anions
PA14_19600		0.617053	0.0224887	hypothetical protein	(NT MATCH)	PA14_RS07845	NA	NA
PA14_19610		0.57524	0.00556007	hypothetical protein	PA3440	PA14_RS07850	NA	NA
PA14_19660		0.9565	1.58107e-05	flavodoxin	PA3435	PA14_RS07875	NA	NA
PA14_19700		-1.73596	4.63929e-07	aldolase	PA3430	PA14_RS07895	NA	NA
PA14_19710		-2.27793	1.1533e-10	alpha/beta hydrolase	PA3429	PA14_RS07900	NA	NA
PA14_19720		-1.57426	0.000489062	hypothetical protein	PA3428	PA14_RS07905	NA	NA
PA14_19740		-1.6635	0.00775951	enoyl-CoA hydratase	PA3426	PA14_RS07915	NA	NA
PA14_19810		-1.1614	0.00809456	hypothetical protein	PA3422	PA14_RS07935	NA	NA
PA14_19830		-1.33521	0.00283806	hypothetical protein	PA3421	PA14_RS07940	NA	NA
PA14_19870	ldh	-2.60741	2.36327e-07	leucine dehydrogenase	PA3418	PA14_RS07955	NA	NA
PA14_19900		-3.11411	3.21178e-12	pyruvate dehydrogenase E1 component subunit alpha	PA3417	PA14_RS07960	Energy metabolism	Pyruvate dehydrogenase
PA14_19910		-2.988	6.17986e-12	pyruvate dehydrogenase E1 component, beta chain	PA3416	PA14_RS07965	NA	NA
PA14_19920		-3.22105	7.56166e-13	branched-chain alpha-keto acid dehydrogenase subunit E2	PA3415	PA14_RS07970	NA	NA
PA14_19970		2.73935	5.02899e-05	hypothetical protein	PA3411	PA14_RS07995	NA	NA
PA14_19990		2.44067	2.18269e-06	RNA polymerase ECF-subfamily sigma-70 factor	PA3410	PA14_RS08000	NA	NA
PA14_20000		1.8701	9.46931e-05	transmembrane sensor	PA3409	PA14_RS08005	NA	NA
PA14_20010	hasR	3.03532	1.06236e-08	heme uptake outer membrane receptor HasR	PA3408	PA14_RS08010	Transport and binding proteins	Cations and iron carrying compounds
PA14_20020	hasAp	4.59153	4.94761e-05	heme acquisition protein HasAp	PA3407	PA14_RS08015	NA	NA
PA14_20030	hasD	3.14436	5.98238e-06	transport protein HasD	PA3406	PA14_RS08020	Protein fate	Protein and peptide secretion and trafficking
PA14_20040	hasE	3.01153	2.55899e-05	metalloprotease secretion protein	PA3405	PA14_RS08025	Protein fate	Protein and peptide secretion and trafficking
PA14_20050		2.6924	0.000661024	outer membrane protein	PA3404	PA14_RS08030	Protein fate	Protein and peptide secretion and trafficking
PA14_20060		-1.89499	0.000714708	hypothetical protein	(NT MATCH)	PA14_RS08035	NA	NA
PA14_20070		1.51197	0.000537328	hypothetical protein	PA3403	PA14_RS08040	NA	NA
PA14_20100		0.590241	0.0166298	hypothetical protein	PA3401	PA14_RS08050	NA	NA
PA14_20110		0.683362	0.0178907	hypothetical protein	PA3400	PA14_RS08055	NA	NA
PA14_20130		0.946043	0.0210056	LysR family transcriptional regulator	PA3398	PA14_RS08065	NA	NA
PA14_20140	fpr	1.69909	4.16164e-11	ferredoxin--NADP+ reductase	PA3397	PA14_RS08070	NA	NA
PA14_20430	phnM	-0.800041	0.0496469	phosphonate metabolism protein	PA3374	PA14_RS08185	Energy metabolism	Other
PA14_20440	phnN	-1.07566	0.0206813	phosphonate transport ATP-binding protein	PA3373	PA14_RS08190	Central intermediary metabolism	Phosphorus compounds
PA14_20450	phnP	-0.688687	0.02349	carbon-phosphorus lyase complex accessory protein	PA3372	PA14_RS08195	NA	NA
PA14_20460		-1.71022	2.64819e-14	hypothetical protein	PA3371	PA14_RS08200	NA	NA
PA14_20470		-2.40959	1.52237e-12	hypothetical protein	PA3370	PA14_RS08205	NA	NA
PA14_20480		-1.76806	4.2221e-10	hypothetical protein	PA3369	PA14_RS08210	NA	NA
PA14_20520		0.780618	0.00651413	hypothetical protein	NA	PA14_RS08240	NA	NA
PA14_20550		0.688817	0.0287321	hypothetical protein	PA3367	PA14_RS08250	NA	NA
PA14_20630		1.74164	0.00386284	hypothetical protein	PA3359	PA14_RS08290	NA	NA
PA14_20670		-1.04463	7.12705e-07	glutamine synthetase	PA3356	PA14_RS08305	NA	NA
PA14_20680		-0.856695	2.32327e-08	MFS transporter	PA3355	PA14_RS08310	NA	NA
PA14_20690		-1.5608	5.12013e-13	hypothetical protein	PA3354	PA14_RS08315	Unknown function 2	Enzymes of unknown specificity
PA14_20700	flgZ	-0.984959	5.46932e-07	FlgZ	PA3353	PA14_RS08320	NA	NA
PA14_20730	flgM	-1.06338	0.00143105	hypothetical protein	PA3351	PA14_RS08330	NA	NA
PA14_20760		-0.853617	0.002927	chemotaxis protein methyltransferase	PA3348	PA14_RS08345	NA	NA
PA14_20770		-1.40188	6.31209e-08	hypothetical protein	PA3347	PA14_RS08350	NA	NA
PA14_20780		-1.91605	1.75249e-13	two-component response regulator	PA3346	PA14_RS08355	NA	NA
PA14_20820		-0.661259	0.000299594	two-component response regulator	PA3343	PA14_RS08370	Regulatory functions	Small molecule interactions
PA14_20840		-1.16189	2.6532e-05	hypothetical protein	PA3342	PA14_RS08375	NA	NA
PA14_20860		-0.879808	0.000985978	Tfp pilus assembly protein FimV	PA3340	PA14_RS08385	NA	NA
PA14_20870		0.717134	0.000221702	hypothetical protein	PA3339	PA14_RS08390	NA	NA
PA14_20890	rfaD	1.00444	0.0250087	ADP-L-glycero-D-manno-heptose-6-epimerase	PA3337	PA14_RS08400	Cell envelope	Biosynthesis and degradation of surface polysaccharides and lipopolysaccharides
PA14_20900		1.7181	0.00540385	MFS transporter	PA3336	PA14_RS08405	NA	NA
PA14_20920		2.04374	0.000842754	hypothetical protein	PA3335	PA14_RS08410	NA	NA
PA14_20940		2.32089	0.00154933	acyl carrier protein	PA3334	PA14_RS08415	NA	NA
PA14_20950	fabH2	1.80129	0.014225	3-oxoacyl-ACP synthase	PA3333	PA14_RS08420	Fatty acid and phospholipid metabolism	Biosynthesis
PA14_20960		1.86849	0.00740132	isomerase	PA3332	PA14_RS08425	NA	NA
PA14_20970	cyp23	1.58491	0.0161774	cytochrome P450	PA3331	PA14_RS08430	NA	NA
PA14_20980		1.66138	0.0175136	short chain dehydrogenas	PA3330	PA14_RS08435	NA	NA
PA14_21000		1.75306	0.00589992	hypothetical protein	PA3329	PA14_RS08440	NA	NA
PA14_21010		1.72967	0.00814582	FAD-dependent monooxygenase	PA3328	PA14_RS08445	NA	NA
PA14_21020		1.6592	0.009424	non-ribosomal peptide synthetase	PA3327	PA14_RS08450	NA	NA
PA14_21050		-0.888533	0.025034	short chain dehydrogenase	PA3324	PA14_RS08465	NA	NA
PA14_21090		-1.99953	0.0238661	hypothetical protein	PA3320	PA14_RS08485	NA	NA
PA14_21140		1.06141	0.0078114	ABC transporter permease	PA3316	PA14_RS08505	Transport and binding proteins	Anions
PA14_21150		0.903709	0.0162472	ABC transporter permease	PA3315	PA14_RS08510	NA	NA
PA14_21160		0.860225	0.000965099	ABC transporter ATP-binding protein	PA3314	PA14_RS08515	NA	NA
PA14_21175		0.856291	0.00491984	hypothetical protein	PA3313	PA14_RS08520	Transport and binding proteins	Anions
PA14_21190		-2.21584	4.17695e-07	hypothetical protein	PA3311	PA14_RS08530	Regulatory functions	Small molecule interactions
PA14_21210		0.803782	0.00189741	hypothetical protein	PA3310	PA14_RS08535	NA	NA
PA14_21230	hepA	0.870406	6.62447e-09	ATP-dependent helicase HepA	PA3308	PA14_RS08545	NA	NA
PA14_21240		-1.13495	0.000102826	hypothetical protein	PA3307	PA14_RS08550	NA	NA
PA14_21250	alkB	-0.64633	0.00131043	hypothetical protein	PA3306	PA14_RS08555	NA	NA
PA14_21260		2.85891	1.21733e-07	hypothetical protein	(NT MATCH)	NA	NA	NA
PA14_21370	fadD1	0.577425	0.000105316	long-chain-fatty-acid--CoA ligase	PA3299	PA14_RS08600	NA	NA
PA14_21400	hrpA	0.499652	0.0119438	ATP-dependent helicase	PA3297	PA14_RS08610	Unknown function 2	Enzymes of unknown specificity
PA14_21450		1.87759	1.55504e-09	hypothetical protein	PA3294	PA14_RS08625	NA	NA
PA14_21460		1.97443	5.5382e-05	hypothetical protein	PA3293	PA14_RS08630	NA	NA
PA14_21470		2.53946	0.000317978	hypothetical protein	PA3292	NA	NA	NA
PA14_21480	tli1	1.15634	0.0228833	type VI secretion lipase immunity protein, Tli1	PA3291	PA14_RS08635	NA	NA
PA14_21610	oprO	-0.968924	0.0168122	pyrophosphate-specific outer membrane porin OprO precursor	PA3280	PA14_RS08700	NA	NA
PA14_21620	oprP	-1.78667	0.000876856	phosphate-specific outer membrane porin OprP precursor	PA3279	PA14_RS08705	NA	NA
PA14_21650		0.617336	0.0413363	hypothetical protein	PA3276	PA14_RS08720	NA	NA
PA14_21670		-3.25542	2.31763e-12	hypothetical protein	PA3274	PA14_RS08730	NA	NA
PA14_21680		-1.71638	3.00156e-09	hypothetical protein	PA3273	NA	NA	NA
PA14_21690		-1.04776	0.00570922	ATP-dependent DNA helicase	PA3272	PA14_RS08740	NA	NA
PA14_21730		1.59487	4.14871e-13	TonB-dependent receptor	PA3268	PA14_RS08760	Transport and binding proteins	Cations and iron carrying compounds
PA14_21790	rdgC	1.59593	4.75195e-10	recombination associated protein	PA3263	PA14_RS08785	NA	NA
PA14_21830		-1.10443	0.0011944	hypothetical protein	(NT MATCH)	PA14_RS08805	NA	NA
PA14_21840		-1.38268	1.37023e-06	hypothetical protein	PA3261	PA14_RS08810	NA	NA
PA14_21860		-0.844439	0.00448903	hypothetical protein	PA3259	PA14_RS08825	NA	NA
PA14_21910		-1.07598	1.08244e-05	ABC transporter ATP-binding protein	PA3254	PA14_RS08850	NA	NA
PA14_21920		-1.28036	8.39268e-07	ABC transporter permease	PA3253	PA14_RS08855	NA	NA
PA14_21930		-2.19198	2.92331e-13	ABC transporter permease	PA3252	PA14_RS08860	NA	NA
PA14_21940		-1.32681	0.000333127	hypothetical protein	PA3251	PA14_RS08865	NA	NA
PA14_21960		-1.98249	1.57745e-09	hypothetical protein	PA3250	PA14_RS08870	NA	NA
PA14_21970		-1.4241	0.00126558	transcriptional regulator	PA3249	PA14_RS08875	NA	NA
PA14_22000	rluA	0.711184	0.0071673	pseudouridine synthase	PA3246	PA14_RS08890	NA	NA
PA14_22220		3.21186	0.0311636	hypothetical protein	NA	PA14_RS30275	NA	NA
PA14_22320		-1.57337	0.029069	hypothetical protein	PA3237	PA14_RS09035	NA	NA
PA14_22350	actP	-0.696586	0.0229159	acetate permease	PA3234	PA14_RS09050	Transport and binding proteins	Cations and iron carrying compounds
PA14_22400		-1.7043	6.75712e-05	hypothetical protein	PA3231	PA14_RS09065	NA	NA
PA14_22450	ppiA	0.574527	0.00578126	peptidyl-prolyl cis-trans isomerase A	PA3227	PA14_RS09085	NA	NA
PA14_22470		0.351618	0.0408452	LysR family transcriptional regulator	PA3225	PA14_RS09095	NA	NA
PA14_22480		1.19753	0.0115564	hypothetical protein	PA3224	PA14_RS09100	NA	NA
PA14_22560		0.659039	0.0260529	permease	PA3222	PA14_RS09140	NA	NA
PA14_22570	csaA	0.597454	0.0438129	CsaA protein	PA3221	PA14_RS09145	Protein fate	Protein folding and stabilization
PA14_22630		-1.0954	0.00194842	hypothetical protein	PA3216	PA14_RS09170	NA	NA
PA14_22690	trkH	0.478667	0.0380662	potassium uptake protein TrkH	PA3210	PA14_RS09200	NA	NA
PA14_22880		-0.907087	0.000244462	Fe-S protein	(NT MATCH)	NA	NA	NA
PA14_22890	gapA	-2.45515	4.71896e-11	glyceraldehyde-3-phosphate dehydrogenase	PA3195	PA14_RS09280	Energy metabolism	Glycolysis/gluconeogenesis
PA14_22910	edd	-1.36994	3.12905e-06	phosphogluconate dehydratase	PA3194	PA14_RS09285	Energy metabolism	Entner-Doudoroff
PA14_22980		-0.775308	0.00410567	sugar ABC transporter substrate-binding protein	PA3190	PA14_RS09305	NA	NA
PA14_22990		-1.13088	0.000370336	ABC sugar transporter permease	PA3189	PA14_RS09310	NA	NA
PA14_23000		-0.747159	0.0169149	ABC sugar transporter permease	PA3188	PA14_RS09315	NA	NA
PA14_23010	gltK	-0.885019	0.00284015	ABC transporter ATP-binding protein	PA3187	PA14_RS09320	NA	NA
PA14_23030	oprB	-0.716055	0.0106757	glucose/carbohydrate outer membrane porin OprB precursor	PA3186	PA14_RS09325	NA	NA
PA14_23070	zwf	-0.96969	0.041155	glucose-6-phosphate 1-dehydrogenase	PA3183	PA14_RS09340	Energy metabolism	Pentose phosphate pathway
PA14_23080	pgl	-1.53021	0.00841292	6-phosphogluconolactonase	PA3182	PA14_RS09345	Energy metabolism	Pentose phosphate pathway
PA14_23090		-1.88457	2.66479e-07	keto-hydroxyglutarate-aldolase/keto-deoxy- phosphogluconate aldolase	PA3181	PA14_RS09350	Amino acid biosynthesis	Glutamate family
PA14_23100		-1.01061	5.33405e-05	hypothetical protein	PA3180	PA14_RS09355	NA	NA
PA14_23260	gyrA	0.576287	0.0114223	DNA gyrase subunit A	PA3168	PA14_RS09415	NA	NA
PA14_23270	serC	0.472183	0.0322466	phosphoserine aminotransferase	PA3167	PA14_RS09420	Amino acid biosynthesis	Serine family
PA14_23290	hisC2	1.20991	1.60875e-07	histidinol-phosphate aminotransferase	PA3165	PA14_RS09430	Amino acid biosynthesis	Histidine family
PA14_23320	cmk	0.831043	0.0179084	cytidylate kinase	PA3163	PA14_RS09440	Purines, pyrimidines, nucleosides, and nucleotides	Nucleotide and nucleoside interconversions
PA14_23360	wzz	0.574547	0.0245127	O-antigen chain length regulator	NA	PA14_RS09460	NA	NA
PA14_23370	orfK	0.652046	0.010822	UDP-N-acetylglucosamine 2-epimerase	NA	PA14_RS09465	Cell envelope	Biosynthesis and degradation of surface polysaccharides and lipopolysaccharides
PA14_23380	orfH	0.966539	0.016973	UDP-N-acetyl-D-mannosaminuronate dehydrogenase	NA	PA14_RS09470	NA	NA
PA14_23400		1.04811	0.00344065	hypothetical protein	NA	PA14_RS09480	NA	NA
PA14_23410	orfJ	1.16669	0.00896477	glycosyl transferase family protein	NA	PA14_RS29910	NA	NA
PA14_23420	zbdP	1.22612	0.000739903	ZbdP	NA	NA	NA	NA
PA14_23430	hepP	1.07852	0.0208304	HepP	NA	PA14_RS09490	NA	NA
PA14_23440	orfL	1.24693	0.000230469	group 1 glycosyl transferase	NA	PA14_RS29915	NA	NA
PA14_23450	orfM	1.29731	0.000100605	NAD dependent epimerase/dehydratase	NA	PA14_RS29920	NA	NA
PA14_23460	orfN	0.90429	0.0388761	group 4 glycosyl transferase	NA	PA14_RS09495	NA	NA
PA14_23470	wbpM	0.542484	2.00863e-05	nucleotide sugar epimerase/dehydratase WbpM	PA3141	PA14_RS09500	NA	NA
PA14_23500	tyrB	0.306256	0.0417625	aromatic amino acid aminotransferase	PA3139	PA14_RS09515	NA	NA
PA14_23630		0.393674	0.0157368	hypothetical protein	PA3130	PA14_RS09580	NA	NA
PA14_23640		0.470403	0.0478411	hypothetical protein	PA3129	PA14_RS09585	NA	NA
PA14_23720		-1.38416	8.95507e-05	translation initiation inhibitor	PA3123	PA14_RS09615	NA	NA
PA14_23750	leuC	1.13418	7.12705e-07	isopropylmalate isomerase large subunit	PA3121	PA14_RS09625	Amino acid biosynthesis	Pyruvate family
PA14_23760	leuD	1.2736	2.83292e-09	isopropylmalate isomerase small subunit	PA3120	PA14_RS09630	Amino acid biosynthesis	Pyruvate family
PA14_23770		1.33762	1.20078e-06	biotin synthesis protein	PA3119	NA	NA	NA
PA14_23810		0.728489	0.00175805	aspartate-semialdehyde dehydrogenase	PA3116	PA14_RS09650	NA	NA
PA14_23860	accD	0.809547	0.000818124	acetyl-CoA carboxylase subunit beta	PA3112	PA14_RS09670	Fatty acid and phospholipid metabolism	Biosynthesis
PA14_23880	folC	0.558125	7.04395e-07	folylpolyglutamate synthetase	PA3111	PA14_RS09675	Biosynthesis of cofactors, prosthetic groups, and carriers	Folic acid
PA14_23920	purF	0.417858	0.00128496	amidophosphoribosyltransferase	PA3108	PA14_RS09690	Purines, pyrimidines, nucleosides, and nucleotides	Purine ribonucleotide biosynthesis
PA14_24210		-1.70808	4.63929e-07	hypothetical protein	PA3089	PA14_RS09800	NA	NA
PA14_24220	ppnK	0.694994	0.00115151	inorganic polyphosphate/ATP-NAD kinase	PA3088	PA14_RS09805	NA	NA
PA14_24230		0.550989	0.000898486	hypothetical protein	PA3087	PA14_RS09810	NA	NA
PA14_24290	gbt	1.1146	7.3147e-06	glycine betaine transmethylase	PA3082	PA14_RS09835	NA	NA
PA14_24300		1.4961	1.64837e-12	hypothetical protein	PA3081	PA14_RS09840	NA	NA
PA14_24310		-0.653679	0.0398681	BNR/Asp-box repeat-containing protein	PA3080	PA14_RS09845	NA	NA
PA14_24330		-0.48347	0.0322466	hypothetical protein	PA3079	PA14_RS09850	NA	NA
PA14_24400		0.849129	0.00134363	von Willebrand factor A	PA3073	PA14_RS09885	NA	NA
PA14_24430		0.37745	0.0285319	hypothetical protein	PA3070	PA14_RS09900	NA	NA
PA14_24445	gdhB	-0.692632	0.000673763	NAD-dependent glutamate dehydrogenase	PA3068	PA14_RS09910	NA	NA
PA14_24500	pelC	1.98908	0.0125923	lipoprotein	PA3062	PA14_RS09925	NA	NA
PA14_24550	pelF	1.10015	0.00147577	hypothetical protein	PA3059	PA14_RS09940	NA	NA
PA14_24570		-1.444	0.00597399	hypothetical protein	PA3057	PA14_RS09950	NA	NA
PA14_24610		-0.560437	0.012758	hydrolytic enzyme	PA3053	PA14_RS09970	NA	NA
PA14_24650	rmf	-3.80295	5.07398e-07	ribosome modulation factor	PA3049	PA14_RS09990	NA	NA
PA14_24675		0.491781	0.0420545	hypothetical protein	PA3048	NA	NA	NA
PA14_24730		-0.85906	0.00502507	deoxyguanosinetriphosphate triphosphohydrolase-like protein	PA3043	PA14_RS10020	Purines, pyrimidines, nucleosides, and nucleotides	Nucleotide and nucleoside interconversions
PA14_24740		-1.30811	0.00404907	hypothetical protein	PA3042	PA14_RS10025	NA	NA
PA14_24810		4.09234	0.00117565	hypothetical protein	PA3037	PA14_RS10050	NA	NA
PA14_24820		3.26492	4.10006e-07	hypothetical protein	PA3036	PA14_RS10055	NA	NA
PA14_24830		1.74066	8.85749e-05	glutathione S-transferase	PA3035	PA14_RS10060	NA	NA
PA14_24860	snr1	-1.58088	1.77345e-05	cytochrome c Snr1	PA3032	PA14_RS10075	NA	NA
PA14_24950		-0.936195	0.035871	FAD-dependent glycerol-3-phosphate dehydrogenase	PA3025	NA	NA	NA
PA14_24970		-1.46009	7.33311e-06	lipid kinase	PA3023	PA14_RS10125	Unknown function 2	Enzymes of unknown specificity
PA14_25020		0.983389	0.0115564	ABC transporter ATP-binding protein	PA3019	PA14_RS10145	NA	NA
PA14_25040		-1.14452	1.96333e-07	hypothetical protein	PA3017	PA14_RS10155	NA	NA
PA14_25060		-0.656212	0.00181256	hypothetical protein	PA3015	PA14_RS10165	NA	NA
PA14_25090	fadA	-1.22342	1.79801e-05	3-ketoacyl-CoA thiolase	PA3013	PA14_RS10175	Fatty acid and phospholipid metabolism	Other
PA14_25110	topA	0.543028	0.0439717	DNA topoisomerase I	PA3011	PA14_RS10185	DNA metabolism	DNA replication, recombination, and repair
PA14_25150		-1.42065	0.000880799	hypothetical protein	PA3008	PA14_RS10200	NA	NA
PA14_25230	mfd	0.493892	0.00310847	transcription-repair coupling factor	PA3002	PA14_RS10230	DNA metabolism	DNA replication, recombination, and repair
PA14_25270	aroP1	0.77747	5.27802e-07	aromatic amino acid transport protein AroP1	PA3000	PA14_RS10240	NA	NA
PA14_25280	nqrA	0.714359	4.89982e-05	Na(+)-translocating NADH-quinone reductase subunit A	PA2999	PA14_RS10245	Transport and binding proteins	Cations and iron carrying compounds
PA14_25305	nqrB	0.721596	0.000108997	Na(+)-translocating NADH-quinone reductase subunit B	PA2998	PA14_RS10250	Transport and binding proteins	Cations and iron carrying compounds
PA14_25320	nqrC	0.568713	0.00114909	Na(+)-translocating NADH-quinone reductase subunit C	PA2997	PA14_RS10255	Transport and binding proteins	Cations and iron carrying compounds
PA14_25340	nqrE	0.797855	1.36557e-06	Na(+)-translocating NADH-quinone reductase subunit E	PA2995	PA14_RS10265	Transport and binding proteins	Cations and iron carrying compounds
PA14_25350	nqrF	0.636898	2.94774e-05	Na(+)-translocating NADH-quinone reductase subunit F	PA2994	NA	Transport and binding proteins	Cations and iron carrying compounds
PA14_25360		0.609014	0.000782521	thiamine biosynthesis lipoprotein	PA2993	PA14_RS10275	NA	NA
PA14_25400		-0.582567	0.0174868	phosphodiesterase	PA2990	PA14_RS10290	NA	NA
PA14_25420		-0.491435	0.0345483	hypothetical protein	PA2989	PA14_RS10300	NA	NA
PA14_25430		0.865942	0.0368731	hypothetical protein	PA2988	PA14_RS10305	Protein fate	Protein and peptide secretion and trafficking
PA14_25440		0.867066	0.00330773	lipoprotein releasing system, ATP-binding protein	PA2987	PA14_RS10310	Protein fate	Protein and peptide secretion and trafficking
PA14_25450		1.30572	0.000183218	hypothetical protein	PA2986	PA14_RS10315	Protein fate	Protein and peptide secretion and trafficking
PA14_25500		0.799338	0.00253375	hypothetical protein	PA2982	PA14_RS10335	NA	NA
PA14_25510	lpxK	0.461058	0.042655	tetraacyldisaccharide 4'-kinase	PA2981	PA14_RS10340	Cell envelope	Biosynthesis and degradation of surface polysaccharides and lipopolysaccharides
PA14_25520		0.517332	0.0211225	hypothetical protein	PA2980	PA14_RS10345	NA	NA
PA14_25550	murB	0.376335	0.0212455	UDP-N-acetylenolpyruvoylglucosamine reductase	PA2977	PA14_RS10360	Cell envelope	Biosynthesis and degradation of murein sacculus and peptidoglycan
PA14_25630	rpmF	1.14332	0.00763491	50S ribosomal protein L32	PA2970	PA14_RS10395	Protein synthesis	Ribosomal proteins: synthesis and modification
PA14_25640	plsX	1.0969	0.0408452	glycerol-3-phosphate acyltransferase PlsX	PA2969	NA	Fatty acid and phospholipid metabolism	Biosynthesis
PA14_25650	fabD	0.988158	3.21111e-05	malonyl-CoA-ACP transacylase	PA2968	PA14_RS10405	Fatty acid and phospholipid metabolism	Biosynthesis
PA14_25660	fabG	0.972792	0.0101222	3-ketoacyl-ACP reductase	PA2967	PA14_RS10410	Fatty acid and phospholipid metabolism	Biosynthesis
PA14_25670	acpP	0.947653	0.0161155	acyl carrier protein	PA2966	PA14_RS10415	Fatty acid and phospholipid metabolism	Biosynthesis
PA14_25690	fabF1	0.755221	0.00242775	3-oxoacyl-ACP synthase	PA2965	PA14_RS10420	Fatty acid and phospholipid metabolism	Biosynthesis
PA14_25710	pabC	0.674931	0.0118619	4-amino-4-deoxychorismate lyase	PA2964	PA14_RS10425	Biosynthesis of cofactors, prosthetic groups, and carriers	Folic acid
PA14_25730		0.323739	0.0141991	hypothetical protein	PA2963	PA14_RS10430	Hypothetical proteins	Conserved
PA14_25740	tmk	0.773734	0.00680249	thymidylate kinase	PA2962	PA14_RS10435	Purines, pyrimidines, nucleosides, and nucleotides	Nucleotide and nucleoside interconversions
PA14_25760	holB	0.847612	7.07556e-06	DNA polymerase III subunit delta'	PA2961	PA14_RS10440	DNA metabolism	DNA replication, recombination, and repair
PA14_25790		-0.602302	6.17577e-05	hypothetical protein	PA2958	PA14_RS10455	NA	NA
PA14_25860	etfB	1.03131	0.047958	electron transfer flavoprotein subunit beta	PA2952	PA14_RS10485	NA	NA
PA14_25900		1.03402	0.000389112	fabV	PA2950	PA14_RS10495	NA	NA
PA14_25920	cobM	2.08648	6.73914e-10	precorrin-3 methylase	PA2948	PA14_RS10505	Biosynthesis of cofactors, prosthetic groups, and carriers	Heme, porphyrin, and cobalamin
PA14_25930		1.369	2.24994e-05	hypothetical protein	PA2947	PA14_RS10510	NA	NA
PA14_25960		1.19637	1.13114e-08	cobalamin biosynthesis protein cobW	PA2945	PA14_RS10525	Biosynthesis of cofactors, prosthetic groups, and carriers	Heme, porphyrin, and cobalamin
PA14_25970	cobN	1.28202	4.46121e-08	cobaltochelatase subunit CobN	PA2944	PA14_RS10530	Biosynthesis of cofactors, prosthetic groups, and carriers	Heme, porphyrin, and cobalamin
PA14_25980	aroF	2.39836	3.20381e-10	phospho-2-dehydro-3-deoxyheptonate aldolase	PA2943	PA14_RS10535	Amino acid biosynthesis	Aromatic amino acid family
PA14_26020		-1.2831	0.00827163	aminopeptidase	PA2939	PA14_RS10555	NA	NA
PA14_26050		-1.63503	5.15417e-09	transporter	PA2938	PA14_RS10560	Transport and binding proteins	Nucleosides, purines and pyrimidines
PA14_26060		-2.96137	7.26583e-09	hypothetical protein	PA2937	PA14_RS10565	NA	NA
PA14_26165		0.624508	0.0345555	hypothetical protein	PA2928	NA	NA	NA
PA14_26190		-0.924946	0.00316258	hypothetical protein	PA2927	PA14_RS10620	NA	NA
PA14_26240	hisJ	-2.38081	0.0093673	periplasmic histidine-binding protein HisJ	PA2923	PA14_RS10645	NA	NA
PA14_26280		-1.88837	6.77885e-10	chemotaxis transducer	PA2920	PA14_RS10660	NA	NA
PA14_26310		-0.990919	0.0401321	short chain dehydrogenase	PA2918	PA14_RS10670	NA	NA
PA14_26330		-1.0384	0.00223616	AraC family transcriptional regulator	PA2917	PA14_RS10675	NA	NA
PA14_26350		-1.14308	0.000352491	hypothetical protein	PA2915	PA14_RS10685	NA	NA
PA14_26360		3.80621	1.03194e-17	ABC transporter permease	PA2914	PA14_RS10690	NA	NA
PA14_26390		3.25349	1.62287e-18	hypothetical protein	PA2913	PA14_RS10695	NA	NA
PA14_26400		2.87375	1.24994e-13	ABC transporter ATP-binding protein	PA2912	PA14_RS10700	NA	NA
PA14_26420		3.18902	2.03401e-20	TonB-dependent receptor	PA2911	PA14_RS10705	Transport and binding proteins	Cations and iron carrying compounds
PA14_26485		0.975761	0.000404596	oxidoreductase	PA2906	PA14_RS10730	Biosynthesis of cofactors, prosthetic groups, and carriers	Heme, porphyrin, and cobalamin
PA14_26510	cobI	1.02377	0.00106553	precorrin-2 C(20)-methyltransferase	PA2904	PA14_RS10740	Biosynthesis of cofactors, prosthetic groups, and carriers	Heme, porphyrin, and cobalamin
PA14_26530	cobJ	1.05044	0.000208285	precorrin-3 methylase CobJ	PA2903	PA14_RS10745	Biosynthesis of cofactors, prosthetic groups, and carriers	Heme, porphyrin, and cobalamin
PA14_26540		0.809254	0.00101379	hypothetical protein	PA2902	PA14_RS10750	NA	NA
PA14_26550		0.579749	0.0144893	lipoprotein	PA2901	PA14_RS10755	NA	NA
PA14_26580		-1.3564	0.00651413	hypothetical protein	PA2898	PA14_RS10770	NA	NA
PA14_26590		-1.26524	4.37471e-13	GntR family transcriptional regulator	PA2897	PA14_RS10775	NA	NA
PA14_26600	sbrI	-0.936438	6.62794e-05	SbrI	PA2896	PA14_RS10780	NA	NA
PA14_26610	sbrR	-1.09959	0.000104352	SbrR	PA2895	NA	NA	NA
PA14_26640		-0.886999	0.000395218	long-chain-acyl-CoA synthetase	PA2893	PA14_RS10795	NA	NA
PA14_26770		-0.581793	0.0494259	hypothetical protein	PA2884	PA14_RS10840	NA	NA
PA14_26780		-2.79401	3.70639e-07	hypothetical protein	PA2883	PA14_RS10845	NA	NA
PA14_26930		0.590812	0.0496469	transglutaminase	PA2873	PA14_RS10895	NA	NA
PA14_26970		-1.46835	7.84082e-10	hypothetical protein	PA2870	PA14_RS10910	Regulatory functions	Small molecule interactions
PA14_26980		-1.05977	8.85749e-05	hypothetical protein	PA2869	PA14_RS10915	NA	NA
PA14_26990		-1.17249	1.84614e-05	hypothetical protein	PA2868	PA14_RS10920	NA	NA
PA14_27000		-1.02456	4.65755e-06	chemotaxis transducer	PA2867	PA14_RS10925	NA	NA
PA14_27070		-0.918894	4.01644e-07	hypothetical protein	PA2864	PA14_RS10940	NA	NA
PA14_27090	lipH	-2.02766	4.07779e-10	lipase chaperone	PA2863	PA14_RS10945	NA	NA
PA14_27100	lipA	-2.29503	1.51089e-11	lactonizing lipase	PA2862	PA14_RS10950	NA	NA
PA14_27110	ligT	-1.45254	0.00648027	2'-5' RNA ligase	PA2861	PA14_RS10955	Transcription	RNA processing
PA14_27130	greB	0.568913	0.0145567	transcription elongation factor GreB	PA2859	PA14_RS10965	Transcription	Transcription factors
PA14_27210	efp	0.846962	0.0133753	elongation factor P	PA2851	PA14_RS11010	Protein synthesis	Translation factors
PA14_27220	ohr	1.91439	0.0166298	organic hydroperoxide resistance protein	PA2850	PA14_RS11015	Cellular processes 2	Detoxification
PA14_27270		1.54607	0.000173371	hypothetical protein	PA2847	PA14_RS11030	NA	NA
PA14_27290		-1.96338	0.00648027	hypothetical protein	PA2845	PA14_RS11040	NA	NA
PA14_27360		-1.10303	0.000104302	enoyl-CoA hydratase	PA2841	PA14_RS11060	NA	NA
PA14_27370		1.28491	0.0202555	ATP-dependent RNA helicase	PA2840	PA14_RS11065	NA	NA
PA14_27490		1.61296	4.91413e-05	hypothetical protein	PA2829	PA14_RS11120	NA	NA
PA14_27500		1.15264	1.88645e-10	aminotransferase	PA2828	PA14_RS11125	NA	NA
PA14_27560		0.513567	0.0253789	hypothetical protein	PA2823	PA14_RS11150	NA	NA
PA14_27570		0.615848	0.00123387	GAF domain-containing protein	PA2822	PA14_RS11155	NA	NA
PA14_27700		-2.05703	0.000862954	transcriptional regulator	NA	PA14_RS11230	NA	NA
PA14_27720		-1.7258	2.49045e-12	hypothetical protein	PA2816	PA14_RS11240	NA	NA
PA14_27730	fadE	-1.01549	8.21846e-05	acyl-CoA dehydrogenase	PA2815	PA14_RS11245	NA	NA
PA14_27770		0.863073	0.000238854	ABC transporter ATP-binding protein	PA2812	PA14_RS11260	NA	NA
PA14_27780		0.522719	0.0151118	ABC transporter permease	PA2811	PA14_RS11265	NA	NA
PA14_27900		0.637218	0.0127081	transcriptional regulator	PA2802	PA14_RS11310	NA	NA
PA14_27930		-1.13744	0.00015796	hypothetical protein	PA2799	PA14_RS11325	NA	NA
PA14_27980		1.07762	0.000961224	tRNA-dihydrouridine synthase A	PA2795	PA14_RS11345	Protein synthesis	tRNA and rRNA base modification
PA14_27990		-0.671782	0.000297734	sialidase	PA2794	PA14_RS11350	NA	NA
PA14_28000		1.30205	8.22313e-06	hypothetical protein	PA2793	PA14_RS11355	NA	NA
PA14_28010		1.40193	0.000150419	hypothetical protein	PA2792	PA14_RS11360	NA	NA
PA14_28030		-0.662426	0.00617533	hypothetical protein	PA2790	PA14_RS11370	NA	NA
PA14_28050		-0.943695	0.00915034	chemotaxis transducer	PA2788	PA14_RS11380	NA	NA
PA14_28060	cpg2	-1.85373	7.68033e-08	glutamate carboxypeptidase	PA2787	PA14_RS11385	NA	NA
PA14_28070		-0.807416	0.0183447	hypothetical protein	PA2786	PA14_RS11390	NA	NA
PA14_28140		-1.79358	8.28662e-06	hypothetical protein	PA2779	PA14_RS11425	NA	NA
PA14_28150		-2.12925	0.000716842	hypothetical protein	PA2778	PA14_RS11430	NA	NA
PA14_28170		-1.63281	9.42117e-06	formate/nitrate transporter	PA2777	PA14_RS11435	NA	NA
PA14_28180		-0.750416	0.00211398	hypothetical protein	PA2776	PA14_RS11440	NA	NA
PA14_28210		0.972271	0.00357891	hypothetical protein	PA2774	PA14_RS11455	NA	NA
PA14_28240		1.13429	0.00071751	hypothetical protein	NA	PA14_RS11470	NA	NA
PA14_28280		0.864553	0.000514673	PhzF family phenazine biosynthesis protein	PA2770	PA14_RS11485	Cellular processes 2	Toxin production and resistance
PA14_28290		0.855162	0.0317681	hypothetical protein	PA2769	PA14_RS11490	NA	NA
PA14_28350		-1.22483	0.000129904	hypothetical protein	PA2764	PA14_RS11515	NA	NA
PA14_28360		1.465	0.000219761	hypothetical protein	(NT MATCH)	PA14_RS11520	NA	NA
PA14_28460		-1.54006	2.11507e-05	hypothetical protein	(NT MATCH)	PA14_RS11575	NA	NA
PA14_28470		-0.835668	0.0352413	hypothetical protein	(NT MATCH)	PA14_RS11580	NA	NA
PA14_28510		0.671699	0.0426924	hypothetical protein	PA2752	PA14_RS11595	NA	NA
PA14_28520		-1.35878	0.00486016	hypothetical protein	(NT MATCH)	NA	NA	NA
PA14_28530		-1.08318	0.0107151	hypothetical protein	PA2751	PA14_RS11605	Unknown function 2	General
PA14_28570	endA	1.83326	0.00213363	DNA-specific endonuclease I	PA2749	PA14_RS11625	NA	NA
PA14_28600		-1.40886	1.38364e-06	hypothetical protein	PA2747	PA14_RS11645	NA	NA
PA14_28610		-2.57999	1.0493e-11	hypothetical protein	(NT MATCH)	PA14_RS11650	NA	NA
PA14_28620		-3.99773	2.69114e-36	hypothetical protein	PA2746	PA14_RS11655	NA	NA
PA14_28650	thrS	1.04643	1.68259e-07	threonyl-tRNA synthetase	PA2744	PA14_RS11665	Protein synthesis	tRNA aminoacylation
PA14_28660	infC	0.857218	0.0388704	translation initiation factor IF-3	PA2743	PA14_RS11670	Protein synthesis	Translation factors
PA14_28780		-0.968144	0.000468607	hypothetical protein	NA	NA	NA	NA
PA14_28820		0.511841	0.000267787	hypothetical protein	NA	PA14_RS11735	NA	NA
PA14_28840		0.69713	0.0178907	helicase	NA	PA14_RS11745	NA	NA
PA14_28880		1.4912	4.90027e-05	hypothetical protein	PA2729	PA14_RS11760	NA	NA
PA14_28895		1.7087	1.81715e-36	hypothetical protein	PA2727	PA14_RS11765	NA	NA
PA14_28910		1.78976	2.53275e-07	radical activating enzyme	PA2726	PA14_RS11770	NA	NA
PA14_28920		0.667515	0.00147357	chaperone	PA2725	PA14_RS11775	NA	NA
PA14_28950		-2.4366	1.28238e-06	hypothetical protein	PA2722	PA14_RS11790	NA	NA
PA14_28960		-1.96513	0.000566889	hypothetical protein	PA2721	PA14_RS11795	NA	NA
PA14_28970		1.6787	0.00518746	hypothetical protein	NA	PA14_RS11800	NA	NA
PA14_29000		-0.94061	2.96282e-05	hypothetical protein	PA2719	PA14_RS11815	NA	NA
PA14_29010		-1.20337	5.20706e-09	MerR family transcriptional regulator	PA2718	PA14_RS11820	NA	NA
PA14_29020	cpo	-2.10145	2.65527e-07	chloroperoxidase	PA2717	PA14_RS11825	NA	NA
PA14_29030		-1.30257	1.92726e-07	FMN oxidoreductase	PA2716	PA14_RS11830	NA	NA
PA14_29070		0.938145	0.0124843	hypothetical protein	PA2712	PA14_RS11850	NA	NA
PA14_29100		-0.679697	0.00974785	hypothetical protein	PA2710	PA14_RS11860	NA	NA
PA14_29110	cysK	-0.522966	0.0257091	cysteine synthase A	PA2709	PA14_RS11865	Amino acid biosynthesis	Serine family
PA14_29120		-0.799035	0.00483395	hypothetical protein	PA2708	PA14_RS11870	NA	NA
PA14_29150		0.646542	0.0305163	hypothetical protein	PA2706	PA14_RS11880	NA	NA
PA14_29180		-2.18505	1.38795e-09	AraC family transcriptional regulator	PA2704	PA14_RS11890	NA	NA
PA14_29200		-0.84315	0.00144457	hypothetical protein	PA2702	PA14_RS11900	NA	NA
PA14_29210		-1.63219	0.000338576	MFS transporter	PA2701	PA14_RS11905	NA	NA
PA14_29220		-1.83643	5.16245e-07	porin	PA2700	PA14_RS11910	NA	NA
PA14_29230		-1.50413	4.55511e-07	hypothetical protein	PA2699	PA14_RS11915	NA	NA
PA14_29260		-0.71713	0.0328187	transcriptional regulator	PA2696	PA14_RS11930	NA	NA
PA14_29300		1.04095	0.00027801	transcriptional regulator	PA2692	PA14_RS11950	Unknown function 2	General
PA14_29330		-1.09567	0.0184104	hypothetical protein	NA	PA14_RS11960	NA	NA
PA14_29360	pfeS	1.72544	2.33361e-09	two-component sensor PfeS	PA2687	PA14_RS11975	NA	NA
PA14_29390		0.640527	0.000638389	hypothetical protein	PA2685	PA14_RS11985	NA	NA
PA14_29400		1.01502	0.000548462	hypothetical protein	PA2684	PA14_RS11990	NA	NA
PA14_29405	rhsI1	0.90232	0.0214539	rhsI1	NA	NA	NA	NA
PA14_29570		-0.86335	0.0325622	hypothetical protein	PA2669	PA14_RS12070	NA	NA
PA14_29575		-0.588228	0.0126926	hypothetical protein	PA2668	NA	NA	NA
PA14_29600		1.46556	0.000145002	6-pyruvoyl-tetrahydropterin synthase	PA2666	PA14_RS12085	Protein synthesis	tRNA and rRNA base modification
PA14_29690		0.795818	0.00114342	hypothetical protein	PA2660	PA14_RS12120	NA	NA
PA14_29760		-0.593357	0.00152921	chemotaxis transducer	PA2654	PA14_RS12150	NA	NA
PA14_29770		1.23167	0.0499755	transporter	PA2653	PA14_RS12155	NA	NA
PA14_29800		-0.878604	1.43681e-07	chemotaxis transducer	PA2652	PA14_RS12160	NA	NA
PA14_29820		-0.463274	0.0197696	hypothetical protein	PA2651	PA14_RS12165	NA	NA
PA14_29930	nuoH	-0.444052	0.0362697	NADH dehydrogenase subunit H	PA2643	PA14_RS12205	NA	NA
PA14_30010	nuoB	-0.808308	0.00200495	NADH dehydrogenase subunit B	PA2638	PA14_RS12230	Energy metabolism	Electron transport
PA14_30040		-1.42385	4.34037e-07	hypothetical protein	PA2635	PA14_RS12245	NA	NA
PA14_30110	purB	0.842183	0.00799841	adenylosuccinate lyase	PA2629	PA14_RS12275	Purines, pyrimidines, nucleosides, and nucleotides	Purine ribonucleotide biosynthesis
PA14_30140		0.941476	0.000183026	hypothetical protein	PA2627	PA14_RS12285	NA	NA
PA14_30150	mnmA	0.759657	0.00146365	tRNA-specific 2-thiouridylase MnmA	PA2626	PA14_RS12290	Protein synthesis	tRNA and rRNA base modification
PA14_30160		1.00036	0.0210056	hypothetical protein	PA2625	PA14_RS12295	NA	NA
PA14_30180	idh	1.21318	2.7491e-06	monomeric isocitrate dehydrogenase	PA2624	PA14_RS12300	Energy metabolism	TCA cycle
PA14_30200	cspD	-1.37724	0.00362924	cold-shock protein CspD	PA2622	PA14_RS12310	DNA metabolism	DNA replication, recombination, and repair
PA14_30210	clpS	-1.02013	4.78497e-06	ATP-dependent Clp protease adaptor protein ClpS	PA2621	PA14_RS12315	NA	NA
PA14_30230	clpA	-1.25945	1.63904e-09	ATP-dependent Clp protease, ATP-binding subunit ClpA	PA2620	PA14_RS12320	Protein fate	Degradation of proteins, peptides, and glycopeptides
PA14_30240	infA	1.17387	0.00154933	translation initiation factor IF-1	PA2619	PA14_RS12325	Protein synthesis	Translation factors
PA14_30260		-1.18785	6.93562e-06	arginyl-tRNA-protein transferase	PA2618	PA14_RS12330	NA	NA
PA14_30310	lolA	0.466327	0.0093537	outer-membrane lipoprotein carrier protein	PA2614	PA14_RS12350	Protein fate	Protein and peptide secretion and trafficking
PA14_30320		0.309251	0.0445801	recombination factor protein RarA	PA2613	PA14_RS12355	NA	NA
PA14_30330	serS	0.623252	0.000543525	seryl-tRNA synthetase	PA2612	PA14_RS12360	Protein synthesis	tRNA aminoacylation
PA14_30390		-1.19564	9.87043e-09	sulfur relay protein TusC	PA2606	PA14_RS12390	Protein synthesis	tRNA and rRNA base modification
PA14_30410		-0.626764	0.0313858	hypothetical protein	PA2604	PA14_RS12400	NA	NA
PA14_30460		0.991023	0.0455547	flavin-dependent oxidoreductase	PA2600	PA14_RS12425	NA	NA
PA14_30470		1.02511	0.0370766	periplasmic aliphatic sulfonate-binding protein	PA2599	PA14_RS12430	Transport and binding proteins	Other
PA14_30490		1.45535	0.000351842	lavin-dependent oxidoreductase	PA2598	PA14_RS12435	NA	NA
PA14_30500		1.47673	0.00150154	acyl-CoA dehydrogenase	PA2597	PA14_RS12440	NA	NA
PA14_30520		1.09381	0.0273894	periplasmic aliphatic sulfonate-binding protein	PA2596	PA14_RS12445	Transport and binding proteins	Other
PA14_30540		1.2627	0.028321	periplasmic aliphatic sulfonate-binding protein	PA2595	PA14_RS12450	Transport and binding proteins	Other
PA14_30550		1.91633	3.16501e-05	periplasmic aliphatic sulfonate-binding protein	PA2594	PA14_RS12455	Transport and binding proteins	Other
PA14_30570		0.688988	0.0150883	periplasmic spermidine/putrescine-binding protein	PA2592	PA14_RS12465	NA	NA
PA14_30590		-0.645001	0.00900213	outer membrane receptor protein	PA2590	PA14_RS12475	NA	NA
PA14_30670	pgsA	1.028	0.000303388	CDP-diacylglycerol--glycerol-3-phosphate 3-phosphatidyltransferase	PA2584	PA14_RS12505	Fatty acid and phospholipid metabolism	Biosynthesis
PA14_30690		-1.33429	0.000107001	hypothetical protein	NA	PA14_RS12515	NA	NA
PA14_30700		0.529307	0.0232677	sensor/response regulator hybrid	PA2583	PA14_RS12520	NA	NA
PA14_30730		0.581082	0.0453147	hypothetical protein	PA2581	PA14_RS12535	NA	NA
PA14_30790		-0.673498	0.0109998	hypothetical protein	PA2576	PA14_RS12560	NA	NA
PA14_30800		1.09619	0.00196563	hypothetical protein	PA2575	PA14_RS12565	NA	NA
PA14_30820		-1.52294	5.5137e-07	methyl-accepting chemotaxis transducer	PA2573	PA14_RS12575	NA	NA
PA14_30830		-2.17889	2.8478e-10	two-component response regulator	PA2572	PA14_RS12580	NA	NA
PA14_30840		-1.65694	1.22111e-08	signal transduction histidine kinase	PA2571	PA14_RS12585	NA	NA
PA14_30940		-2.37768	0.0386503	conjugal transfer protein	NA	PA14_RS12640	Cellular processes 2	Conjugation
PA14_30990		0.790581	0.0325101	hypothetical protein	NA	PA14_RS12670	NA	NA
PA14_31030		1.05208	4.39184e-05	cation efflux system protein	NA	PA14_RS12685	NA	NA
PA14_31040		0.761912	0.0325622	cation efflux system protein	NA	PA14_RS12690	NA	NA
PA14_31100		-1.76703	0.0162326	plasmid partitioning protein	NA	PA14_RS12725	NA	NA
PA14_31150		1.59677	0.00499108	hypothetical protein	NA	PA14_RS12745	NA	NA
PA14_31260		-2.78941	4.80063e-06	RadC-like protein	NA	PA14_RS12800	DNA metabolism	DNA replication, recombination, and repair
PA14_31270		-1.17105	0.000536059	hypothetical protein	NA	PA14_RS12805	NA	NA
PA14_31280		-1.4864	0.0114537	integrase	NA	PA14_RS12810	NA	NA
PA14_31300		-1.19165	0.00208736	hypothetical protein	PA2569	PA14_RS12820	NA	NA
PA14_31350		-1.45378	0.000474986	hypothetical protein	PA2566	PA14_RS12840	NA	NA
PA14_31360		-1.12958	0.00458607	hypothetical protein	PA2565	PA14_RS12845	NA	NA
PA14_31370		-1.1711	0.000617351	hypothetical protein	PA2564	PA14_RS12850	NA	NA
PA14_31390		-2.09061	4.51479e-13	hypothetical protein	PA2562	PA14_RS12860	NA	NA
PA14_31460		0.75772	0.00721209	transporter	PA2558	PA14_RS12885	NA	NA
PA14_31470		-0.66641	0.00549698	AMP-binding protein	PA2557	PA14_RS12890	NA	NA
PA14_31480		-2.05394	0.000189378	AraC family transcriptional regulator	PA2556	PA14_RS12895	NA	NA
PA14_31500		-1.67065	2.25085e-10	AMP-binding protein	PA2555	PA14_RS12900	NA	NA
PA14_31510		-2.23606	2.80287e-10	short-chain dehydrogenase	PA2554	PA14_RS12905	NA	NA
PA14_31530		-1.71596	1.32994e-08	acyl-CoA thiolase	PA2553	PA14_RS12910	Fatty acid and phospholipid metabolism	Other
PA14_31540		-1.64125	3.56982e-10	acyl-CoA dehydrogenase	PA2552	PA14_RS12915	NA	NA
PA14_31660		-1.13485	7.3897e-06	hypothetical protein	PA2544	PA14_RS12960	NA	NA
PA14_31720		1.31836	2.71295e-08	hypothetical protein	PA2540	PA14_RS12980	NA	NA
PA14_31730		0.969424	0.000186601	hypothetical protein	PA2539	PA14_RS12985	NA	NA
PA14_31740		1.78643	3.50983e-05	hypothetical protein	PA2538	PA14_RS12990	NA	NA
PA14_31750		1.50321	5.90943e-07	acyltransferase	PA2537	PA14_RS12995	NA	NA
PA14_31760		1.44632	9.84337e-16	phosphatidate cytidylyltransferase	PA2536	PA14_RS13000	NA	NA
PA14_31770		-0.979382	0.0162367	oxidoreductase	PA2535	PA14_RS13005	NA	NA
PA14_31800		0.580972	0.0053161	sodium:alanine symporter	PA2533	PA14_RS13015	NA	NA
PA14_31820		1.1273	0.00735072	aminotransferase	PA2531	PA14_RS13025	NA	NA
PA14_31890		0.62055	0.00263647	RND efflux transporter	PA2527	PA14_RS13045	NA	NA
PA14_31920		0.864788	0.00641456	outer membrane protein	PA2525	PA14_RS13055	Cellular processes 2	Detoxification
PA14_31960		-1.18862	0.0329518	two-component response regulator	PA2523	PA14_RS13070	Regulatory functions	DNA interactions
PA14_32060	xylS	-1.8331	9.64826e-12	transcriptional regulator XylS	PA2519	PA14_RS13090	NA	NA
PA14_32080	xylX	-1.35564	0.0077172	toluate 1,2-dioxygenase subunit alpha	PA2518	PA14_RS13095	Energy metabolism	Other
PA14_32110	xylZ	-1.36567	0.00679988	toluate 1,2-dioxygenase electron transfer component	PA2516	PA14_RS13105	NA	NA
PA14_32130	benD	-2.57604	0.023122	1,6-dihydroxycyclohexa-2,4-diene-1-carboxylate dehydrogenase	PA2515	PA14_RS13110	NA	NA
PA14_32190		-1.9541	3.79407e-06	transcriptional regulator	PA2511	PA14_RS13130	NA	NA
PA14_32240	catA	-1.65882	0.00150086	catechol 1,2-dioxygenase	PA2507	PA14_RS13150	Energy metabolism	Other
PA14_32270		-0.993352	1.77812e-05	porin	PA2505	PA14_RS13160	NA	NA
PA14_32280		-1.87923	6.88248e-08	hypothetical protein	PA2504	PA14_RS13165	NA	NA
PA14_32370		1.11071	0.00747554	DNA damage-inducible gene	PA2496	PA14_RS13205	NA	NA
PA14_32410	mexT	-0.354645	0.0254567	transcriptional regulator MexT	PA2492	PA14_RS13225	NA	NA
PA14_32480		-1.45617	0.0345739	hypothetical protein	PA2486	PA14_RS13255	NA	NA
PA14_32520		-1.22603	0.000744906	hypothetical protein	PA2483	PA14_RS13265	Unknown function 2	Enzymes of unknown specificity
PA14_32630		-1.50479	9.57402e-07	cytochrome P450	PA2475	PA14_RS13305	NA	NA
PA14_32670		-2.18193	0.0037691	hypothetical protein	PA2471	PA14_RS13325	NA	NA
PA14_32690	gtdA	-1.12859	0.0118046	gentisate 1,2-dioxygenase	PA2470	PA14_RS13330	NA	NA
PA14_32700		0.613232	0.0402435	transcriptional regulator	PA2469	PA14_RS13335	NA	NA
PA14_32740		0.632626	0.0152898	TonB-dependent receptor	PA2466	PA14_RS13350	Transport and binding proteins	Cations and iron carrying compounds
PA14_32780		1.62071	3.06549e-08	hypothetical protein	PA2463	PA14_RS13365	NA	NA
PA14_32790		1.20606	4.4408e-09	hypothetical protein	PA2462	PA14_RS13370	NA	NA
PA14_32830		0.974056	4.56647e-05	hypothetical protein	NA	PA14_RS13395	NA	NA
PA14_32850		1.19981	6.60168e-05	hypothetical protein	NA	PA14_RS13405	NA	NA
PA14_32905		2.2157	9.63975e-06	hypothetical protein	PA2451	PA14_RS13425	NA	NA
PA14_32940		0.725729	4.80089e-05	transcriptional regulator	PA2449	PA14_RS13435	Regulatory functions	DNA interactions
PA14_32985	gcvH2	2.01988	0.016208	glycine cleavage system protein H	PA2446	PA14_RS13450	Energy metabolism	Amino acids and amines
PA14_33000	gcvP2	2.55428	3.18293e-06	glycine dehydrogenase	PA2445	PA14_RS13455	Energy metabolism	Amino acids and amines
PA14_33010	glyA2	1.43682	0.000183574	serine hydroxymethyltransferase	PA2444	PA14_RS13460	NA	NA
PA14_33030	sdaA	-1.17146	0.0455738	L-serine dehydratase	PA2443	PA14_RS13465	Energy metabolism	Amino acids and amines
PA14_33060		2.07812	0.00142965	hypothetical protein	PA2440	PA14_RS13480	NA	NA
PA14_33160		-2.09596	0.000386688	hypothetical protein	PA2433	PA14_RS13515	NA	NA
PA14_33170		1.66014	0.00171208	transcriptional regulator	PA2432	PA14_RS13520	NA	NA
PA14_33190		-0.95071	0.027042	hypothetical protein	PA2431	PA14_RS13525	NA	NA
PA14_33220		-1.45772	0.00235549	hypothetical protein	PA2430	PA14_RS13535	NA	NA
PA14_33240		-0.857344	0.0268166	hypothetical protein	PA2428	PA14_RS13545	Central intermediary metabolism	Phosphorus compounds
PA14_33290		-1.31877	0.000208839	hypothetical protein	PA2423	PA14_RS13570	NA	NA
PA14_33310		0.644809	0.0196144	hypothetical protein	NA	PA14_RS13580	NA	NA
PA14_33320		0.677838	0.0188562	hypothetical protein	NA	PA14_RS13585	NA	NA
PA14_33340		0.513402	0.00787449	helicase	NA	PA14_RS13595	NA	NA
PA14_33430		-1.07977	0.0174916	pirin-related protein	PA2418	PA14_RS13625	NA	NA
PA14_33450	treA	-1.40576	0.00469636	trehalase	PA2416	PA14_RS13635	NA	NA
PA14_33460		-1.33942	0.0128397	hypothetical protein	PA2415	PA14_RS13640	NA	NA
PA14_33480	sndH	-0.918872	0.0127561	L-sorbosone dehydrogenase	PA2414	PA14_RS13645	NA	NA
PA14_33500	pvdH	1.47327	0.0278747	diaminobutyrate--2-oxoglutarate aminotransferase	PA2413	PA14_RS13650	Central intermediary metabolism	Other
PA14_33700	pvdF	1.7161	0.000208493	pyoverdine synthetase F	PA2396	PA14_RS13735	NA	NA
PA14_33710	pvdO	1.82353	0.0151545	protein PvdO	PA2395	PA14_RS13740	NA	NA
PA14_33750		1.58747	2.10086e-05	outer membrane protein	PA2391	PA14_RS13760	Cellular processes 2	Detoxification
PA14_33760		1.28581	0.00122851	ABC transporter ATP-binding protein/permease	PA2390	PA14_RS13765	NA	NA
PA14_33770		0.927121	0.0161155	hypothetical protein	PA2389	PA14_RS13770	Transport and binding proteins	Unknown substrate
PA14_33860	lldA	-0.889	0.00735834	L-lactate dehydrogenase	PA2382	PA14_RS13805	NA	NA
PA14_33880		-0.560329	0.0329607	hypothetical protein	PA2380	PA14_RS13815	NA	NA
PA14_33890		-0.500544	0.0468653	oxidoreductase	PA2379	PA14_RS13820	NA	NA
PA14_33930		-2.38964	5.17034e-06	hypothetical protein	PA2375	PA14_RS13840	NA	NA
PA14_33940	tseF	-1.85675	0.00530958	TseF	PA2374	PA14_RS13845	NA	NA
PA14_33960	vgrG3	-1.95203	5.32927e-05	VgrG3	PA2373	PA14_RS13850	NA	NA
PA14_33970		-1.42111	0.000661041	hypothetical protein	NA	PA14_RS13855	NA	NA
PA14_33980		-1.7055	0.000275207	hypothetical protein	NA	PA14_RS13860	NA	NA
PA14_33990	clpV3	-2.02232	5.17319e-05	ClpV3	PA2371	PA14_RS13865	Protein fate	Protein and peptide secretion and trafficking
PA14_34000	hsiH3	-2.37963	1.11172e-07	HsiH3	PA2370	PA14_RS13870	Protein fate	Protein and peptide secretion and trafficking
PA14_34010	hsiG3	-3.03647	2.06484e-06	HsiG3	PA2369	PA14_RS13875	NA	NA
PA14_34020	hsiF3	-1.63001	0.0476021	HsiF3	PA2368	PA14_RS13880	NA	NA
PA14_34030	hcp3	-3.11775	7.33311e-06	Hcp3	PA2367	PA14_RS13885	NA	NA
PA14_34050	hsiC3	-2.07797	2.43183e-07	HsiC3	PA2366	PA14_RS13890	Protein fate	Protein and peptide secretion and trafficking
PA14_34070	hsiB3	-2.71868	2.15288e-15	HsiB3	PA2365	PA14_RS13895	Protein fate	Protein and peptide secretion and trafficking
PA14_34080	lip3	-1.53162	3.18918e-06	Lip3	PA2364	PA14_RS13900	NA	NA
PA14_34100	hsiJ3	-1.41248	0.0179918	HsiJ3	PA2363	PA14_RS13905	Protein fate	Protein and peptide secretion and trafficking
PA14_34110	dotU3	-1.64986	0.00253114	DotU3	PA2362	PA14_RS13910	Protein fate	Protein and peptide secretion and trafficking
PA14_34130	icmF3	-0.997453	0.00500666	IcmF3	PA2361	PA14_RS13915	NA	NA
PA14_34140	hsiA3	-1.12837	0.0228873	HsiA3	PA2360	PA14_RS13920	NA	NA
PA14_34150	sfa3	1.00227	4.8521e-05	Sfa3	PA2359	PA14_RS13925	NA	NA
PA14_34170		1.5699	0.000247259	hypothetical protein	PA2358	PA14_RS13930	NA	NA
PA14_34230		0.567317	0.0123823	hypothetical protein	PA2353	PA14_RS13955	NA	NA
PA14_34250		1.21785	0.000712358	glycerophosphoryl diester phosphodiesterase	PA2352	PA14_RS13960	NA	NA
PA14_34370		-1.28081	0.000129407	ABC maltose/mannitol transporter ATP-binding protein	PA2341	PA14_RS14015	NA	NA
PA14_34390		-1.48258	2.87324e-07	binding-protein-dependent maltose/mannitol transport protein	PA2340	PA14_RS14020	NA	NA
PA14_34410		-1.26755	0.000777399	binding-protein-dependent maltose/mannitol transport protein	PA2339	PA14_RS14025	NA	NA
PA14_34420		-1.21638	0.00010482	maltose/mannitol ABC transporter substrate-binding protein	PA2338	PA14_RS14030	NA	NA
PA14_34450		0.847537	0.00343425	AraC family transcriptional regulator	PA2332	PA14_RS14040	NA	NA
PA14_34460		2.25949	1.94602e-08	hypothetical protein	PA2331	PA14_RS14045	Unknown function 2	General
PA14_34490		2.04985	1.14249e-07	hypothetical protein	PA2330	PA14_RS14050	NA	NA
PA14_34500		2.31767	5.74693e-08	ABC transporter ATP-binding protein	PA2329	PA14_RS14055	NA	NA
PA14_34510		2.21207	7.76945e-08	hypothetical protein	PA2328	PA14_RS14060	NA	NA
PA14_34520		1.48915	8.21953e-08	ABC transporter permease	PA2327	PA14_RS14065	NA	NA
PA14_34540		1.39854	1.08155e-05	xenobiotic compound DszA family monooxygenase	PA2326	PA14_RS14070	Unknown function 2	Enzymes of unknown specificity
PA14_34630	gnuT	-1.8665	4.49948e-11	gluconate permease	PA2322	PA14_RS14090	Transport and binding proteins	Carbohydrates, organic alcohols, and acids
PA14_34640		-1.33019	0.0050007	gluconokinase	PA2321	PA14_RS14095	NA	NA
PA14_34660	gntR	-1.09559	2.8297e-05	transcriptional regulator GntR	PA2320	PA14_RS14100	NA	NA
PA14_34730		1.39442	8.62088e-06	XRE family transcriptional regulator	PA2312	PA14_RS14135	NA	NA
PA14_34740		1.68464	0.00647854	hypothetical protein	PA2311	PA14_RS14140	NA	NA
PA14_34750		2.34588	2.09298e-06	taurine catabolism dioxygenase	PA2310	PA14_RS14145	NA	NA
PA14_34770		4.24222	1.13698e-09	ABC transporter substrate-binding protein	PA2309	PA14_RS14150	NA	NA
PA14_34780		2.12697	0.000860884	ABC transporter ATP-binding protein	PA2308	PA14_RS14155	NA	NA
PA14_34790		1.43021	0.000134713	ABC transporter permease	PA2307	PA14_RS14160	NA	NA
PA14_34800		-0.829041	0.00123387	amino acid transporter LysE	PA2306	PA14_RS14165	NA	NA
PA14_34810		-0.858351	0.0307119	non-ribosomal peptide synthetase	PA2305	PA14_RS14170	NA	NA
PA14_34840		-1.11722	0.00899036	non-ribosomal peptide synthetase	PA2302	PA14_RS14185	NA	NA
PA14_34870	chiC	0.907616	0.018397	chitinase	PA2300	PA14_RS14195	NA	NA
PA14_34930		1.65434	0.0135403	phycobiliprotein	PA2293	PA14_RS14220	NA	NA
PA14_34960		-0.822665	0.000256437	glucose-sensitive porin	PA2291	PA14_RS14230	NA	NA
PA14_34970	gcd	-1.53095	1.93454e-05	glucose dehydrogenase	PA2290	PA14_RS14235	NA	NA
PA14_35020		1.59693	0.029465	hypothetical protein	PA2286	PA14_RS14255	NA	NA
PA14_35060		-2.44756	1.37023e-06	hypothetical protein	PA2282	PA14_RS14275	NA	NA
PA14_35150		-1.73686	0.012798	alcohol dehydrogenase	PA2275	PA14_RS14310	NA	NA
PA14_35160		1.33034	0.0103471	phenazine-utilizing monooxygenase A	PA2274	PA14_RS14315	NA	NA
PA14_35270		-0.939451	0.00108427	cytochrome c precursor	PA2266	PA14_RS14355	NA	NA
PA14_35290	gnd	-1.62884	4.87434e-12	gluconate dehydrogenase	PA2265	PA14_RS14360	NA	NA
PA14_35300		-1.21848	0.000139523	hypothetical protein	PA2264	PA14_RS14365	NA	NA
PA14_35330		-2.34243	5.24177e-08	2-ketogluconate transporter	PA2262	PA14_RS14375	NA	NA
PA14_35460		-0.842222	0.0375264	AGCS sodium/alanine/glycine symporter	PA2252	PA14_RS14425	NA	NA
PA14_35490	lpdV	-2.19592	2.22476e-05	dihydrolipoamide dehydrogenase	PA2250	PA14_RS14435	NA	NA
PA14_35500	bkdB	-1.92737	1.65065e-07	branched-chain alpha-keto acid dehydrogenase subunit E2	PA2249	PA14_RS14440	NA	NA
PA14_35520	bkdA2	-2.0022	1.34895e-10	2-oxoisovalerate dehydrogenase subunit beta	PA2248	PA14_RS14445	NA	NA
PA14_35530	bkdA1	-2.1644	2.48275e-19	2-oxoisovalerate dehydrogenase subunit alpha	PA2247	PA14_RS14450	NA	NA
PA14_35540	bkdR	-2.42161	2.93985e-07	transcriptional regulator BkdR	PA2246	PA14_RS14455	NA	NA
PA14_35550	pslO	-3.09574	0.00022067	hypothetical protein	PA2245	NA	NA	NA
PA14_35570	pslN	-3.44894	1.1382e-06	hypothetical protein	PA2244	PA14_RS14465	NA	NA
PA14_35590	pslM	-1.71853	0.0202013	FAD-binding dehydrogenase	PA2243	PA14_RS14470	NA	NA
PA14_35600	pslL	-1.30794	7.11335e-07	hypothetical protein	PA2242	PA14_RS14475	NA	NA
PA14_35620	pslK	-1.30212	0.000514302	hypothetical protein	PA2241	PA14_RS14480	NA	NA
PA14_35630	pslJ	-1.11429	0.000352602	hypothetical protein	PA2240	PA14_RS14485	NA	NA
PA14_35640	pslI	-1.24621	0.00139174	transferase	PA2239	PA14_RS14490	NA	NA
PA14_35650	pslH	-1.48167	0.00289419	hypothetical protein	PA2238	PA14_RS14495	NA	NA
PA14_35670	pslG	-1.25395	0.00010542	glycosyl hydrolase	PA2237	PA14_RS14500	NA	NA
PA14_35680	pslF	-1.31686	0.0109742	hypothetical protein	PA2236	PA14_RS14505	NA	NA
PA14_35690	pslE	-1.55665	2.88422e-06	hypothetical protein	PA2235	PA14_RS14510	NA	NA
PA14_35700		-0.971097	0.0344357	hypothetical protein	NA	PA14_RS30505	NA	NA
PA14_35740		-1.33024	1.70055e-14	transposase	NA	PA14_RS14530	NA	NA
PA14_35750		-1.0272	2.18269e-06	tpnA repressor protein	NA	PA14_RS14535	NA	NA
PA14_35790		-0.687129	0.0251226	homospermidine synthase	NA	PA14_RS30515	NA	NA
PA14_35810		-0.54793	0.044879	hypothetical protein	NA	PA14_RS14560	NA	NA
PA14_35820	tnpS	-1.33643	0.00398902	cointegrate resolution protein S	NA	PA14_RS14565	NA	NA
PA14_35850		-0.764944	3.91902e-06	hypothetical protein	NA	PA14_RS14580	NA	NA
PA14_35860		-1.27949	0.00518746	amino acid permease	NA	NA	NA	NA
PA14_35880		-1.75446	4.62097e-16	gamma-aminobutyraldehyde dehydrogenase	NA	NA	NA	NA
PA14_35890		-1.68743	7.69814e-10	diaminobutyrate--2-oxoglutarate aminotransferase	NA	PA14_RS14595	NA	NA
PA14_35900		-1.72465	1.3631e-07	dehydrogenase	NA	PA14_RS14600	NA	NA
PA14_35920		-1.4146	2.20289e-05	acetate permease	NA	PA14_RS14610	Transport and binding proteins	Cations and iron carrying compounds
PA14_35950		-1.73849	0.0208563	dehydrogenase	NA	PA14_RS14620	NA	NA
PA14_36010		1.23267	0.00275953	hypothetical protein	NA	PA14_RS14645	NA	NA
PA14_36080		-1.48978	0.0487456	MFS transporter	PA2214	PA14_RS14675	NA	NA
PA14_36100	pdxA	-0.968575	0.0331607	4-hydroxythreonine-4-phosphate dehydrogenase	PA2212	PA14_RS14685	NA	NA
PA14_36110		-1.17924	0.00390452	hypothetical protein	PA2211	PA14_RS14690	NA	NA
PA14_36170		-1.03973	0.0208563	hypothetical protein	PA2207	PA14_RS14710	NA	NA
PA14_36200		1.88641	6.68227e-10	ABC transporter substrate-binding protein	PA2204	PA14_RS14725	NA	NA
PA14_36220		2.91813	4.37471e-13	amino acid permease	PA2203	PA14_RS14730	Transport and binding proteins	Amino acids, peptides and amines
PA14_36230		3.04108	2.45096e-10	amino acid ABC transporter permease	PA2202	PA14_RS14735	Transport and binding proteins	Amino acids, peptides and amines
PA14_36260		-1.22749	1.24685e-06	signal transduction protein	PA2200	PA14_RS14745	NA	NA
PA14_36290		-2.1845	3.88545e-10	hypothetical protein	PA2197	PA14_RS14760	NA	NA
PA14_36300		-1.66337	2.37558e-05	TetR family transcriptional regulator	PA2196	PA14_RS14765	NA	NA
PA14_36345	exoY	-1.72703	1.7589e-05	adenylate cyclase	PA2191	PA14_RS14785	NA	NA
PA14_36350		-2.32568	2.69979e-07	hypothetical protein	PA2189	PA14_RS14790	NA	NA
PA14_36360		-2.30874	0.000419639	hypothetical protein	PA2187	PA14_RS14795	NA	NA
PA14_36370		-3.52629	2.19316e-13	carboxylate-amine ligase	PA2181	PA14_RS14800	NA	NA
PA14_36375		-2.25452	4.67215e-12	hypothetical protein	PA2180	NA	NA	NA
PA14_36390		-2.58951	5.09917e-10	hypothetical protein	PA2179	PA14_RS14810	NA	NA
PA14_36400		-2.27655	0.00145352	hypothetical protein	(NT MATCH)	PA14_RS14815	NA	NA
PA14_36410		-4.33013	8.06e-17	hypothetical protein	PA2178	PA14_RS14820	NA	NA
PA14_36420		-1.21431	0.00114127	sensor/response regulator hybrid	PA2177	PA14_RS14825	Regulatory functions	Small molecule interactions
PA14_36450		-2.35566	3.5087e-08	hypothetical protein	PA2176	PA14_RS14830	NA	NA
PA14_36460		-2.10732	1.74674e-07	hypothetical protein	PA2175	PA14_RS14835	NA	NA
PA14_36470		-3.13983	1.69669e-28	hypothetical protein	PA2174	PA14_RS14840	NA	NA
PA14_36480		-3.58169	1.08108e-06	hypothetical protein	(NT MATCH)	PA14_RS14845	NA	NA
PA14_36490		-3.18122	1.11895e-13	hypothetical protein	PA2173	PA14_RS14850	NA	NA
PA14_36500		-3.20867	3.36114e-10	hypothetical protein	PA2172	PA14_RS14855	NA	NA
PA14_36520		-3.43881	1.13698e-09	hypothetical protein	PA2171	PA14_RS14860	NA	NA
PA14_36530		-3.62383	6.89361e-08	hypothetical protein	PA2169	PA14_RS14865	NA	NA
PA14_36540		-2.60241	2.06891e-11	hypothetical protein	PA2168	PA14_RS14870	NA	NA
PA14_36550		-2.32257	9.525e-17	hypothetical protein	PA2167	PA14_RS14875	NA	NA
PA14_36560		-2.35003	1.59655e-05	hypothetical protein	PA2166	PA14_RS14880	NA	NA
PA14_36570	glgA	-2.68828	3.35139e-16	glycogen synthase	PA2165	PA14_RS14885	Energy metabolism	Biosynthesis and degradation of polysaccharides
PA14_36580		-3.00842	1.31698e-16	glycosyl hydrolase	PA2164	PA14_RS14890	Energy metabolism	Biosynthesis and degradation of polysaccharides
PA14_36590		-3.30515	8.90842e-12	4-alpha-glucanotransferase	PA2163	PA14_RS14895	Energy metabolism	Biosynthesis and degradation of polysaccharides
PA14_36605		-2.7124	2.75929e-10	maltooligosyl trehalose synthase	PA2162	PA14_RS14900	Energy metabolism	Biosynthesis and degradation of polysaccharides
PA14_36620		-2.82463	0.00956986	hypothetical protein	PA2161	PA14_RS14905	NA	NA
PA14_36630		-3.2231	4.37107e-18	glycosyl hydrolase	PA2160	PA14_RS14910	Energy metabolism	Biosynthesis and degradation of polysaccharides
PA14_36650		-3.74608	1.11913e-08	hypothetical protein	PA2159	PA14_RS14915	NA	NA
PA14_36660		-3.20213	1.44438e-19	alcohol dehydrogenase	PA2158	PA14_RS14920	NA	NA
PA14_36670		-3.20618	1.06986e-12	hypothetical protein	PA2157	PA14_RS14925	NA	NA
PA14_36680		-3.78415	1.61258e-05	hypothetical protein	PA2156	PA14_RS14930	NA	NA
PA14_36690		-4.03092	3.65839e-15	cardiolipin synthase 2	PA2155	PA14_RS14935	NA	NA
PA14_36700		-3.46349	2.4301e-10	hypothetical protein	PA2154	PA14_RS14940	NA	NA
PA14_36710	glgB	-2.98394	1.88669e-11	glycogen branching protein	PA2153	PA14_RS14945	Energy metabolism	Biosynthesis and degradation of polysaccharides
PA14_36730		-2.7919	1.07335e-16	trehalose synthase	PA2152	PA14_RS14950	Energy metabolism	Biosynthesis and degradation of polysaccharides
PA14_36740		-3.16387	4.2718e-11	hypothetical protein	PA2151	PA14_RS14955	NA	NA
PA14_36760		-3.34216	1.70055e-14	KU domain-containing protein	PA2150	PA14_RS14960	DNA metabolism	DNA replication, recombination, and repair
PA14_36770		-2.52005	0.000672898	hypothetical protein	PA2149	PA14_RS14965	NA	NA
PA14_36780		-3.73693	3.42899e-12	hypothetical protein	PA2148	PA14_RS14970	NA	NA
PA14_36790		-3.69206	1.20265e-08	hypothetical protein	(NT MATCH)	PA14_RS14975	NA	NA
PA14_36810	katE	-3.31658	3.32299e-16	hydroperoxidase II	PA2147	PA14_RS14980	NA	NA
PA14_36820		-3.37415	0.00153182	hypothetical protein	PA2146	PA14_RS14985	NA	NA
PA14_36830		-2.44258	6.26838e-20	hypothetical protein	PA2145	PA14_RS14990	NA	NA
PA14_36840	glgP	-3.5367	1.63127e-17	glycogen phosphorylase	PA2144	PA14_RS14995	Energy metabolism	Biosynthesis and degradation of polysaccharides
PA14_36850		-2.82413	1.38569e-05	hypothetical protein	PA2143	PA14_RS15000	NA	NA
PA14_36860		-2.42015	1.24325e-08	hypothetical protein	(NT MATCH)	PA14_RS15005	NA	NA
PA14_36870		-3.24743	1.52059e-12	short-chain dehydrogenase	PA2142	PA14_RS15010	NA	NA
PA14_36880		-3.6204	2.05744e-05	ompetence-damaged protein	PA2141	NA	DNA metabolism	DNA replication, recombination, and repair
PA14_36890		-4.22091	0.00114111	metallothionein	PA2140	PA14_RS15020	NA	NA
PA14_36900		-3.8323	1.77159e-06	hypothetical protein	(NT MATCH)	PA14_RS15025	NA	NA
PA14_36910	ligD	-2.63929	8.85024e-16	ATP-dependent DNA ligase	PA2138	PA14_RS15030	DNA metabolism	DNA replication, recombination, and repair
PA14_36920		-2.16377	1.99008e-06	hypothetical protein	PA2137	PA14_RS15035	NA	NA
PA14_36930		-3.38798	9.51087e-05	hypothetical protein	PA2136	PA14_RS15040	NA	NA
PA14_36940		-2.29115	6.62447e-09	hypothetical protein	(NT MATCH)	PA14_RS15045	NA	NA
PA14_36960		-2.85032	8.78617e-11	transporter	PA2135	PA14_RS15050	NA	NA
PA14_36980		-3.58154	2.34449e-07	hypothetical protein	PA2134	PA14_RS15055	NA	NA
PA14_37100		-0.854699	0.0364267	dehydrogenase	PA2124	PA14_RS15110	NA	NA
PA14_37120		-1.73127	6.37994e-10	LysR family transcriptional regulator	PA2123	PA14_RS15115	NA	NA
PA14_37130		-2.51279	6.9864e-20	hypothetical protein	PA2122	PA14_RS15120	NA	NA
PA14_37170		-1.06149	0.0108007	hypothetical protein	NA	PA14_RS15135	NA	NA
PA14_37250		0.789527	0.0271718	major facilitator transporter	PA2114	PA14_RS15165	NA	NA
PA14_37270		1.31553	0.0158796	LamB/YcsF family protein	PA2112	PA14_RS15175	NA	NA
PA14_37320		-4.16842	0.00145087	hypothetical protein	PA2109	PA14_RS15190	NA	NA
PA14_37340		-2.29963	1.20549e-14	thiamine pyrophosphate protein	PA2108	PA14_RS15195	NA	NA
PA14_37350		-3.61319	0.00897298	hypothetical protein	PA2107	PA14_RS15200	NA	NA
PA14_37360		-1.84108	0.00106161	short chain dehydrogenase	PA2099	PA14_RS15205	NA	NA
PA14_37380		-1.45678	2.13745e-05	flavin-binding monooxygenase	PA2097	PA14_RS15215	NA	NA
PA14_37410		-1.13441	0.000770455	hypothetical protein	PA2095	PA14_RS15225	NA	NA
PA14_37580		1.20361	0.00507479	leucine-responsive regulatory protein	PA2082	PA14_RS15290	NA	NA
PA14_37670		-1.19731	1.20977e-06	hypothetical protein	(NT MATCH)	NA	NA	NA
PA14_37680		-1.19489	1.13006e-05	hypothetical protein	PA2075	PA14_RS15330	NA	NA
PA14_37690		-2.25497	1.17717e-15	sensory box protein	PA2072	PA14_RS15335	Regulatory functions	Small molecule interactions
PA14_37710	fusA2	-1.4942	6.18262e-11	elongation factor G	PA2071	PA14_RS15340	Unknown function 2	General
PA14_37730		-1.18694	0.00657165	TonB dependent receptor	PA2070	PA14_RS15345	NA	NA
PA14_37790	pcoA	-0.94072	0.0127646	copper resistance protein A	PA2065	PA14_RS15370	Protein fate	Protein and peptide secretion and trafficking
PA14_37820		0.985995	4.60268e-05	hypothetical protein	PA2063	PA14_RS15380	NA	NA
PA14_37830		-1.68281	2.03245e-08	pyridoxal-phosphate dependent protein	PA2062	PA14_RS15385	NA	NA
PA14_37910		0.602468	0.0333233	LysR family transcriptional regulator	PA2056	PA14_RS15415	NA	NA
PA14_37980		2.88091	5.62662e-05	Fe2+-dicitrate sensor, membrane protein	PA2051	PA14_RS15440	NA	NA
PA14_37990		2.41364	1.62199e-07	RNA polymerase sigma factor	PA2050	PA14_RS15445	NA	NA
PA14_38040	cmrA	-1.05439	3.04298e-05	chloramphenicol resistance activator CmrA	PA2047	PA14_RS15465	NA	NA
PA14_38050		-1.95424	0.000851612	hypothetical protein	PA2046	NA	NA	NA
PA14_38200		-1.08318	2.6532e-05	thiamine pyrophosphate protein	PA2035	PA14_RS15525	NA	NA
PA14_38210		0.92321	0.0151376	hypothetical protein	PA2034	PA14_RS15530	NA	NA
PA14_38220		1.10282	0.00131477	hypothetical protein	PA2033	PA14_RS15535	NA	NA
PA14_38260		-2.0768	2.89517e-05	hypothetical protein	PA2031	PA14_RS15545	NA	NA
PA14_38270		-2.09783	9.60337e-05	hypothetical protein	PA2030	PA14_RS15550	NA	NA
PA14_38320		-1.01691	0.000265475	bile acid/Na+ symporter family transporter	PA2026	PA14_RS15570	NA	NA
PA14_38340		-2.14129	9.64826e-12	ring-cleaving dioxygenase	PA2024	PA14_RS15580	NA	NA
PA14_38360		-0.976341	0.00714382	nucleotide sugar dehydrogenase	PA2022	PA14_RS15590	NA	NA
PA14_38370		-2.43505	0.000332964	hypothetical protein	PA2021	PA14_RS15595	NA	NA
PA14_38380		0.758862	0.0103471	transcriptional regulator	PA2020	PA14_RS15600	NA	NA
PA14_38420		-0.735724	0.0122975	hypothetical protein	PA2017	PA14_RS15615	NA	NA
PA14_38440	gnyD	-0.604293	0.00853995	citronelloyl-CoA dehydrogenase, GnyD	PA2015	PA14_RS15625	NA	NA
PA14_38460	gnyB	-0.516079	0.0348552	acyl-CoA carboxyltransferase subunit beta	PA2014	PA14_RS15630	NA	NA
PA14_38470	gnyH	-0.809777	0.0219993	gamma-carboxygeranoyl-CoA hydratase	PA2013	PA14_RS15635	NA	NA
PA14_38510	hmgA	-0.895423	0.000378044	homogentisate 1,2-dioxygenase	PA2009	PA14_RS15655	Energy metabolism	Amino acids and amines
PA14_38530	fahA	-1.01577	0.0132725	fumarylacetoacetase	PA2008	PA14_RS15660	Energy metabolism	Amino acids and amines
PA14_38550	maiA	-1.80531	0.000100492	maleylacetoacetate isomerase	PA2007	PA14_RS15665	Energy metabolism	Amino acids and amines
PA14_38560		-0.796195	0.0258012	MFS transporter	PA2006	PA14_RS15670	NA	NA
PA14_38590	bdhA	-1.00752	0.0445022	3-hydroxybutyrate dehydrogenase	PA2003	PA14_RS15685	NA	NA
PA14_38610		-1.20488	0.000148315	hypothetical protein	PA2002	PA14_RS15690	NA	NA
PA14_38630	atoB	-0.947212	0.0001415	acetyl-CoA acetyltransferase	PA2001	PA14_RS15695	Fatty acid and phospholipid metabolism	Other
PA14_38680		-0.773386	0.033668	LysR family transcriptional regulator	PA1998	PA14_RS15710	NA	NA
PA14_38690		-0.903389	4.73479e-06	acetoacetyl-CoA synthetase	PA1997	PA14_RS15715	Central intermediary metabolism	Other
PA14_38720		-0.967071	0.000827137	hypothetical protein	PA1994	PA14_RS15730	NA	NA
PA14_38740		-0.959683	0.00108197	two-component sensor	PA1992	PA14_RS15740	Regulatory functions	Small molecule interactions
PA14_38750		-0.687939	0.000363711	iron-containing alcohol dehydrogenase	PA1991	PA14_RS15745	NA	NA
PA14_38770		-1.9101	5.22069e-05	peptidase	PA1990	PA14_RS15750	NA	NA
PA14_38780	pqqE	-1.71774	0.000214492	pyrroloquinoline quinone biosynthesis protein PqqE	PA1989	PA14_RS15755	Biosynthesis of cofactors, prosthetic groups, and carriers	Other
PA14_38800	pqqC	-1.70933	0.000131835	pyrroloquinoline quinone biosynthesis protein PqqC	PA1987	PA14_RS15765	Biosynthesis of cofactors, prosthetic groups, and carriers	Other
PA14_38820	pqqB	-1.65522	3.91902e-06	pyrroloquinoline quinone biosynthesis protein PqqB	PA1986	PA14_RS15770	Biosynthesis of cofactors, prosthetic groups, and carriers	Other
PA14_38840		-1.42264	0.000248565	NAD+ dependent acetaldehyde dehydrogenase	PA1984	PA14_RS15780	NA	NA
PA14_38850	exaB	-4.73532	0.00139365	cytochrome c550	PA1983	PA14_RS15785	NA	NA
PA14_38860	exaA	-1.85181	0.000368929	quinoprotein alcohol dehydrogenase	PA1982	PA14_RS15790	NA	NA
PA14_38900		-3.65448	0.000279934	two-component response regulator	PA1980	PA14_RS15800	NA	NA
PA14_38910		-2.93738	0.00030857	sensor kinase	PA1979	PA14_RS15805	NA	NA
PA14_38920		-3.62446	0.00169234	hypothetical protein	(NT MATCH)	NA	NA	NA
PA14_38930		-2.13662	7.50462e-12	transcriptional regulator	PA1978	PA14_RS15810	NA	NA
PA14_38950		-2.49771	4.62323e-06	hypothetical protein	PA1977	PA14_RS15815	NA	NA
PA14_38970		-1.96639	9.85218e-05	two-component sensor	PA1976	PA14_RS15820	Regulatory functions	Small molecule interactions
PA14_38990		-1.31443	0.03434	hypothetical protein	PA1975	PA14_RS15825	NA	NA
PA14_39070		1.01633	0.000176676	hypothetical protein	PA1969	PA14_RS15855	NA	NA
PA14_39130		0.89266	0.0315847	ABC transporter ATP-binding protein	PA1964	NA	NA	NA
PA14_39190	bacA	0.911313	0.0294071	UDP pyrophosphate phosphatase	PA1959	PA14_RS15910	Cell envelope	Biosynthesis and degradation of murein sacculus and peptidoglycan
PA14_39270		-1.82748	1.27233e-05	hypothetical protein	PA1951	PA14_RS15950	NA	NA
PA14_39300	rbsR	-1.77962	0.000793772	ribose operon repressor RbsR	PA1949	PA14_RS15960	NA	NA
PA14_39360		-1.76945	1.72266e-05	sigma-54 dependent transcriptional regulator	PA1945	PA14_RS15980	NA	NA
PA14_39390		-0.895967	7.12681e-06	30S ribosomal protein S6 modification protein	PA1944	PA14_RS15985	NA	NA
PA14_39460		0.557584	0.0439057	hypothetical protein	PA1940	PA14_RS16000	NA	NA
PA14_39480		0.578221	0.00257271	hypothetical protein	NA	PA14_RS16005	NA	NA
PA14_39520		-2.1117	2.21335e-09	hydroxylase large subunit	PA1933	PA14_RS16015	NA	NA
PA14_39530		-2.47425	1.7438e-09	hydroxylase molybdopterin-containing subunit	PA1932	PA14_RS16020	NA	NA
PA14_39540		-2.53945	2.45391e-10	ferredoxin	PA1931	PA14_RS16025	NA	NA
PA14_39560		-2.90124	6.52349e-18	chemotaxis transducer	PA1930	PA14_RS16030	Regulatory functions	Small molecule interactions
PA14_39590	metE	4.45459	5.09319e-11	5- methyltetrahydropteroyltriglutamate/homocysteine S-methyltransferase	PA1927	PA14_RS16045	Amino acid biosynthesis	Aspartate family
PA14_39610		0.852418	0.000723139	hypothetical protein	PA1926	PA14_RS16050	Hypothetical proteins	Conserved
PA14_39770		-0.917442	0.000151291	regulatory protein	PA1915	PA14_RS16110	NA	NA
PA14_39790		1.89892	2.20102e-10	hypothetical protein	PA1913	PA14_RS16120	NA	NA
PA14_39800		1.16374	0.00202583	ECF subfamily RNA polymerase sigma-70 factor	PA1912	PA14_RS16125	NA	NA
PA14_39820		0.899323	0.0115945	tonB-dependent receptor protein	PA1910	PA14_RS16135	Transport and binding proteins	Cations and iron carrying compounds
PA14_39980	qscR	-1.5083	9.39417e-09	transcriptional regulator	PA1898	PA14_RS16200	NA	NA
PA14_39990		-1.30427	1.64284e-06	hypothetical protein	PA1897	PA14_RS16205	NA	NA
PA14_40010		-1.68223	1.27591e-05	hypothetical protein	PA1896	PA14_RS16210	NA	NA
PA14_40020		-1.39675	0.000504802	hypothetical protein	PA1895	NA	NA	NA
PA14_40040		-2.11826	0.000138402	hypothetical protein	PA1893	PA14_RS16225	NA	NA
PA14_40050		-1.46079	0.000404864	hypothetical protein	PA1892	PA14_RS16230	NA	NA
PA14_40060		-1.94831	2.03733e-06	hypothetical protein	PA1891	PA14_RS16235	NA	NA
PA14_40080		-1.31548	0.000217462	hypothetical protein	PA1889	PA14_RS30605	NA	NA
PA14_40100		-1.48678	6.39401e-05	hypothetical protein	PA1888	PA14_RS16255	NA	NA
PA14_40110		-2.1483	8.99649e-07	hypothetical protein	PA1887	PA14_RS16260	NA	NA
PA14_40180		-1.72801	0.00104012	oxidoreductase	PA1881	PA14_RS16290	NA	NA
PA14_40200		-1.88771	2.27961e-05	oxidoreductase	PA1880	PA14_RS16295	NA	NA
PA14_40230		-1.05544	0.0220163	secretion protein	PA1877	PA14_RS16310	NA	NA
PA14_40240		-0.834351	0.0421789	ABC transporter ATP-binding protein/permease	PA1876	PA14_RS16315	Protein fate	Protein and peptide secretion and trafficking
PA14_40250		-1.22701	0.00500666	outer membrane protein	PA1875	PA14_RS16320	NA	NA
PA14_40260		-0.74525	0.0350144	hypothetical protein	PA1874	PA14_RS16325	NA	NA
PA14_40280		-0.748803	0.0128128	hypothetical protein	PA1872	PA14_RS16335	NA	NA
PA14_40290	lasA	1.13465	0.0489739	LasA protease	PA1871	PA14_RS16340	NA	NA
PA14_40310		1.74858	0.0107835	acyl carrier protein	PA1869	PA14_RS16350	Fatty acid and phospholipid metabolism	Biosynthesis
PA14_40350		-0.772271	0.0042559	hypothetical protein	PA1866	PA14_RS16370	NA	NA
PA14_40410	modB	0.843231	9.79014e-06	molybdenum transport protein ModB	PA1862	NA	Transport and binding proteins	Anions
PA14_40420	modC	0.641077	0.000946372	molybdenum transport protein ModC	PA1861	PA14_RS16395	Transport and binding proteins	Anions
PA14_40430		-1.99574	1.42483e-07	hypothetical protein	PA1860	PA14_RS16400	NA	NA
PA14_40510	ccoN-2	1.67184	1.56272e-06	cbb3-type cytochrome c oxidase subunit I	PA1856	PA14_RS16425	Energy metabolism	Electron transport
PA14_40570		-1.30206	0.000880566	two-component response regulator	PA1851	PA14_RS16450	Regulatory functions	Small molecule interactions
PA14_40640	cti	0.898788	5.87023e-05	cis/trans isomerase	PA1846	PA14_RS16475	NA	NA
PA14_40650		1.72051	0.00398154	hypothetical protein	PA1845	PA14_RS16480	NA	NA
PA14_40670	metH	1.18192	3.81342e-07	B12-dependent methionine synthase	PA1843	PA14_RS16490	Amino acid biosynthesis	Aspartate family
PA14_40690		0.983538	0.00521432	hypothetical protein	PA1842	PA14_RS16495	NA	NA
PA14_40700		0.666329	0.0142044	hypothetical protein	PA1841	PA14_RS16500	NA	NA
PA14_40740		-2.68576	1.14249e-07	hypothetical protein	(NT MATCH)	PA14_RS16515	NA	NA
PA14_40750		-1.88263	0.00149432	hypothetical protein	(NT MATCH)	NA	NA	NA
PA14_40770	cysI	0.951092	0.000126659	sulfite reductase	PA1838	PA14_RS16525	NA	NA
PA14_40780		0.744394	0.00126953	hypothetical protein	PA1837	PA14_RS16530	NA	NA
PA14_40880		0.483159	0.0323321	hypothetical protein	PA1829	PA14_RS16570	NA	NA
PA14_40940		1.65484	0.00747554	hypothetical protein	PA1824	PA14_RS16595	NA	NA
PA14_41010		-0.668265	0.00014823	amino acid permease	PA1819	PA14_RS16620	NA	NA
PA14_41020		-0.319082	0.0061817	Orn/Arg/Lys decarboxylase	PA1818	PA14_RS16625	NA	NA
PA14_41030		-0.836853	0.00112487	hypothetical protein	PA1817	PA14_RS16630	NA	NA
PA14_41130	nppA2	0.765267	4.74603e-07	ABC transporter substrate-binding protein NppA2	PA1810	PA14_RS16665	NA	NA
PA14_41140	nppB	0.796559	4.24384e-05	peptidyl nucleoside antibiotic ABC transporter permease NppB	PA1809	PA14_RS16670	NA	NA
PA14_41150	nppC	0.618882	0.0265269	peptidyl nucleoside antibiotic ABC transporter permease NppC	PA1808	PA14_RS16675	NA	NA
PA14_41160	nppD	0.935505	0.00928311	peptidyl nucleoside antibiotic ABC transporter ATP-binding protein NppD	PA1807	PA14_RS16680	NA	NA
PA14_41190	ppiD	0.775805	0.000283284	peptidyl-prolyl cis-trans isomerase D	PA1805	PA14_RS16690	NA	NA
PA14_41210	hupB	1.08115	0.0218441	DNA-binding protein HU	PA1804	PA14_RS16700	NA	NA
PA14_41380	glnS	0.469299	0.0141689	glutaminyl-tRNA synthetase	PA1794	PA14_RS16780	Protein synthesis	tRNA aminoacylation
PA14_41400		-0.996099	0.00144594	UDP-2,3-diacylglucosamine hydrolase	PA1792	PA14_RS16790	Cell envelope	Biosynthesis and degradation of surface polysaccharides and lipopolysaccharides
PA14_41420		1.60936	7.43936e-06	hypothetical protein	PA1791	PA14_RS16795	NA	NA
PA14_41430		0.616739	0.0276033	hypothetical protein	PA1790	PA14_RS16800	NA	NA
PA14_41440		-1.45086	1.90179e-11	hypothetical protein	PA1789	PA14_RS16805	NA	NA
PA14_41470	acnB	0.799475	3.90332e-06	bifunctional aconitate hydratase 2/2-methylisocitrate dehydratase	PA1787	PA14_RS16815	Energy metabolism	TCA cycle
PA14_41500		-1.5443	0.000311223	lyase	PA1784	PA14_RS16830	NA	NA
PA14_41530	nirB	-1.35738	0.00521586	assimilatory nitrite reductase large subunit	PA1781	PA14_RS16845	Central intermediary metabolism	Nitrogen metabolism
PA14_41575	sigX	1.04639	1.96563e-05	RNA polymerase sigma factor SigX	PA1776	PA14_RS16870	NA	NA
PA14_41650		2.955	9.39316e-19	esterase	PA1771	PA14_RS16895	NA	NA
PA14_41690		0.728496	0.0144294	hypothetical protein	PA1768	PA14_RS16915	NA	NA
PA14_41710		0.690562	0.000224881	hypothetical protein	PA1767	PA14_RS16920	NA	NA
PA14_41740		-1.13411	0.000383766	hypothetical protein	PA1765	PA14_RS16930	NA	NA
PA14_41750		-1.13871	9.61709e-06	hypothetical protein	PA1764	PA14_RS16935	NA	NA
PA14_41760		-1.66959	1.65778e-10	hypothetical protein	PA1763	PA14_RS16940	NA	NA
PA14_41830	thrH	1.06845	0.000333974	phosphoserine phosphatase	PA1757	PA14_RS16970	NA	NA
PA14_41860		-0.598167	0.00052699	hypothetical protein	PA1755	PA14_RS16980	NA	NA
PA14_41880		-1.13734	4.99388e-07	universal stress protein	PA1753	PA14_RS16990	NA	NA
PA14_41920	aroF-1	0.736323	0.00379333	phospho-2-dehydro-3-deoxyheptonate aldolase	PA1750	PA14_RS17010	Amino acid biosynthesis	Aromatic amino acid family
PA14_41930		-0.588621	0.00696486	hypothetical protein	PA1749	PA14_RS30630	NA	NA
PA14_41980		-2.15519	1.1303e-07	hypothetical protein	PA1745	PA14_RS17035	NA	NA
PA14_42010		-0.740471	0.000237067	amidotransferase	PA1742	PA14_RS17050	NA	NA
PA14_42050		-1.72163	0.0273908	oxidoreductase	PA1739	PA14_RS17065	NA	NA
PA14_42080		-2.75676	1.12324e-05	3-hydroxyacyl-CoA dehydrogenase	PA1737	PA14_RS17075	NA	NA
PA14_42090		-1.30774	1.37692e-06	acetyl-CoA acetyltransferase	PA1736	PA14_RS17080	Fatty acid and phospholipid metabolism	Other
PA14_42130		-2.20465	2.54623e-08	hypothetical protein	PA1733	PA14_RS17100	NA	NA
PA14_42140		-1.60499	3.44426e-07	transglutaminase	PA1732	PA14_RS17105	NA	NA
PA14_42150		-2.07836	1.70055e-14	hypothetical protein	PA1731	PA14_RS17110	NA	NA
PA14_42160		-1.90582	6.67653e-18	hypothetical protein	PA1730	PA14_RS17115	NA	NA
PA14_42180		-1.40944	1.15456e-14	hypothetical protein	PA1729	NA	NA	NA
PA14_42200		-1.5964	0.00130139	hypothetical protein	PA1728	PA14_RS17125	NA	NA
PA14_42260	pscK	-0.881031	0.0455547	PscK type III export protein	PA1724	PA14_RS17145	NA	NA
PA14_42270	pscJ	-2.46132	0.00098032	pscJ type III export protein	PA1723	PA14_RS17150	Protein fate	Protein and peptide secretion and trafficking
PA14_42290	pscH	-1.03873	0.0280306	type III export protein PscH	PA1721	PA14_RS17160	Cellular processes 2	Pathogenesis
PA14_42340	pscD	-1.03394	0.0152953	type III export protein PscD	PA1717	PA14_RS17180	Protein fate	Protein and peptide secretion and trafficking
PA14_42350	pscC	-1.41445	9.12126e-05	Type III secretion outer membrane protein PscC precursor	PA1716	PA14_RS17185	Protein fate	Protein and peptide secretion and trafficking
PA14_42360	pscB	-2.16798	1.94399e-11	type III export apparatus protein	PA1715	PA14_RS17190	NA	NA
PA14_42380		-2.42451	4.36694e-12	hypothetical protein	PA1714	PA14_RS17195	NA	NA
PA14_42390	exsA	-1.3387	0.000256247	transcriptional regulator ExsA	PA1713	PA14_RS17200	NA	NA
PA14_42400	exsB	-1.71853	2.6537e-06	exoenzyme S synthesis protein B	PA1712	PA14_RS17205	NA	NA
PA14_42410		-1.87275	1.04597e-07	hypothetical protein	PA1711	PA14_RS17210	NA	NA
PA14_42430	exsC	-1.52721	2.00863e-05	exoenzyme S synthesis protein C	PA1710	PA14_RS17215	NA	NA
PA14_42440	popD	-2.23621	0.000329485	translocator outer membrane protein PopD precursor	PA1709	PA14_RS17220	NA	NA
PA14_42450	popB	-1.92352	4.16872e-05	translocator protein PopB	PA1708	PA14_RS17225	NA	NA
PA14_42460	pcrH	-1.74787	1.73138e-05	regulatory protein PcrH	PA1707	PA14_RS17230	NA	NA
PA14_42470	pcrV	-2.03074	7.26317e-05	type III secretion protein PcrV	PA1706	PA14_RS17235	NA	NA
PA14_42480	pcrG	-1.96355	1.60626e-05	regulator in type III secretion	PA1705	PA14_RS17240	NA	NA
PA14_42490	pcrR	-1.04873	0.0128952	transcriptional regulator protein PcrR	PA1704	PA14_RS17245	Protein fate	Protein and peptide secretion and trafficking
PA14_42510		-1.22893	0.00332719	hypothetical protein	PA1702	PA14_RS17255	NA	NA
PA14_42570	pscN	-1.45895	0.000763814	type III secretion system ATPase	PA1697	PA14_RS17280	Energy metabolism	ATP-proton motive force interconversion
PA14_42580	pscO	-1.26783	0.00199247	translocation protein in type III secretion	PA1696	PA14_RS17285	NA	NA
PA14_42600	pscP	-1.02126	0.0410897	translocation protein in type III secretion	PA1695	PA14_RS30640	NA	NA
PA14_42610	pscQ	-1.23602	0.00936031	type III secretion system protein	PA1694	PA14_RS17295	Protein fate	Protein and peptide secretion and trafficking
PA14_42620	pscR	-0.9646	0.0412695	type III secretion system protein	PA1693	PA14_RS17300	Protein fate	Protein and peptide secretion and trafficking
PA14_42630		-1.80406	6.06659e-05	translocation protein in type III secretion	PA1692	PA14_RS17305	Protein fate	Protein and peptide secretion and trafficking
PA14_42670		0.608977	0.00681444	hypothetical protein	PA1689	PA14_RS17320	NA	NA
PA14_42690	speE	0.960035	0.00303944	spermidine synthase	PA1687	PA14_RS17330	Central intermediary metabolism	Polyamine biosynthesis
PA14_42710		-0.714405	0.037733	hypothetical protein	(NT MATCH)	PA14_RS17340	NA	NA
PA14_42750		1.01693	0.00049195	MFS metabolite transporter	PA1682	PA14_RS17360	NA	NA
PA14_42760	aroC	0.722901	1.85929e-06	chorismate synthase	PA1681	PA14_RS17365	Amino acid biosynthesis	Aromatic amino acid family
PA14_42780		-0.974327	2.18486e-07	hypothetical protein	PA1679	PA14_RS17375	NA	NA
PA14_42830		-0.838981	0.0077172	hypothetical protein	PA1676	PA14_RS17390	NA	NA
PA14_42880	stk1	1.17063	0.000588746	Stk1	PA1671	PA14_RS17415	NA	NA
PA14_42890	stp1	1.83332	0.000802219	Stp1	PA1670	PA14_RS17420	NA	NA
PA14_42900	icmF2	1.86863	5.45375e-14	IcmF2	PA1669	PA14_RS17425	Cellular processes 2	Pathogenesis
PA14_42910	dotU2	1.87932	6.08593e-06	DotU2	PA1668	PA14_RS17430	Protein fate	Protein and peptide secretion and trafficking
PA14_42920	hsiJ2	2.75043	2.67758e-19	HsiJ2	PA1667	PA14_RS17435	Protein fate	Protein and peptide secretion and trafficking
PA14_42940	lip2.1	3.64997	1.04628e-09	Lip2.1	PA1666	PA14_RS17440	Protein fate	Protein and peptide secretion and trafficking
PA14_42950	fha2	3.83415	1.67918e-16	Fha2	PA1665	PA14_RS17445	Protein fate	Protein and peptide secretion and trafficking
PA14_42960	lip2.2	4.01603	0.000477194	Lip2.2	PA1664	PA14_RS17450	NA	NA
PA14_42970	sfa2	3.35336	2.51418e-21	Sfa2	PA1663	PA14_RS17455	NA	NA
PA14_42980	clpV2	2.70415	4.22003e-11	ClpV2	PA1662	PA14_RS17460	Protein fate	Protein and peptide secretion and trafficking
PA14_42990	hsiH2	3.44507	9.0232e-20	HsiH2	PA1661	PA14_RS17465	Protein fate	Protein and peptide secretion and trafficking
PA14_43000	hsiG2	3.03341	1.01495e-20	HsiG2	PA1660	PA14_RS17470	NA	NA
PA14_43020	hsiF2	3.17197	2.60868e-09	HsiF2	PA1659	PA14_RS17475	NA	NA
PA14_43030	hsiC2	3.82914	1.08212e-16	HsiC2	PA1658	PA14_RS17480	Protein fate	Protein and peptide secretion and trafficking
PA14_43040	hsiB2	3.98707	4.08567e-08	HsiB2	PA1657	PA14_RS17485	Protein fate	Protein and peptide secretion and trafficking
PA14_43050	hsiA2	3.98132	2.11385e-19	HsiA2	PA1656	PA14_RS17490	Protein fate	Protein and peptide secretion and trafficking
PA14_43070	hcp2	2.64974	4.25919e-05	Hcp2	NA	PA14_RS17495	Cellular processes 2	Pathogenesis
PA14_43110		0.903486	0.000494743	glutathione S-transferase	PA1655	PA14_RS17515	NA	NA
PA14_43130		0.99881	4.35496e-07	aminotransferase	PA1654	PA14_RS17520	NA	NA
PA14_43140		1.08914	0.013231	MarR family transcriptional regulator	PA1653	PA14_RS17525	NA	NA
PA14_43160		-0.976951	0.000151983	transporter	PA1651	PA14_RS17535	Transport and binding proteins	Carbohydrates, organic alcohols, and acids
PA14_43170		-2.0197	4.44336e-08	bile acid/Na+ symporter family transporter	PA1650	PA14_RS17540	NA	NA
PA14_43180		-1.94635	2.45096e-10	short chain dehydrogenase	PA1649	PA14_RS17545	NA	NA
PA14_43190		-1.19267	0.000241379	oxidoreductase	PA1648	PA14_RS17550	NA	NA
PA14_43220		-0.943544	0.00901497	methyl-accepting chemotaxis transducer	PA1646	PA14_RS17560	NA	NA
PA14_43240		1.20911	3.46072e-05	hypothetical protein	PA1644	PA14_RS17570	NA	NA
PA14_43250		-1.32946	0.000109611	hypothetical protein	(NT MATCH)	PA14_RS17575	NA	NA
PA14_43280	selD	-0.416099	0.0313226	selenophosphate synthetase	PA1642	PA14_RS17585	NA	NA
PA14_43290		-0.759717	0.0131423	lipoprotein	PA1641	PA14_RS17590	NA	NA
PA14_43405	kdbF	1.75287	0.0036249	potassium-transporting ATPase subunit F	PA1632	PA14_RS17635	Transport and binding proteins	Cations and iron carrying compounds
PA14_43480		0.906778	0.00321672	GntR family transcriptional regulator	PA1627	PA14_RS17660	NA	NA
PA14_43490		0.990753	0.000440938	cyanate MFS transporter	PA1626	PA14_RS17665	Transport and binding proteins	Other
PA14_43530		-0.520161	0.0131787	hypothetical protein	PA1623	PA14_RS17680	NA	NA
PA14_43610		-0.827137	4.39184e-05	AMP-binding protein	PA1617	PA14_RS17710	NA	NA
PA14_43650		1.06545	2.80634e-07	hypothetical protein	PA1613	PA14_RS17730	NA	NA
PA14_43660		1.18022	2.41908e-06	hypothetical protein	PA1612	PA14_RS17735	NA	NA
PA14_43680	fabA	1.00633	0.000969939	3-hydroxydecanoyl-ACP dehydratase	PA1610	PA14_RS17745	Fatty acid and phospholipid metabolism	Biosynthesis
PA14_43690	fabB	0.676158	0.000128793	3-oxoacyl-ACP synthase	PA1609	PA14_RS17750	NA	NA
PA14_43710		-0.759273	2.59678e-07	methyl-accepting chemotaxis transducer	PA1608	PA14_RS17755	NA	NA
PA14_43770		-0.972131	0.0250449	transcriptional regulator	PA1603	PA14_RS17780	NA	NA
PA14_43780		-1.4645	0.00130003	oxidoreductase	PA1602	PA14_RS17785	NA	NA
PA14_43790		-0.943972	0.000541649	aldehyde dehydrogenase	PA1601	PA14_RS17790	NA	NA
PA14_43810		-1.74169	0.000214706	cytochrome c	PA1600	PA14_RS17795	NA	NA
PA14_43850	htpG	1.76404	2.28887e-07	heat shock protein 90	PA1596	PA14_RS17815	NA	NA
PA14_43870		0.673253	0.0243941	hypothetical protein	PA1595	PA14_RS17820	NA	NA
PA14_43900		-1.02755	0.00233224	hypothetical protein	PA1592	PA14_RS17835	NA	NA
PA14_43910		1.73467	3.60277e-05	hypothetical protein	PA1591	PA14_RS17840	NA	NA
PA14_44020	sdhB	0.544205	0.0131642	succinate dehydrogenase iron-sulfur subunit	PA1584	PA14_RS17875	Energy metabolism	Aerobic
PA14_44030	sdhA	0.790163	0.00232162	succinate dehydrogenase flavoprotein subunit	PA1583	PA14_RS17880	Energy metabolism	Aerobic
PA14_44050	sdhD	0.966159	5.17581e-07	succinate dehydrogenase (D subunit)	PA1582	PA14_RS17885	Energy metabolism	TCA cycle
PA14_44060	sdhC	1.03388	3.05478e-07	succinate dehydrogenase, cytochrome b556 subunit	PA1581	PA14_RS17890	Energy metabolism	TCA cycle
PA14_44110		1.24563	0.00339014	hypothetical protein	PA1577	PA14_RS17915	NA	NA
PA14_44130		-0.677572	0.0128128	hypothetical protein	PA1575	PA14_RS17925	NA	NA
PA14_44190		-0.944677	0.0424597	sugar MFS transporter	PA1569	PA14_RS17955	NA	NA
PA14_44210		-1.52835	2.81398e-07	glycine/D-amino acid oxidase	PA1567	PA14_RS17965	NA	NA
PA14_44290	acnA	-1.51434	2.10961e-05	aconitate hydratase	PA1562	PA14_RS17990	Energy metabolism	TCA cycle
PA14_44300	aer	-1.09028	3.18272e-09	aerotaxis receptor Aer	PA1561	PA14_RS17995	Regulatory functions	Small molecule interactions
PA14_44320		-0.838545	0.0289701	hypothetical protein	PA1558	PA14_RS18005	NA	NA
PA14_44370		0.556051	0.0115564	cbb3-type cytochrome c oxidase subunit I	PA1554	PA14_RS18030	Energy metabolism	Electron transport
PA14_44400		0.520185	0.0158512	cytochrome c oxidase, cbb3-type subunit III	PA1552	PA14_RS18045	Energy metabolism	Electron transport
PA14_44440		1.24305	4.46243e-05	cation-transporting P-type ATPase	PA1549	PA14_RS18060	NA	NA
PA14_44480	pemB	-1.49307	2.59881e-05	PemB	PA1545	PA14_RS18080	NA	NA
PA14_44590		0.596557	0.0273894	acyl-CoA dehydrogenase	PA1535	PA14_RS18130	NA	NA
PA14_44610	recR	0.594967	0.0370766	recombination protein RecR	PA1534	PA14_RS18135	DNA metabolism	DNA replication, recombination, and repair
PA14_44630	dnaX	0.748471	5.92617e-05	DNA polymerase III subunits gamma and tau	PA1532	PA14_RS18145	DNA metabolism	DNA replication, recombination, and repair
PA14_44680		0.544877	0.00104468	chromosome segregation protein	PA1527	PA14_RS18170	Cellular processes 2	Cell division
PA14_44700	alkB2	-1.10217	0.000183991	alkane-1 monooxygenase	PA1525	PA14_RS18180	NA	NA
PA14_44710	xdhA	-1.75585	9.70189e-12	xanthine dehydrogenase	PA1524	PA14_RS18185	Purines, pyrimidines, nucleosides, and nucleotides	Other
PA14_44740	xdhB	-1.7217	1.4795e-07	xanthine dehydrogenase	PA1523	PA14_RS18190	Purines, pyrimidines, nucleosides, and nucleotides	Other
PA14_44760		-0.63586	0.0469106	xanthine dehydrogenase accessory factor X	PA1522	PA14_RS18195	Protein fate	Protein folding and stabilization
PA14_44840		-1.21506	0.00345781	hypothetical protein	PA1516	PA14_RS18225	NA	NA
PA14_44850	alc	-1.0096	0.00052227	allantoicase	PA1515	PA14_RS18230	Purines, pyrimidines, nucleosides, and nucleotides	Other
PA14_44860		-0.712714	0.00687876	ureidoglycolate hydrolase	PA1514	PA14_RS18235	NA	NA
PA14_44880		-0.685941	0.00900213	hypothetical protein	PA1513	PA14_RS18240	NA	NA
PA14_44890	hcpA	2.58065	0.000205622	secreted protein Hcp	PA1512	PA14_RS18245	Cellular processes 2	Pathogenesis
PA14_44970	moaA2	-1.01625	7.6298e-13	molybdenum cofactor biosynthesis protein A	PA1505	PA14_RS18280	Biosynthesis of cofactors, prosthetic groups, and carriers	Molybdopterin
PA14_44990		-1.42135	0.0283471	hypothetical protein	PA1503	PA14_RS18290	NA	NA
PA14_45000	gcl	-1.27894	0.0225678	glyoxylate carboligase	PA1502	PA14_RS18295	NA	NA
PA14_45100		-1.08526	0.000510335	hypothetical protein	PA1494	PA14_RS18335	NA	NA
PA14_45110	cysP	1.58745	3.02767e-11	sulfate-binding protein of ABC transporter	PA1493	PA14_RS18340	Transport and binding proteins	Anions
PA14_45130		-1.27651	0.000673763	transporter	PA1491	PA14_RS18350	NA	NA
PA14_45240		-1.79638	5.3438e-05	amino acid permease	PA1485	PA14_RS18380	NA	NA
PA14_45250		-0.801904	0.000216278	transcriptional regulator	PA1484	PA14_RS18385	NA	NA
PA14_45280	cycH	0.930193	0.0200133	cytochrome c-type biogenesis protein	PA1483	PA14_RS18395	Protein fate	Protein folding and stabilization
PA14_45290	ccmH	0.957331	0.000644017	cytochrome C-type biogenesis protein CcmH	PA1482	PA14_RS18400	NA	NA
PA14_45330	ccmE	0.884951	0.00164427	cytochrome c-type biogenesis protein CcmE	PA1479	PA14_RS18415	NA	NA
PA14_45350	ccmC	0.718746	0.00257741	heme exporter protein CcmC	PA1477	PA14_RS18425	Protein fate	Protein and peptide secretion and trafficking
PA14_45370	ccmB	0.681423	0.0014192	heme exporter protein CcmB	PA1476	PA14_RS18430	Protein fate	Protein and peptide secretion and trafficking
PA14_45380	ccmA	0.783912	0.00235516	cytochrome c biogenesis protein CcmA	PA1475	PA14_RS18435	Protein fate	Protein and peptide secretion and trafficking
PA14_45400		-1.13961	1.919e-05	hypothetical protein	PA1474	PA14_RS18440	NA	NA
PA14_45410		-0.986008	0.000196802	FlhB domain-containing protein	PA1473	PA14_RS18445	NA	NA
PA14_45430		-1.44474	1.61401e-05	short chain dehydrogenase	PA1470	PA14_RS18455	NA	NA
PA14_45440		-0.807987	0.00884893	hypothetical protein	PA1469	PA14_RS18460	NA	NA
PA14_45480		-0.908425	0.0414876	hypothetical protein	PA1465	PA14_RS18480	NA	NA
PA14_45510		-0.902623	3.50736e-08	CheW domain-containing protein	PA1463	PA14_RS18490	NA	NA
PA14_45580		-0.768297	0.000290242	chemotaxis-specific methylesterase	PA1459	PA14_RS18510	NA	NA
PA14_45590		-0.6406	0.0213527	two-component sensor	PA1458	PA14_RS18515	NA	NA
PA14_45610	cheZ	-0.805754	0.000704607	chemotaxis protein CheZ	PA1457	PA14_RS18520	NA	NA
PA14_45630	fliA	-0.680422	0.00185411	flagellar biosynthesis sigma factor	PA1455	PA14_RS18530	NA	NA
PA14_45700		1.15823	0.00398807	hypothetical protein	PA1451	PA14_RS18550	NA	NA
PA14_45780	fliO	-0.559352	0.0483247	flagellar protein FliO	PA1445	PA14_RS18580	NA	NA
PA14_45800	fliM	-0.717268	0.00559341	flagellar motor switch protein FliM	PA1443	PA14_RS18590	Cellular processes 2	Chemotaxis and motility
PA14_45870		-0.79526	0.0039608	two-component sensor	PA1438	PA14_RS18615	NA	NA
PA14_45880		-0.872942	0.00354369	two-component response regulator	PA1437	PA14_RS18620	Regulatory functions	DNA interactions
PA14_45890		-1.56871	0.000146136	RND efflux transporter	PA1436	PA14_RS18625	NA	NA
PA14_45950	rsaL	-1.15814	0.00725093	regulatory protein RsaL	PA1431	PA14_RS18650	NA	NA
PA14_45960	lasR	-1.14544	1.67818e-05	transcriptional regulator LasR	PA1430	PA14_RS18655	NA	NA
PA14_45970		-0.939766	0.0137346	cation-transporting P-type ATPase	PA1429	PA14_RS18660	NA	NA
PA14_46020		-0.643581	0.0354343	hypothetical protein	PA1424	PA14_RS18685	NA	NA
PA14_46030		-1.83301	5.86081e-20	chemotaxis transducer	PA1423	PA14_RS18690	Regulatory functions	Small molecule interactions
PA14_46100		-0.993907	0.0304074	transporter	PA1419	PA14_RS18710	NA	NA
PA14_46110		-0.682171	0.0251283	sodium:solute symport protein	PA1418	PA14_RS18715	NA	NA
PA14_46140		-0.888677	0.00739002	hypothetical protein	PA1416	PA14_RS18725	NA	NA
PA14_46150		-1.19635	0.00168269	hypothetical protein	PA1415	PA14_RS18730	NA	NA
PA14_46170		-1.01544	0.000349476	LysR family transcriptional regulator	PA1413	PA14_RS18735	NA	NA
PA14_46240		-1.99072	9.89325e-11	hypothetical protein	PA1408	PA14_RS18760	NA	NA
PA14_46260		-0.971246	0.00922125	hypothetical protein	PA1406	PA14_RS18770	NA	NA
PA14_46270		0.911246	0.00186783	helicase	PA1405	PA14_RS18775	NA	NA
PA14_46280		-2.20769	0.000190083	hypothetical protein	PA1404	PA14_RS18780	NA	NA
PA14_46300		-0.995904	0.0130992	hypothetical protein	PA1402	PA14_RS18790	NA	NA
PA14_46460		0.79216	0.00215847	hypothetical protein	NA	PA14_RS18860	NA	NA
PA14_46510		-0.739362	0.0290573	hypothetical protein	NA	PA14_RS18880	NA	NA
PA14_46520		-0.745913	0.0306568	hypothetical protein	NA	PA14_RS18885	NA	NA
PA14_46540		-1.72513	3.84504e-19	hypothetical protein	NA	PA14_RS18895	NA	NA
PA14_46550		-0.910221	3.13504e-05	ribonuclease	NA	PA14_RS18900	NA	NA
PA14_46640		0.950937	0.00164496	siderophore receptor	PA1365	PA14_RS18950	Transport and binding proteins	Cations and iron carrying compounds
PA14_46650		1.07699	0.000359517	transmembrane sensor	PA1364	PA14_RS18955	NA	NA
PA14_46660		1.05257	0.00118946	RNA polymerase ECF-subfamily sigma-70 factor	PA1363	PA14_RS18960	NA	NA
PA14_46700		1.14289	0.0115429	hypothetical protein	PA1360	PA14_RS18975	NA	NA
PA14_46720		-0.661918	0.00462881	hypothetical protein	PA1358	PA14_RS18985	NA	NA
PA14_46750		-3.20106	4.49948e-11	hypothetical protein	PA1356	PA14_RS18995	NA	NA
PA14_46760		-2.67698	3.40265e-06	hypothetical protein	PA1355	PA14_RS19000	NA	NA
PA14_46770		-1.95927	1.15907e-06	hypothetical protein	PA1354	PA14_RS19005	NA	NA
PA14_46780		-1.9479	0.000148904	hypothetical protein	PA1353	PA14_RS19010	NA	NA
PA14_46810		-2.44832	8.44908e-08	RNA polymerase ECF-subfamily sigma-70 factor	PA1351	PA14_RS19020	NA	NA
PA14_46820		-2.25086	2.30831e-14	hypothetical protein	PA1350	PA14_RS19025	NA	NA
PA14_46830		-2.26998	5.35686e-08	hypothetical protein	PA1349	PA14_RS19030	NA	NA
PA14_46840		-2.10241	6.68304e-08	hypothetical protein	PA1348	PA14_RS30725	NA	NA
PA14_46880		-1.17025	0.00201227	glutathione synthase	PA1345	PA14_RS19050	NA	NA
PA14_46900		1.77344	0.0206813	hypothetical protein	PA1343	PA14_RS19060	NA	NA
PA14_46980		0.627513	0.00642087	two-component sensor	PA1336	PA14_RS19095	NA	NA
PA14_47030		-1.17866	0.0134145	hypothetical protein	PA1332	NA	NA	NA
PA14_47060		-1.16501	0.0240685	short chain dehydrogenase	PA1330	PA14_RS19125	NA	NA
PA14_47090		-1.48778	2.11385e-19	protease	PA1327	NA	NA	NA
PA14_47130		-1.60145	0.00345781	hypothetical protein	PA1323	PA14_RS19160	NA	NA
PA14_47150	cyoE	2.3952	7.44611e-16	protoheme IX farnesyltransferase	PA1321	PA14_RS19170	Biosynthesis of cofactors, prosthetic groups, and carriers	Heme, porphyrin, and cobalamin
PA14_47160	cyoD	3.57977	6.26838e-20	cytochrome o ubiquinol oxidase subunit IV	PA1320	PA14_RS19175	Energy metabolism	Electron transport
PA14_47180	cyoC	3.6012	1.2918e-38	cytochrome o ubiquinol oxidase subunit III	PA1319	PA14_RS19180	Energy metabolism	Electron transport
PA14_47190	cyoB	3.08132	2.1025e-15	cytochrome o ubiquinol oxidase subunit I	PA1318	PA14_RS19185	Energy metabolism	Electron transport
PA14_47210	cyoA	3.6067	8.62311e-23	cytochrome o ubiquinol oxidase subunit II	PA1317	PA14_RS19190	Energy metabolism	Electron transport
PA14_47230		1.31698	4.6358e-05	MFS transporter	PA1316	PA14_RS19195	NA	NA
PA14_47340		-0.743706	0.000459471	HIT family protein	PA1306	PA14_RS19245	NA	NA
PA14_47360		0.618916	0.00126953	oligopeptidase	PA1304	PA14_RS19255	NA	NA
PA14_47370		0.99603	0.00398807	signal peptidase	PA1303	PA14_RS19260	Protein fate	Protein and peptide secretion and trafficking
PA14_47380		1.3448	0.00358617	heme utilization protein	PA1302	PA14_RS19265	Transport and binding proteins	Cations and iron carrying compounds
PA14_47390		1.41577	0.0016534	transmembrane sensor	PA1301	PA14_RS19270	NA	NA
PA14_47400		1.26977	0.0150886	RNA polymerase ECF-subfamily sigma-70 factor	PA1300	PA14_RS19275	NA	NA
PA14_47410		1.12378	0.00827163	hypothetical protein	PA1299	PA14_RS19280	NA	NA
PA14_47440		-0.730909	0.0225143	2-hydroxyacid dehydrogenase	PA1296	PA14_RS19295	NA	NA
PA14_47490		0.872232	1.17902e-09	hypothetical protein	PA1293	PA14_RS19310	NA	NA
PA14_47530		-1.81514	1.22755e-05	hypothetical protein	PA1289	PA14_RS19330	NA	NA
PA14_47540		0.798071	0.0351257	outer membrane protein	PA1288	PA14_RS19335	NA	NA
PA14_47550		-0.999703	0.00789002	glutathione peroxidase	PA1287	PA14_RS19340	NA	NA
PA14_47600		-0.964667	0.0118231	acyl-CoA dehydrogenase	PA1284	PA14_RS19355	NA	NA
PA14_47640		1.42158	0.0186282	major facilitator transporter	PA1282	PA14_RS19365	NA	NA
PA14_47660		1.64042	0.000136119	hypothetical protein	PA1280	PA14_RS19375	NA	NA
PA14_47670	cobT	1.3974	6.03601e-05	nicotinate-nucleotide--dimethylbenzimidazole phosphoribosyltransferase	PA1279	PA14_RS19380	Biosynthesis of cofactors, prosthetic groups, and carriers	Heme, porphyrin, and cobalamin
PA14_47680	cobU	0.956298	0.0133784	adenosylcobinamide kinase/adenosylcobinamide-phosphate guanylyltransferase	PA1278	PA14_RS19385	NA	NA
PA14_47690	cobQ	1.4817	5.86974e-07	cobyric acid synthase	PA1277	PA14_RS19390	Biosynthesis of cofactors, prosthetic groups, and carriers	Heme, porphyrin, and cobalamin
PA14_47720	cobC	1.54312	1.91203e-12	threonine-phosphate decarboxylase	PA1276	PA14_RS19395	Biosynthesis of cofactors, prosthetic groups, and carriers	Heme, porphyrin, and cobalamin
PA14_47730	cobD	0.958082	0.00739002	cobalamin biosynthesis protein	PA1275	PA14_RS19400	Biosynthesis of cofactors, prosthetic groups, and carriers	Heme, porphyrin, and cobalamin
PA14_47750		1.35056	1.26341e-07	hypothetical protein	PA1274	PA14_RS19405	Biosynthesis of cofactors, prosthetic groups, and carriers	Heme, porphyrin, and cobalamin
PA14_47760	cobB	1.17813	5.45815e-07	cobyrinic acid a,c-diamide synthase	PA1273	PA14_RS19410	Biosynthesis of cofactors, prosthetic groups, and carriers	Heme, porphyrin, and cobalamin
PA14_47790	cobO	0.786696	0.0213779	cob(I)yrinic acid a,c-diamide adenosyltransferase	PA1272	PA14_RS19415	Biosynthesis of cofactors, prosthetic groups, and carriers	Heme, porphyrin, and cobalamin
PA14_47800		1.23836	5.29853e-10	tonB-dependent receptor	PA1271	PA14_RS19420	Transport and binding proteins	Other
PA14_47810		1.55339	0.000187456	hypothetical protein	PA1270	PA14_RS19425	NA	NA
PA14_47920		-0.822814	0.0202226	ABC transporter substrate-binding protein	PA1260	PA14_RS19480	NA	NA
PA14_47930		-1.45487	0.00100159	hypothetical protein	PA1259	PA14_RS19485	NA	NA
PA14_47950		-1.9261	0.00181352	ABC transporter permease	PA1257	PA14_RS19495	Transport and binding proteins	Amino acids, peptides and amines
PA14_47960		-1.19222	0.010398	ABC transporter ATP-binding protein	PA1256	PA14_RS19500	NA	NA
PA14_47970		-0.831906	0.0342972	hypothetical protein	PA1255	PA14_RS19505	NA	NA
PA14_48150	qslA	-1.68118	0.00268484	QslA	PA1244	PA14_RS19560	NA	NA
PA14_48160		-1.97207	1.32446e-20	sensor/response regulator hybrid	PA1243	PA14_RS19565	Regulatory functions	Small molecule interactions
PA14_48170	srpP	-1.62366	1.59607e-09	srpP	PA1242	PA14_RS19570	NA	NA
PA14_48390		0.784523	0.0437842	AraC family transcriptional regulator	PA1229	PA14_RS19635	NA	NA
PA14_48400		1.38025	0.0418399	hypothetical protein	PA1228	PA14_RS19640	NA	NA
PA14_48500		0.887549	0.00275953	transcriptional regulator	NA	PA14_RS19680	NA	NA
PA14_48660		-2.14142	1.61276e-07	hypothetical protein	PA1209	PA14_RS19760	NA	NA
PA14_48680		-1.34592	7.56924e-07	hypothetical protein	PA1208	PA14_RS19765	NA	NA
PA14_48780		-0.675644	0.00110289	hypothetical protein	PA1200	PA14_RS19805	NA	NA
PA14_48800		-0.810585	0.000333127	hypothetical protein	PA1198	PA14_RS19815	NA	NA
PA14_48870		0.410737	0.049621	C32 tRNA thiolase	PA1192	PA14_RS19845	NA	NA
PA14_48880		-0.675737	0.000202492	bacteriophage integrase	PA0728	PA14_RS19850	NA	NA
PA14_49040		-1.21115	2.90916e-06	hypothetical protein	PA1191	PA14_RS19915	NA	NA
PA14_49050		-3.53313	3.70501e-12	hypothetical protein	PA1190	PA14_RS19920	NA	NA
PA14_49080		-0.850966	0.00395592	acyl-CoA dehydrogenase	PA1187	PA14_RS19935	NA	NA
PA14_49100		-1.53631	0.0165719	glutathione S-transferase	PA1185	PA14_RS19945	NA	NA
PA14_49130	dctA	2.16273	1.7438e-09	C4-dicarboxylate transporter DctA	PA1183	PA14_RS19955	NA	NA
PA14_49160		-0.627073	0.00423134	sensor protein	PA1181	PA14_RS19965	Regulatory functions	Small molecule interactions
PA14_49200	oprH	1.37483	0.00433551	PhoP/Q and low Mg2+ inducible outer membrane prote	PA1178	PA14_RS19980	NA	NA
PA14_49210	napE	-3.73956	9.33524e-09	periplasmic nitrate reductase NapE	PA1177	PA14_RS19985	Energy metabolism	Anaerobic
PA14_49220	napF	-2.47105	0.000303432	ferredoxin protein NapF	PA1176	PA14_RS19990	Energy metabolism	Electron transport
PA14_49230	napD	-1.86554	3.9156e-05	NapD protein of periplasmic nitrate reductase	PA1175	PA14_RS19995	NA	NA
PA14_49250	napA	-2.67689	3.13584e-10	nitrate reductase catalytic subunit	PA1174	NA	Energy metabolism	Aerobic
PA14_49260	napB	-2.65665	6.62927e-07	cytochrome c-type protein NapB precursor	PA1173	PA14_RS20005	NA	NA
PA14_49270	napc	-2.55949	2.12541e-07	cytochrome c-type protein NapC	PA1172	PA14_RS20010	NA	NA
PA14_49290		1.26679	0.00748496	hypothetical protein	PA1170	PA14_RS20020	NA	NA
PA14_49330		-1.40514	4.78921e-08	hypothetical protein	PA1166	PA14_RS20040	NA	NA
PA14_49360		-0.846817	0.00260221	glucosyl transferase	PA1163	PA14_RS20055	NA	NA
PA14_49380	dapE	0.881267	8.90909e-06	succinyl-diaminopimelate desuccinylase	PA1162	PA14_RS20060	Amino acid biosynthesis	Aspartate family
PA14_49390	rrmA	0.64798	0.0129509	rRNA methyltransferase	PA1161	PA14_RS20065	NA	NA
PA14_49440		0.51602	0.0365084	two-component response regulator	PA1157	PA14_RS20085	NA	NA
PA14_49480		1.34203	0.00326639	hypothetical protein	NA	PA14_RS30770	NA	NA
PA14_49500		1.65689	1.66011e-07	hypothetical protein	PA1153	PA14_RS20100	NA	NA
PA14_49610		-1.54339	0.0151984	MFS family transporter	PA1144	PA14_RS20140	NA	NA
PA14_49700		-0.799994	0.00486708	transcriptional regulator	PA1136	PA14_RS20180	NA	NA
PA14_49710		-1.28914	0.0253948	chaperone protein HchA	PA1135	PA14_RS20185	NA	NA
PA14_49720		-0.956148	0.0269794	hypothetical protein	PA1134	PA14_RS20190	NA	NA
PA14_49740		1.78818	1.49361e-08	hypothetical protein	PA1132	PA14_RS20200	NA	NA
PA14_49750		-1.2672	0.00920919	MFS family transporter	PA1131	PA14_RS20205	NA	NA
PA14_49760	rhlC	-1.58042	0.00912571	rhamnosyltransferase 2	PA1130	PA14_RS20210	Cell envelope	Biosynthesis and degradation of surface polysaccharides and lipopolysaccharides
PA14_49790		0.726953	0.00495928	transcriptional regulator	PA1128	PA14_RS20220	NA	NA
PA14_49820		-0.682926	0.0273144	cobalamin biosynthetic protein	PA1125	PA14_RS20235	NA	NA
PA14_49890	tpbB	-0.885676	5.09629e-06	diguanylate cyclase TpbB	PA1120	PA14_RS20260	Regulatory functions	Small molecule interactions
PA14_49910		-1.92545	1.42159e-14	hypothetical protein	PA1118	PA14_RS20270	NA	NA
PA14_49920		-1.31467	9.3869e-07	hypothetical protein	PA1117	PA14_RS20275	NA	NA
PA14_49930		0.786284	0.0232435	hypothetical protein	PA1116	PA14_RS20280	NA	NA
PA14_50010		-2.404	5.8287e-12	dehydrogenase	PA1112	PA14_RS20310	NA	NA
PA14_50020		-1.82515	0.00160175	hypothetical protein	PA1111	PA14_RS20315	NA	NA
PA14_50060		-1.7292	1.20265e-08	hypothetical protein	PA1107	PA14_RS20335	Regulatory functions	Small molecule interactions
PA14_50070		-1.20316	0.000875455	hypothetical protein	PA1106	PA14_RS20340	NA	NA
PA14_50180	fleR	0.667481	0.00783867	two-component response regulator	PA1099	PA14_RS20375	NA	NA
PA14_50200	fleS	1.09067	1.65885e-05	two-component sensor	PA1098	PA14_RS20380	NA	NA
PA14_50290	fliC	-0.73966	0.0407336	flagellin type B	PA1092	PA14_RS20410	NA	NA
PA14_50480	flgB	0.805526	0.000618184	flagellar basal body rod protein FlgB	PA1077	PA14_RS20485	Cellular processes 2	Chemotaxis and motility
PA14_50500		-0.87675	0.00737952	hypothetical protein	PA1076	PA14_RS20490	NA	NA
PA14_50550	livG	0.894172	0.00508434	leucine/isoleucine/valine transporter ATP-binding subunit	PA1071	PA14_RS20515	NA	NA
PA14_50620		-1.48182	3.24912e-05	hypothetical protein	PA1065	PA14_RS20545	NA	NA
PA14_50700	shaC	0.823384	0.0122673	ShaC	PA1057	PA14_RS20585	NA	NA
PA14_50720	shaE	0.989578	0.0270778	ShaE	PA1055	PA14_RS20595	NA	NA
PA14_50730	shaF	0.550447	0.0430422	ShaF	PA1054	PA14_RS20600	NA	NA
PA14_50810		-1.1829	0.0449941	hypothetical protein	PA1048	PA14_RS20635	NA	NA
PA14_50840	dinG	0.653032	0.0136576	ATP-dependent DNA helicase DinG	PA1045	PA14_RS20650	NA	NA
PA14_50880		-1.95121	0.00147416	hypothetical protein	PA1041	PA14_RS20670	NA	NA
PA14_50910		-0.84974	0.00124322	hypothetical protein	PA1038	PA14_RS20685	NA	NA
PA14_50940		1.04147	0.00121567	hypothetical protein	PA1035	PA14_RS20700	NA	NA
PA14_51040		-0.845357	0.0181992	oxidoreductase	PA1028	PA14_RS20735	NA	NA
PA14_51070		-1.18295	0.00291676	porin	PA1025	PA14_RS20750	NA	NA
PA14_51090		-1.02051	0.000490023	short-chain dehydrogenase	PA1023	PA14_RS20760	NA	NA
PA14_51100		-1.00919	0.0233342	acyl-CoA dehydrogenase	PA1022	PA14_RS20765	NA	NA
[truncated: 700 more rows]

## Sheet: Protein_DE
List of all proteins differentially produced at fastest (3hr doubling time) and slowest (25 hour doubling time) growth rates.
[truncated: 2,025 more rows]

[truncated: 2 more sheets: Overlap_DE_RNA_Protein_all, Overlap_DE_RNA-Protein_large_ch]
