# Supplementary material for: Impact of Growth Rate on the Protein-mRNA Ratio in Pseudomonas aeruginosa
Source: mBio. 2022 Dec 8;14(1):e03067-22. doi: 10.1128/mbio.03067-22 (PMC9973009; doi:10.1128/mbio.03067-22)
Supplement: DATA SET S2 [file mbio.03067-22-s0002.xls]

## Sheet: RNA_Monotone Increasing
Genes with both mRNA and protein detected (N=3903) that show higher gene expression levels with the increase of growth rates, including all growth rates spanning from 3hr doubling time to 25hr doubling time.
x1, x2, x3, x4 represent the gene expression level at 25hr, 14hr, 6hr, and 3hr doubling times.
locus_tag	gene	log2FoldChange	padj	x1	x2	x3	x4	description
PA14_00070		0.758049	0.012931	6.19603	6.25412	6.7255	6.96726	D,D-heptose 1,7-bisphosphate phosphatase
PA14_00090	glyS	0.801881	2.26544e-06	7.23354	7.31847	7.5729	8.06737	glycyl-tRNA synthetase subunit beta
PA14_00100	glyQ	0.764433	2.95585e-05	7.40772	7.815	8.14275	8.21799	glycyl-tRNA synthetase subunit alpha
PA14_00170	trkA	0.711935	0.00157881	6.40288	6.59588	6.808	7.16957	potassium transporter peripheral membrane protein
PA14_00180		0.699641	0.000147553	5.60528	5.83679	6.12985	6.33583	tRNA and rRNA cytosine-C5-methylases
PA14_00190	fmt	0.827314	5.90778e-05	5.33937	5.75249	6.08619	6.18098	methionyl-tRNA formyltransferase
PA14_00430		1.22287	0.000989405	3.16203	3.75621	4.30465	4.35428	two-component response regulator
PA14_00440	trpA	0.997216	0.00116512	4.47547	4.88917	5.35873	5.48296	tryptophan synthase subunit alpha
PA14_00450	trpB	1.0588	0.00775951	6.46328	6.57305	7.27976	7.52266	tryptophan synthase subunit beta
PA14_00510		1.04871	4.9729e-08	7.57117	7.74457	7.96557	8.67644	hemagglutinin
PA14_00570		1.56689	7.63663e-05	4.33929	5.62969	5.7337	5.89835	lipoprotein
PA14_00580		1.68516	5.40646e-07	4.53024	5.53825	5.87516	6.22684	lipoprotein
PA14_00590		1.07262	0.00411955	4.80581	5.03284	5.40731	5.88316	lipoprotein
PA14_00820	tagQ1	2.06185	6.0103e-09	4.71795	5.95672	6.45076	6.69039	TagQ1
PA14_00875	ppkA	1.69463	2.41735e-12	5.18215	5.23625	5.36702	6.88994	serine/threonine protein kinase PpkA
PA14_00925	tssL1	1.67959	0.000168822	2.7479	2.77678	3.35078	4.36682	TssL1
PA14_00940	tssK1	1.76814	2.48275e-19	4.56558	4.59235	4.83565	6.36235	TssK1
PA14_01010	hsiB1	2.20989	1.37509e-07	4.72241	5.90829	6.42833	6.83399	HsiB1
PA14_01020	hsiC1	2.06724	3.41863e-10	6.44046	6.8976	7.61475	8.46342	HsiC1
PA14_01040	tagJ1	1.91156	3.80349e-13	4.82519	5.39949	6.15646	6.7849	TagJ1
PA14_01070	tssF1	1.85262	1.90486e-06	4.34367	4.35138	5.29167	6.28501	TssF1
PA14_01100	clpV1	2.02602	1.95288e-10	5.05845	5.18247	5.64049	7.02776	ClpV1
PA14_01110	vgrG1a	2.1621	1.78926e-10	4.18536	4.43258	5.34243	6.33017	VgrG1a
PA14_01130		1.79728	0.00862588	3.55701	4.83509	5.20716	5.27893	hypothetical protein
PA14_01400		1.35166	5.72998e-06	4.28579	4.72138	4.93268	5.59588	hypothetical protein
PA14_02020		2.39164	8.21953e-08	3.80782	4.1214	5.1586	6.14354	outer membrane porin
PA14_02110		2.37599	1.00644e-08	2.16381	2.70401	3.54856	4.48571	diguanylate cyclase
PA14_02140		2.11445	6.93546e-05	2.71468	3.1039	3.92035	4.73684	hypothetical protein
PA14_02150		2.05961	2.03062e-07	4.45318	5.15043	5.8717	6.47585	hypothetical protein
PA14_03240	hcpC	2.81138	4.44343e-05	2.90708	3.24601	3.5626	4.88286	secreted protein Hcp
PA14_03265		1.06446	1.2407e-06	5.16261	5.43521	5.88557	6.2527	hypothetical protein
PA14_03270		0.719649	1.58624e-06	7.8341	7.85183	8.18887	8.59709	hypothetical protein
PA14_03330		0.732413	0.000617351	5.22522	5.36045	5.94225	5.95711	hypothetical protein
PA14_04020		1.00568	0.0049333	4.24008	4.5204	4.96126	5.15593	hypothetical protein
PA14_04110	serA	1.21398	1.58853e-08	7.88506	8.47329	8.73408	9.10731	D-3-phosphoglycerate dehydrogenase
PA14_04140		0.509846	0.0149381	7.45043	7.68741	7.7508	8.00472	hypothetical protein
PA14_04320	ilvA1	0.875168	0.000561921	6.96766	7.41492	7.80851	7.86732	threonine dehydratase
PA14_04410	ptsP	0.398489	0.00352387	9.23698	9.28339	9.49869	9.67962	phosphoenolpyruvate-protein phosphotransferase PtsP
PA14_04670	mutM	0.572443	0.000862954	6.39467	6.44776	6.8781	6.98597	formamidopyrimidine-DNA glycosylase
PA14_04870		0.623069	0.0074858	6.02908	6.11081	6.45887	6.68749	hypothetical protein
PA14_04890		0.757013	0.000358891	5.89697	6.12929	6.52648	6.64579	zinc protease
PA14_04900	ftsY	0.389826	0.0418041	7.90001	8.01406	8.10281	8.33326	signal recognition particle receptor FtsY
PA14_04910	ftsE	0.606672	0.00340346	6.12924	6.44798	6.67147	6.75929	cell division ATP-binding protein FtsE
PA14_05070		1.30996	9.64826e-12	5.02244	5.78412	6.28406	6.34024	methionine biosynthesis protein
PA14_05180	pilT	0.390637	0.0370881	8.17194	8.48648	8.53608	8.60239	twitching motility protein PilT
PA14_05330	pilH	0.833418	0.0177774	8.77557	9.49905	9.53081	9.56059	twitching motility protein PilH
PA14_05450		1.11654	0.00598865	4.37465	4.60299	4.96529	5.47134	16S ribosomal RNA methyltransferase RsmE
PA14_05690	codA	0.919123	0.0224887	4.70768	4.83433	4.9652	5.6093	cytosine deaminase
PA14_06400		1.25445	3.28155e-05	3.26959	4.11484	4.34588	4.42724	LysR family transcriptional regulator
PA14_07030		0.952677	0.00371685	5.06777	5.55442	5.86368	5.94379	cytochrome c'
PA14_07040		0.808607	0.00722768	4.8973	5.02019	5.26227	5.72785	hypothetical protein
PA14_07130	tktA	0.740593	2.06484e-06	8.16932	8.38993	8.49362	8.95586	transketolase
PA14_07140		0.653594	0.0398681	6.58706	6.62001	6.79166	7.25392	hypothetical protein
PA14_07190	pgk	1.02762	2.43835e-06	7.061	7.28917	7.54239	8.10182	phosphoglycerate kinase
PA14_07520	rpoD	0.801844	0.00109985	10.0809	10.3633	10.6361	10.9046	RNA polymerase sigma factor RpoD
PA14_07560	rpsU	1.2022	0.00128496	7.83627	8.59273	8.68928	8.99901	30S ribosomal protein S21
PA14_07770	ostA	0.78507	0.000148315	10.8764	11.0864	11.6057	11.6953	organic solvent tolerance protein OstA
PA14_07910	rpe	0.756531	0.00989437	5.92808	6.23496	6.33314	6.73613	ribulose-phosphate 3-epimerase
PA14_08440		0.910366	1.68943e-07	5.68084	6.18189	6.47916	6.61544	short chain alcohol dehydrogenase
PA14_08450		0.817637	2.25085e-10	6.90056	7.25554	7.42249	7.75209	hypothetical protein
PA14_08720	rplK	0.961157	0.026584	9.15305	9.61323	9.63014	10.0283	50S ribosomal protein L11
PA14_08740	rplJ	1.65304	0.00686761	9.07449	9.39545	9.447	10.5045	50S ribosomal protein L10
PA14_08750	rplL	1.54017	0.000775882	9.5573	10.4737	10.6118	10.9361	50S ribosomal protein L7/L12
PA14_08780	rpoC	0.563393	0.0297149	11.7934	11.8899	12.0944	12.365	DNA-directed RNA polymerase subunit beta'
PA14_08790	rpsL	0.74011	0.00778161	10.1737	10.7528	10.8865	10.9544	30S ribosomal protein S12
PA14_08870	rplW	1.1194	0.023271	7.94405	8.65225	8.76293	8.95678	50S ribosomal protein L23
PA14_08940	rpsQ	0.924954	0.0361554	8.08733	8.51246	8.60046	8.94053	30S ribosomal protein S17
PA14_08980	rpsN	1.20946	0.0353033	7.41445	7.7108	8.24723	8.47266	30S ribosomal protein S14
PA14_09020	rpsE	0.847623	0.0172613	8.84938	9.25508	9.45306	9.66803	30S ribosomal protein S5
PA14_09180	uvrA	0.558007	0.00052699	8.2234	8.27744	8.57408	8.82201	excinuclease ABC subunit A
PA14_10190		0.817077	0.00098032	4.37048	4.44309	4.93581	5.15209	transcriptional regulator
PA14_10350		1.72337	0.000457976	2.33864	2.50898	3.01422	3.78335	secretion protein
PA14_10500		5.79257	1.74926e-134	5.0347	5.53362	5.80646	10.843	cbb3-type cytochrome c oxidase subunit I
PA14_10530		3.37805	7.9351e-47	5.73227	5.75739	5.92094	9.14301	GntR family transcriptional regulator
PA14_10540		5.85445	1.51987e-40	3.89324	4.15656	5.52715	9.68712	iron-sulfur cluster-binding protein
PA14_10550		5.00105	1.78415e-45	4.64617	4.75289	5.67926	9.63653	sulfite or nitrite reductas
PA14_10560		4.96932	2.4942e-31	2.21423	2.51756	3.13854	7.07067	hypothetical protein
PA14_11430	ribH	0.866171	6.34942e-05	5.83628	6.27132	6.35787	6.75847	6,7-dimethyl-8-ribityllumazine synthase
PA14_11690	ppa	1.12736	0.000450682	7.7173	8.45264	8.6537	8.82157	inorganic pyrophosphatase
PA14_12100	dacC	0.705081	4.22203e-05	8.42287	9.03539	9.09511	9.17087	D-ala-D-ala-carboxypeptidase
PA14_12210		0.475078	0.0240559	7.0212	7.20019	7.29759	7.5188	hypothetical protein
PA14_12390	hemL	0.590643	1.03701e-05	7.24856	7.55379	7.8566	7.87835	glutamate-1-semialdehyde aminotransferase
PA14_12900		1.88869	3.4604e-06	4.51732	5.67148	6.21742	6.39297	DNA binding protein
PA14_12920		3.07424	1.87983e-15	3.84211	4.55053	5.89885	6.85686	taurine ABC transporter periplasmic protein
PA14_12940		3.71938	5.07436e-16	2.71598	3.82304	5.25316	6.16997	taurine ABC transporter ATP-binding protein
PA14_12970	tauD	3.52628	3.26827e-10	2.26711	3.15602	4.83305	5.51634	taurine dioxygenase
PA14_13010		2.01008	3.36765e-10	5.79805	6.04644	7.33014	7.81737	hypothetical protein
PA14_13410	prfC	0.790258	3.44839e-05	7.38933	7.83942	8.19683	8.22032	peptide chain release factor 3
PA14_13500		0.798546	3.17019e-05	4.93228	5.23135	5.5482	5.73165	2-hydroxyacid dehydrogenase
PA14_13620	nhaP	1.50562	3.621e-05	5.25825	5.86531	6.14523	6.81516	Na+/H+ antiporter NhaP
PA14_14040	rhl	0.468809	0.0495605	8.97254	9.23307	9.38186	9.48466	ATP-dependent RNA helicase RhlB
PA14_14440	valS	0.767061	1.12783e-05	8.64916	8.77742	8.86385	9.45444	valyl-tRNA synthetase
PA14_14610	yajC	1.43471	1.39679e-06	6.54676	7.10309	7.49263	7.97375	preprotein translocase subunit YajC
PA14_14630	secD	1.22063	2.11082e-08	8.5405	8.87166	9.37725	9.77476	preprotein translocase subunit SecD
PA14_15570		0.828327	0.00606069	6.16881	6.56804	6.68864	7.01926	hypothetical protein
PA14_15930		0.872057	5.86346e-08	5.95444	6.23337	6.6936	6.85876	hemolysin
PA14_15980	rimM	0.666052	0.038458	9.1507	9.59943	9.62431	9.78754	16S rRNA-processing protein RimM
PA14_15990	trmD	1.27271	0.00351079	8.41298	9.39935	9.55945	9.69263	tRNA (guanine-N(1)-)-methyltransferase
PA14_16070	hom	0.783069	0.0040862	8.00084	8.3155	8.53706	8.81391	homoserine dehydrogenase
PA14_16090	thrC	0.657184	0.0103833	7.50002	7.5226	7.93649	8.18881	threonine synthase
PA14_16180		1.86947	1.26341e-07	6.97122	8.24401	8.65841	8.83558	hypothetical protein
PA14_16190		2.07268	6.75915e-10	6.74759	7.99811	8.83969	8.85725	hypothetical protein
PA14_16200		1.77335	3.64554e-17	3.95835	4.49302	5.24787	5.70081	hypothetical protein
PA14_16210		1.12334	0.000834385	5.47759	6.15958	6.40511	6.59223	hypothetical protein
PA14_16510		0.59304	0.00663855	7.5977	7.93835	8.02947	8.22178	peptide chain release factor 2
PA14_16530	lysS	0.755685	0.00146098	7.19584	7.57642	7.8759	7.99695	lysyl-tRNA synthetase
PA14_16770		0.682902	0.00338413	4.31062	4.72851	4.99657	4.99663	hypothetical protein
PA14_16820		1.37246	1.05029e-17	5.94727	6.57682	6.83143	7.34118	efflux transmembrane protein
PA14_16830		1.13706	2.52635e-07	4.98736	5.44678	5.77948	6.13964	hypothetical protein
PA14_16860	plsB	0.796933	4.99223e-06	7.34828	7.73881	7.98533	8.17884	glycerol-3-phosphate acyltransferase
PA14_16950	dapD	0.70722	8.35913e-06	6.95586	7.19314	7.5908	7.71198	tetrahydrodipicolinate succinylase
PA14_17010		0.62073	0.012758	5.64884	5.96582	6.30943	6.33225	Na(+)/H(+) exchanger protein
PA14_17070	tsf	1.05601	0.000979647	9.20432	9.58906	9.98497	10.26	elongation factor Ts
PA14_17170		0.873012	0.00616605	8.13523	8.2178	8.50684	9.04247	hypothetical protein
PA14_17180	lpxD	0.703208	0.00259837	9.1366	9.24897	9.43608	9.87305	UDP-3-O-[3-hydroxymyristoyl] glucosamine N-acyltransferase
PA14_17190	fabZ	0.936439	3.3654e-05	7.59701	7.90064	8.21614	8.54815	(3R)-hydroxymyristoyl-ACP dehydratase
PA14_17210	lpxA	0.910873	1.10205e-07	7.73179	8.00839	8.41037	8.68223	UDP-N-acetylglucosamine acyltransferase
PA14_17230	rnhB	1.59033	8.60661e-13	5.50048	6.32191	6.88569	7.1046	ribonuclease HII
PA14_17310	kdsA	0.425019	0.016092	8.56796	8.6483	8.74509	9.03302	2-dehydro-3-deoxyphosphooctonate aldolase
PA14_17320	eno	0.587513	0.0268087	9.73068	9.74314	9.90717	10.3375	phosphopyruvate hydratase
PA14_17450	surE	0.709382	0.000139301	7.1398	7.75584	7.85537	7.87738	stationary phase survival protein SurE
PA14_17460	pcm	0.5173	0.000480969	7.2027	7.28687	7.56558	7.76354	protein-L-isoaspartate O-methyltransferase
PA14_17500	mutS	1.27485	2.63588e-12	6.45586	7.02187	7.55794	7.76743	DNA mismatch repair protein MutS
PA14_17670		1.01466	0.000226776	6.46152	6.80237	7.14775	7.48958	LuxR family transcriptional regulator
PA14_17900	metR	1.42801	1.15084e-11	4.7382	5.44467	5.49943	6.1974	transcriptional regulator MetR
PA14_18610	argF	0.92029	1.51816e-06	7.45685	7.86185	7.98773	8.42134	ornithine carbamoyltransferase
PA14_18740	argG	0.929572	6.10985e-08	8.39599	8.98992	9.15153	9.35153	argininosuccinate synthase
PA14_18920		0.686085	0.0133493	5.47421	5.79	5.91911	6.2109	electron transport complex protein RnfC
PA14_19020	tse3	1.47006	1.19826e-09	4.1159	4.73579	4.88496	5.57996	Tse3
PA14_19400	mnmC	0.646588	0.0269583	4.58236	4.90966	5.19196	5.22554	5-methylaminomethyl-2-thiouridine methyltransferase
PA14_19530		2.94658	1.28796e-12	4.52055	5.30005	6.69705	7.47591	NAD(P)H-dependent FMN reductase
PA14_19540		3.58576	3.38203e-11	3.70876	5.03015	6.93347	7.24182	hypothetical protein
PA14_19560	ssuD	3.61127	3.51958e-16	2.85867	3.84379	5.30931	6.31417	alkanesulfonate monooxygenase
PA14_19580	ssuB	4.00252	2.53708e-19	2.19195	3.14672	4.83717	5.84166	aliphatic sulfonates transport ATP-binding subunit
PA14_19590		4.50716	8.63392e-15	2.27676	3.51401	4.69565	6.7504	molybdopterin-binding protein
PA14_19610		0.57524	0.00556007	6.19071	6.42007	6.48373	6.84135	hypothetical protein
PA14_19660		0.9565	1.58107e-05	4.42024	5.23556	5.3926	5.42127	flavodoxin
PA14_21140		1.06141	0.0078114	3.04751	3.6815	3.71686	4.09259	ABC transporter permease
PA14_21150		0.903709	0.0162472	3.88791	4.05728	4.16536	4.78704	ABC transporter permease
PA14_21160		0.860225	0.000965099	4.84971	4.93624	5.4364	5.71626	ABC transporter ATP-binding protein
PA14_21175		0.856291	0.00491984	6.4808	6.62476	6.67182	7.34471	hypothetical protein
PA14_21230	hepA	0.870406	6.62447e-09	7.41932	7.63713	8.03456	8.31615	ATP-dependent helicase HepA
PA14_21400	hrpA	0.499652	0.0119438	7.14655	7.43437	7.5489	7.67432	ATP-dependent helicase
PA14_21790	rdgC	1.59593	4.75195e-10	4.19131	5.14538	5.26308	5.74755	recombination associated protein
PA14_22470		0.351618	0.0408452	5.88528	6.01453	6.06437	6.27028	LysR family transcriptional regulator
PA14_22570	csaA	0.597454	0.0438129	4.87644	5.22233	5.44681	5.50616	CsaA protein
PA14_23260	gyrA	0.576287	0.0114223	9.52293	9.70752	9.90098	10.1365	DNA gyrase subunit A
PA14_23270	serC	0.472183	0.0322466	8.05653	8.19486	8.41661	8.56978	phosphoserine aminotransferase
PA14_23290	hisC2	1.20991	1.60875e-07	6.2674	6.2791	6.96798	7.50667	histidinol-phosphate aminotransferase
PA14_23320	cmk	0.831043	0.0179084	7.19656	7.31847	7.73092	8.11023	cytidylate kinase
PA14_23370	orfK	0.652046	0.010822	9.58092	9.66824	9.86674	10.2608	UDP-N-acetylglucosamine 2-epimerase
PA14_23380	orfH	0.966539	0.016973	9.67723	9.75489	10.0155	10.6674	UDP-N-acetyl-D-mannosaminuronate dehydrogenase
PA14_23880	folC	0.558125	7.04395e-07	7.99565	8.26579	8.45181	8.59449	folylpolyglutamate synthetase
PA14_24230		0.550989	0.000898486	6.17804	6.37315	6.60763	6.76255	hypothetical protein
PA14_24290	gbt	1.1146	7.3147e-06	5.80983	6.68758	6.85407	6.93094	glycine betaine transmethylase
PA14_24300		1.4961	1.64837e-12	4.44729	5.50633	5.55632	5.93577	hypothetical protein
PA14_24400		0.849129	0.00134363	4.53423	5.14516	5.26819	5.39324	von Willebrand factor A
PA14_24500	pelC	1.98908	0.0125923	0.846308	1.22155	1.49575	2.10191	lipoprotein
PA14_24550	pelF	1.10015	0.00147577	3.3026	3.4576	3.78205	4.34577	hypothetical protein
PA14_24830		1.74066	8.85749e-05	2.51344	2.8348	2.86138	4.18159	glutathione S-transferase
PA14_25270	aroP1	0.77747	5.27802e-07	6.75929	7.13196	7.49787	7.58153	aromatic amino acid transport protein AroP1
PA14_25305	nqrB	0.721596	0.000108997	7.37249	7.78631	7.85399	8.11641	Na(+)-translocating NADH-quinone reductase subunit B
PA14_25320	nqrC	0.568713	0.00114909	6.51605	6.54614	6.78683	7.08853	Na(+)-translocating NADH-quinone reductase subunit C
PA14_25350	nqrF	0.636898	2.94774e-05	7.84632	7.92959	7.93433	8.52236	Na(+)-translocating NADH-quinone reductase subunit F
PA14_25360		0.609014	0.000782521	6.36113	6.46439	6.66052	7.00252	thiamine biosynthesis lipoprotein
PA14_25630	rpmF	1.14332	0.00763491	8.99238	9.8528	9.96376	10.1394	50S ribosomal protein L32
PA14_25660	fabG	0.972792	0.0101222	7.23872	7.93564	8.11083	8.17791	3-ketoacyl-ACP reductase
PA14_25690	fabF1	0.755221	0.00242775	8.49264	8.7186	8.94927	9.29677	3-oxoacyl-ACP synthase
PA14_25740	tmk	0.773734	0.00680249	5.00173	5.48813	5.65474	5.81058	thymidylate kinase
PA14_25860	etfB	1.03131	0.047958	8.34162	8.70958	8.89914	9.34177	electron transfer flavoprotein subunit beta
PA14_25920	cobM	2.08648	6.73914e-10	4.12198	4.89935	5.57313	6.26673	precorrin-3 methylase
PA14_25930		1.369	2.24994e-05	4.25874	5.11932	5.48069	5.70139	hypothetical protein
PA14_25960		1.19637	1.13114e-08	6.63369	7.37761	7.63075	7.90949	cobalamin biosynthesis protein cobW
PA14_25970	cobN	1.28202	4.46121e-08	7.15549	7.69668	8.35004	8.49041	cobaltochelatase subunit CobN
PA14_26390		3.25349	1.62287e-18	3.60788	5.04714	6.00399	6.812	hypothetical protein
PA14_26400		2.87375	1.24994e-13	2.65464	3.57178	4.52969	5.36651	ABC transporter ATP-binding protein
PA14_26420		3.18902	2.03401e-20	4.44561	6.55144	7.14685	7.69636	TonB-dependent receptor
PA14_26485		0.975761	0.000404596	5.02748	5.85726	5.91796	6.02343	oxidoreductase
PA14_26510	cobI	1.02377	0.00106553	4.18951	4.6711	4.86512	5.20605	precorrin-2 C(20)-methyltransferase
PA14_26530	cobJ	1.05044	0.000208285	5.23801	5.73504	6.11842	6.26645	precorrin-3 methylase CobJ
PA14_26540		0.809254	0.00101379	5.9653	6.32427	6.46106	6.77995	hypothetical protein
PA14_26550		0.579749	0.0144893	5.91939	5.99685	6.04361	6.53147	lipoprotein
PA14_27210	efp	0.846962	0.0133753	9.13856	9.51554	9.65336	9.94253	elongation factor P
PA14_27490		1.61296	4.91413e-05	3.67673	4.15149	4.94566	5.32391	hypothetical protein
PA14_27500		1.15264	1.88645e-10	6.33153	7.16557	7.43638	7.5247	aminotransferase
PA14_27570		0.615848	0.00123387	5.84102	6.14261	6.29853	6.50369	GAF domain-containing protein
PA14_27770		0.863073	0.000238854	6.69989	7.02358	7.37	7.57957	ABC transporter ATP-binding protein
PA14_28000		1.30205	8.22313e-06	6.21147	7.26075	7.50332	7.52777	hypothetical protein
PA14_28650	thrS	1.04643	1.68259e-07	8.70532	9.43488	9.73814	9.78538	threonyl-tRNA synthetase
PA14_28820		0.511841	0.000267787	9.71854	9.96283	10.1033	10.2693	hypothetical protein
PA14_28880		1.4912	4.90027e-05	2.94764	3.28481	3.43917	4.37823	hypothetical protein
PA14_28895		1.7087	1.81715e-36	5.93801	6.00617	6.58204	7.6834	hypothetical protein
PA14_28920		0.667515	0.00147357	6.21281	6.76707	6.85308	6.92002	chaperone
PA14_29300		1.04095	0.00027801	3.63717	4.02072	4.42194	4.69132	transcriptional regulator
PA14_29360	pfeS	1.72544	2.33361e-09	4.87637	5.33444	6.16856	6.64841	two-component sensor PfeS
PA14_29390		0.640527	0.000638389	6.69552	7.13512	7.34681	7.35808	hypothetical protein
PA14_29600		1.46556	0.000145002	5.44268	5.47808	6.16138	6.88551	6-pyruvoyl-tetrahydropterin synthase
PA14_29690		0.795818	0.00114342	4.68991	5.43087	5.44118	5.51527	hypothetical protein
PA14_30110	purB	0.842183	0.00799841	7.7262	8.29757	8.5259	8.59175	adenylosuccinate lyase
PA14_30150	mnmA	0.759657	0.00146365	7.42542	7.9256	8.16378	8.21346	tRNA-specific 2-thiouridylase MnmA
PA14_30330	serS	0.623252	0.000543525	7.19375	7.58506	7.65697	7.84679	seryl-tRNA synthetase
PA14_30550		1.91633	3.16501e-05	3.32936	3.60313	4.84397	5.13879	periplasmic aliphatic sulfonate-binding protein
PA14_31720		1.31836	2.71295e-08	5.37073	6.07993	6.2991	6.70851	hypothetical protein
PA14_31740		1.78643	3.50983e-05	2.71172	3.18382	3.94634	4.38975	hypothetical protein
PA14_31750		1.50321	5.90943e-07	3.5351	3.94621	4.19977	4.99534	acyltransferase
PA14_31760		1.44632	9.84337e-16	5.10973	5.14553	5.63059	6.5881	phosphatidate cytidylyltransferase
PA14_31920		0.864788	0.00641456	4.25733	4.34206	4.3764	5.1184	outer membrane protein
PA14_32790		1.20606	4.4408e-09	9.30982	9.82128	10.2565	10.5685	hypothetical protein
PA14_32850		1.19981	6.60168e-05	4.36022	5.11344	5.13845	5.54473	hypothetical protein
PA14_33010	glyA2	1.43682	0.000183574	3.68479	3.76501	4.60153	5.133	serine hydroxymethyltransferase
PA14_34150	sfa3	1.00227	4.8521e-05	4.60993	4.87089	5.15998	5.63554	Sfa3
PA14_34230		0.567317	0.0123823	4.16512	4.37738	4.69705	4.75312	hypothetical protein
PA14_34250		1.21785	0.000712358	3.67147	4.63163	4.70789	4.85846	glycerophosphoryl diester phosphodiesterase
PA14_34460		2.25949	1.94602e-08	3.01408	3.06685	3.96416	5.15789	hypothetical protein
PA14_34500		2.31767	5.74693e-08	1.81333	2.58822	2.77196	3.93936	ABC transporter ATP-binding protein
PA14_36220		2.91813	4.37471e-13	2.80377	4.14489	5.33025	5.59304	amino acid permease
PA14_37580		1.20361	0.00507479	4.57373	5.2394	5.72101	5.80393	leucine-responsive regulatory protein
PA14_37820		0.985995	4.60268e-05	5.22493	5.92047	6.04352	6.25191	hypothetical protein
PA14_37980		2.88091	5.62662e-05	0.757204	1.0421	2.55425	2.86177	Fe2+-dicitrate sensor, membrane protein
PA14_39610		0.852418	0.000723139	6.41839	6.70291	7.30018	7.30363	hypothetical protein
PA14_39790		1.89892	2.20102e-10	4.46847	5.66632	6.17525	6.36243	hypothetical protein
PA14_39820		0.899323	0.0115945	3.43207	3.71547	4.3967	4.51583	tonB-dependent receptor protein
PA14_40420	modC	0.641077	0.000946372	7.1129	7.49214	7.63445	7.79478	molybdenum transport protein ModC
PA14_40670	metH	1.18192	3.81342e-07	8.58862	8.9182	8.98444	9.81153	B12-dependent methionine synthase
PA14_40700		0.666329	0.0142044	5.36087	5.41314	5.4957	6.02882	hypothetical protein
PA14_40880		0.483159	0.0323321	5.7802	5.86579	6.08657	6.33387	hypothetical protein
PA14_41130	nppA2	0.765267	4.74603e-07	6.85852	7.00889	7.4996	7.65442	ABC transporter substrate-binding protein NppA2
PA14_41140	nppB	0.796559	4.24384e-05	6.27873	6.48611	6.8854	7.10219	peptidyl nucleoside antibiotic ABC transporter permease NppB
PA14_41150	nppC	0.618882	0.0265269	6.32442	6.35047	6.76109	6.98685	peptidyl nucleoside antibiotic ABC transporter permease NppC
PA14_41160	nppD	0.935505	0.00928311	5.44382	5.80265	6.09787	6.40197	peptidyl nucleoside antibiotic ABC transporter ATP-binding protein NppD
PA14_41190	ppiD	0.775805	0.000283284	9.09458	9.40982	9.42892	9.89717	peptidyl-prolyl cis-trans isomerase D
PA14_41380	glnS	0.469299	0.0141689	8.1862	8.33345	8.60497	8.68731	glutaminyl-tRNA synthetase
PA14_41420		1.60936	7.43936e-06	6.20239	6.99371	7.76798	7.83328	hypothetical protein
PA14_41470	acnB	0.799475	3.90332e-06	9.03777	9.41522	9.73181	9.88259	bifunctional aconitate hydratase 2/2-methylisocitrate dehydratase
PA14_41650		2.955	9.39316e-19	2.69343	4.39362	5.30454	5.49545	esterase
PA14_42760	aroC	0.722901	1.85929e-06	7.40087	7.51274	7.74202	8.14769	chorismate synthase
PA14_42920	hsiJ2	2.75043	2.67758e-19	3.45232	3.65489	3.7489	6.23049	HsiJ2
PA14_42940	lip2.1	3.64997	1.04628e-09	1.37701	1.62557	1.99662	4.39811	Lip2.1
PA14_43030	hsiC2	3.82914	1.08212e-16	3.92684	4.49413	4.79994	7.45374	HsiC2
PA14_43040	hsiB2	3.98707	4.08567e-08	1.40618	2.5005	2.65658	4.92781	HsiB2
PA14_43110		0.903486	0.000494743	4.86029	5.08746	5.37599	5.82342	glutathione S-transferase
PA14_43130		0.99881	4.35496e-07	5.61737	6.19718	6.43432	6.65411	aminotransferase
PA14_43650		1.06545	2.80634e-07	6.17975	6.71309	7.25032	7.27753	hypothetical protein
PA14_43660		1.18022	2.41908e-06	3.74995	4.0859	4.57841	4.89751	hypothetical protein
PA14_43680	fabA	1.00633	0.000969939	6.60775	7.11584	7.27867	7.62114	3-hydroxydecanoyl-ACP dehydratase
PA14_43690	fabB	0.676158	0.000128793	8.67596	9.09653	9.21286	9.38633	3-oxoacyl-ACP synthase
PA14_43850	htpG	1.76404	2.28887e-07	8.61467	8.90952	8.96407	10.4274	heat shock protein 90
PA14_43870		0.673253	0.0243941	5.16177	5.64265	5.68147	5.85233	hypothetical protein
PA14_44020	sdhB	0.544205	0.0131642	9.70605	9.98563	10.2087	10.2705	succinate dehydrogenase iron-sulfur subunit
PA14_44030	sdhA	0.790163	0.00232162	9.43061	9.72158	10.0448	10.2512	succinate dehydrogenase flavoprotein subunit
PA14_44050	sdhD	0.966159	5.17581e-07	7.24029	7.88397	8.02869	8.24745	succinate dehydrogenase (D subunit)
PA14_44060	sdhC	1.03388	3.05478e-07	8.25191	9.09912	9.17546	9.33092	succinate dehydrogenase, cytochrome b556 subunit
PA14_44110		1.24563	0.00339014	4.41864	4.63299	5.49608	5.58667	hypothetical protein
PA14_44370		0.556051	0.0115564	9.17525	9.29471	9.46823	9.77938	cbb3-type cytochrome c oxidase subunit I
PA14_44440		1.24305	4.46243e-05	6.19903	6.45329	6.54394	7.38199	cation-transporting P-type ATPase
PA14_44630	dnaX	0.748471	5.92617e-05	8.0534	8.57938	8.7987	8.83735	DNA polymerase III subunits gamma and tau
PA14_45110	cysP	1.58745	3.02767e-11	7.44993	7.599	7.8705	9.02964	sulfate-binding protein of ABC transporter
PA14_45700		1.15823	0.00398807	6.76151	7.08482	7.4307	7.95886	hypothetical protein
PA14_46640		0.950937	0.00164496	4.70987	5.02165	5.60243	5.72406	siderophore receptor
PA14_46650		1.07699	0.000359517	3.47496	4.00024	4.4778	4.51951	transmembrane sensor
PA14_47360		0.618916	0.00126953	5.93381	6.20827	6.34873	6.5655	oligopeptidase
PA14_47490		0.872232	1.17902e-09	6.81733	7.35416	7.64359	7.72852	hypothetical protein
PA14_47660		1.64042	0.000136119	3.52361	4.40778	4.88041	5.12941	hypothetical protein
PA14_47670	cobT	1.3974	6.03601e-05	4.14443	4.76515	5.25112	5.55677	nicotinate-nucleotide--dimethylbenzimidazole phosphoribosyltransferase
PA14_47680	cobU	0.956298	0.0133784	4.00746	4.33538	4.91131	4.93862	adenosylcobinamide kinase/adenosylcobinamide-phosphate guanylyltransferase
PA14_47690	cobQ	1.4817	5.86974e-07	4.98243	5.79075	6.09672	6.51963	cobyric acid synthase
PA14_47720	cobC	1.54312	1.91203e-12	4.75246	5.38379	5.86402	6.27457	threonine-phosphate decarboxylase
PA14_47750		1.35056	1.26341e-07	4.41301	5.36964	5.5976	5.74273	hypothetical protein
PA14_47760	cobB	1.17813	5.45815e-07	5.2399	5.73441	6.30418	6.44812	cobyrinic acid a,c-diamide synthase
PA14_49130	dctA	2.16273	1.7438e-09	7.20892	8.30278	8.62727	9.42745	C4-dicarboxylate transporter DctA
PA14_49380	dapE	0.881267	8.90909e-06	6.1688	6.38623	6.82264	7.07906	succinyl-diaminopimelate desuccinylase
PA14_49440		0.51602	0.0365084	5.3836	5.70149	5.83077	5.8856	two-component response regulator
PA14_49790		0.726953	0.00495928	4.82744	5.40554	5.55374	5.58563	transcriptional regulator
PA14_50730	shaF	0.550447	0.0430422	6.98415	7.54692	7.5484	7.5673	ShaF
PA14_51260		0.734188	1.32976e-05	7.6618	7.83116	8.17002	8.42983	hypothetical protein
PA14_51730	tolA	0.76457	0.00137836	8.03133	8.16849	8.65744	8.81932	TolA protein
PA14_51740	tolR	0.7516	0.000433672	7.54709	7.66609	7.68608	8.32479	TolR protein
PA14_52130		0.715315	0.000714708	8.69343	8.94641	9.04439	9.44993	hypothetical protein
PA14_52210	cysM	0.3903	0.0283471	7.6067	7.8224	7.89822	8.03263	cysteine synthase B
PA14_52580	lysC	0.819176	4.2281e-08	7.62249	7.8515	8.07875	8.47265	aspartate kinase
PA14_52600	alaS	0.657635	0.00201227	8.80229	9.13809	9.42654	9.49828	alanyl-tRNA synthetase
PA14_52610		0.75513	0.000737981	5.46803	5.8945	6.11983	6.25298	hypothetical protein
PA14_53520	oruR	1.06059	1.99575e-08	5.44443	5.89909	6.12141	6.48446	transcriptional regulator OruR
PA14_53900		0.762482	8.01933e-06	5.72146	5.94476	6.35811	6.48716	helicase
PA14_54350	lepB	0.683238	1.25253e-06	7.82576	8.0707	8.46858	8.54689	signal peptidase I
PA14_54370	lepA	0.918535	1.02867e-05	8.90012	9.44366	9.7678	9.86204	GTP-binding protein LepA
PA14_54590	ung	1.04816	0.000647899	5.70844	6.30979	6.47271	6.82477	uracil-DNA glycosylase
PA14_54770		0.489377	0.0282211	4.77525	5.07802	5.15996	5.32116	hypothetical protein
PA14_55180		1.00771	0.00465126	7.5946	8.10808	8.21826	8.61554	glycosyl transferase family protein
PA14_55770		0.761257	0.0498558	7.21083	7.92748	7.93268	8.00558	phosphate transporter
PA14_56130		1.82832	2.51492e-16	6.04235	6.78837	7.3343	7.88189	hypothetical protein
PA14_56140		2.41823	1.67232e-21	4.19281	5.334	5.93695	6.59488	hypothetical protein
PA14_56160		2.02165	2.24994e-05	7.95005	8.18679	8.80284	9.99119	hypothetical protein
PA14_56170		1.68597	2.48275e-19	5.67096	5.77909	6.3724	7.38224	hypothetical protein
PA14_57070		0.975381	0.000102104	6.23721	6.73848	7.18823	7.22178	hypothetical protein
PA14_57370	murD	0.669772	0.00320488	8.24604	8.30377	8.48279	8.94257	UDP-N-acetylmuramoyl-L-alanyl-D-glutamate synthetase
PA14_57380	mraY	0.813146	0.000115231	7.81155	7.95886	8.35146	8.65144	phospho-N-acetylmuramoyl-pentapeptide- transferase
PA14_57410	murE	0.650872	0.00556995	7.06517	7.25271	7.48533	7.75703	UDP-N-acetylmuramoylalanyl-D-glutamate--2, 6-diaminopimelate ligase
PA14_57480		0.370296	0.0486949	7.81914	7.9947	8.06533	8.21513	lipoprotein
PA14_57520	sspB	0.72562	0.00463109	5.85118	6.23917	6.583	6.64333	ClpXP protease specificity-enhancing factor
PA14_57530	sspA	1.30062	4.91121e-06	5.36328	5.82548	6.14195	6.71002	stringent starvation protein A
PA14_57560		0.870339	2.83785e-06	8.61827	9.33858	9.44615	9.5325	cytochrome b
PA14_57580	rpsI	1.16876	0.00932723	9.56545	10.4499	10.4995	10.6755	30S ribosomal protein S9
PA14_57650		2.20162	2.24311e-19	5.54279	7.00454	7.69686	7.76612	hypothetical protein
PA14_57810	murA	0.70076	4.14377e-06	9.12239	9.24838	9.65234	9.86791	UDP-N-acetylglucosamine 1-carboxyvinyltransferase
PA14_57820		0.864354	0.000659614	7.81876	7.82102	8.32256	8.71745	hypothetical protein
PA14_57870		0.950322	0.000370437	7.24311	7.90845	8.16257	8.21498	ABC transporter permease
PA14_58170	gatC	0.912842	0.0129749	6.08834	6.76197	6.84797	7.03712	aspartyl/glutamyl-tRNA amidotransferase subunit C
PA14_58180	gatA	0.443109	0.0151702	7.45505	7.62599	7.68536	7.94419	aspartyl/glutamyl-tRNA amidotransferase subunit A
PA14_58250		1.10856	6.21194e-15	6.78992	6.85565	7.1092	7.93364	hypothetical protein
PA14_58270		0.908158	0.000542086	5.78034	5.97168	6.1803	6.71314	hypothetical protein
PA14_58550	lpxO1	0.962513	0.0313244	6.13457	6.55506	7.07739	7.11807	lipopolysaccharide biosynthetic protein LpxO1
PA14_58570		1.15316	1.77159e-06	6.13053	6.36793	6.70543	7.31811	outer membrane ferric siderophore receptor
PA14_58770	pilD	0.434757	0.0417405	6.7445	7.06154	7.07739	7.17975	type 4 prepilin peptidase PilD
PA14_60100	dtd	0.711614	0.0306372	7.22292	7.34363	7.72814	7.95197	deoxycytidine triphosphate deaminase
PA14_60230	comL	0.741911	0.000401981	8.19013	8.74973	8.8687	8.96944	competence protein ComL
PA14_60350		0.716772	0.0129426	5.64471	5.69944	6.23499	6.35966	peptidyl-prolyl cis-trans isomerase, FkbP-type
PA14_60370	ileS	0.794583	0.00583204	9.63255	10.0758	10.2819	10.4646	isoleucyl-tRNA synthetase
PA14_60580		1.06998	5.17581e-07	6.49918	6.82996	7.3431	7.6283	hypothetical protein
PA14_60710	gdhA	0.496711	0.00567017	7.96993	8.09158	8.43888	8.51247	glutamate dehydrogenase
PA14_60890	glyA	1.24747	3.297e-05	6.83255	7.54534	7.70003	8.07249	serine hydroxymethyltransferase
PA14_61470	upp	0.507811	0.00491984	5.83077	5.99192	6.12826	6.37227	uracil phosphoribosyltransferase
PA14_61480	uraA	0.466095	0.0192677	6.4326	6.50475	6.71381	6.94121	uracil permease
PA14_61660	murI	0.942834	3.96254e-07	5.77641	6.12794	6.70338	6.74714	glutamate racemase
PA14_61670	moeB	0.693008	0.00171447	5.39172	5.56407	5.83444	6.10752	molybdopterin biosynthesis protein MoeB
PA14_61680	prmC	1.17859	1.31083e-05	5.00329	5.67401	5.97232	6.18332	S-adenosylmethionine-dependent methyltransferase, PrmC
PA14_61720		0.820669	9.31529e-07	7.21241	7.55872	7.77933	8.07295	hypothetical protein
PA14_61740	lolB	1.15216	2.59399e-05	5.13239	5.34354	5.69516	6.3067	outer membrane lipoprotein LolB
PA14_61780		1.23464	0.00605562	8.65229	9.04887	9.42565	9.77469	50S ribosomal protein L25
PA14_61980		1.44104	1.85929e-06	3.85888	4.26309	4.88611	5.23005	hypothetical protein
PA14_61990		1.02692	6.35513e-14	6.12379	6.52628	6.98745	7.18248	hypothetical protein
PA14_62130	ilvC	1.12931	0.00094426	9.21816	9.27382	9.41858	10.3492	ketol-acid reductoisomerase
PA14_62160	ilvI	0.839187	0.000308941	9.92247	10.2139	10.2557	10.8031	acetolactate synthase 3 catalytic subunit
PA14_62480		0.471154	0.0115564	6.56951	6.67237	7.02311	7.09311	hypothetical protein
PA14_62840	glmM	0.364256	0.0230839	8.40578	8.6538	8.80599	8.80728	phosphoglucosamine mutase
PA14_62880		0.963009	0.00106553	6.61269	7.00215	7.5522	7.61247	hypothetical protein
PA14_62910	carB	0.769993	0.000166045	9.48065	9.6087	9.76762	10.2907	carbamoyl phosphate synthase large subunit
PA14_62930	carA	0.938455	1.12783e-05	7.25294	7.91215	8.01269	8.24576	carbamoyl phosphate synthase small subunit
PA14_64010		0.604474	0.0165648	5.30931	5.47533	5.49231	5.94448	hypothetical protein
PA14_64100	accB	1.08559	6.17577e-05	8.13785	8.28902	8.47257	9.24034	acetyl-CoA carboxylase biotin carboxyl carrier protein subunit
PA14_64110	accC	0.90246	0.0112945	8.50461	8.70921	8.93189	9.39507	acetyl-CoA carboxylase biotin carboxylase subunit
PA14_64140	prmA	1.16067	1.54817e-06	5.03863	5.61701	5.73606	6.21802	50S ribosomal protein L11 methyltransferase
PA14_64200	purH	0.616321	0.00120344	7.24701	7.59613	7.89828	7.90327	bifunctional phosphoribosylaminoimidazolecarboxamide formyltransferase/IMP cyclohydrolase
PA14_64220	purD	1.11421	1.89528e-06	6.2019	6.46711	6.96903	7.34047	phosphoribosylamine--glycine ligase
PA14_64230	retS	0.477451	0.00148411	8.26651	8.45196	8.57065	8.77066	RetS (regulator of exopolysaccharide and Type III secretion)
PA14_65150	rplI	1.78657	0.000368109	8.13025	8.99436	9.61907	9.73051	50S ribosomal protein L9
PA14_65160		0.850637	0.00646655	9.3173	9.52561	9.93994	10.1302	hypothetical protein
PA14_65180	rpsF	1.41262	0.00551108	8.3784	8.83752	8.98858	9.67194	30S ribosomal protein S6
PA14_65300	hflX	0.557146	0.0236567	8.52106	8.66528	9.12563	9.12593	GTP-binding protein
PA14_65500	psd	0.880643	9.798e-08	5.94709	6.22224	6.49723	6.84573	phosphatidylserine decarboxylase
PA14_65630		0.646336	0.00500666	5.68271	5.81162	6.25019	6.35148	hypothetical protein
PA14_65640		0.891005	0.00395592	5.09018	5.38785	5.91243	5.99646	hypothetical protein
PA14_65660	parE	0.985324	6.05322e-08	7.50193	7.78381	8.27553	8.51641	DNA topoisomerase IV subunit B
PA14_65670		0.975604	0.0001434	6.29426	6.97126	7.20583	7.3327	hypothetical protein
PA14_65690		0.602844	0.010322	6.18685	6.5352	6.5454	6.79108	hypothetical protein
PA14_66060	rfaE	0.592937	0.000215017	7.53989	7.79734	7.95126	8.1692	bifunctional heptose 7-phosphate kinase/heptose 1-phosphate adenyltransferase
PA14_66080	msbA	0.776278	1.12324e-05	7.91324	8.44153	8.61961	8.72019	transport protein MsbA
PA14_66100		1.13308	1.46369e-07	6.65353	7.52282	7.78062	7.81207	hypothetical protein
PA14_66120		0.729977	0.0031882	7.51223	7.5436	7.78938	8.29063	hypothetical protein
PA14_66140	dnpA	1.28066	3.30568e-14	6.50777	7.0744	7.54427	7.81949	de-N-acetylase involved in persistence, DnpA
PA14_66170		0.620025	0.000102397	9.0995	9.35753	9.47156	9.75702	carbamoyl transferase
PA14_66190		0.758497	0.0077172	7.17449	7.49789	7.74557	7.98062	hypothetical protein
PA14_66200		0.879878	0.0043124	6.16908	6.42622	6.5586	7.07671	hypothetical protein
PA14_66210		1.06178	6.4036e-06	6.13282	6.43218	6.74036	7.24279	hypothetical protein
PA14_66380		1.27416	0.000625836	6.25135	7.24473	7.47761	7.5198	potassium/proton antiporter
PA14_66570	gltB	0.894856	1.18153e-09	8.8547	9.06734	9.47532	9.78226	glutamate synthase subunit alpha
PA14_66680	maeB	1.22008	0.000331279	8.88717	9.32634	9.89928	10.0528	malic enzyme
PA14_66710	rpmE	1.02983	0.000104537	8.04484	8.46231	8.84289	9.07226	50S ribosomal protein L31
PA14_66720	priA	1.23046	1.06479e-10	5.69316	6.19946	6.7324	6.93794	primosome assembly protein PriA
PA14_66950	hisE	0.513408	0.00905646	5.94465	6.25522	6.43686	6.50162	phosphoribosyl-ATP pyrophosphatase
PA14_66970	tatB	0.588697	0.0288828	6.77293	7.08713	7.1676	7.39009	sec-independent translocase
PA14_66990		0.995819	3.71881e-05	4.82733	4.92641	5.23413	5.85025	16S ribosomal RNA methyltransferase RsmE
PA14_67030		0.825257	0.00285692	5.25107	5.38082	6.06943	6.10586	ABC transporter ATP-binding protein
PA14_67040		0.600871	0.00272656	6.90978	7.09188	7.49302	7.53964	ABC transporter permease
PA14_67170		0.915265	0.0380708	2.61422	3.33367	3.65053	3.71863	LysR family transcriptional regulator
PA14_67180	tli5b4	0.916651	0.00122214	5.84482	5.8767	6.00934	6.78572	type VI secretion lipase immunity protein, Tli5b4
PA14_67490	fbp	0.438482	0.0091158	7.39618	7.62228	7.70474	7.87154	fructose-1,6-bisphosphatase
PA14_67520		1.50477	7.28281e-08	4.10108	4.50544	4.93836	5.62989	hypothetical protein
PA14_67530		0.732109	1.37023e-06	6.98836	7.4557	7.65401	7.75317	hypothetical protein
PA14_67720	secB	1.2899	7.25527e-07	6.9032	7.53889	7.602	8.19868	preprotein translocase subunit SecB
PA14_67740	grx	1.29826	2.74647e-07	5.75439	6.41391	6.56155	7.08341	glutaredoxin
PA14_67750		0.791444	0.000249733	6.39849	6.88828	7.12598	7.21885	rhodanese-like domain-containing protein
PA14_67770	pgm	0.969526	1.43076e-10	7.67827	7.97786	8.2114	8.68243	phosphoglyceromutase
PA14_67790		0.671104	0.00286097	7.1598	7.67091	7.7545	7.86181	membrane-bound metallopeptidase
PA14_67830		1.41342	2.46517e-19	5.98362	6.75178	7.32534	7.41918	hypothetical protein
PA14_67880	hisF1	0.590087	0.00780104	6.27362	6.66129	6.7335	6.88394	imidazole glycerol phosphate synthase subunit HisF
PA14_67900		1.1236	0.00227262	4.67318	4.82012	5.15603	5.83678	hypothetical protein
PA14_67920	hisH	0.719353	0.0352466	5.8864	6.36781	6.37118	6.68503	imidazole glycerol phosphate synthase subunit HisH
PA14_67975		0.537103	0.000127867	7.89549	8.13061	8.26783	8.46263	hypothetical protein
PA14_68000		0.618968	0.0283471	6.5776	6.75153	6.94447	7.22543	hypothetical protein
PA14_68170	rmlB	0.619157	0.0250449	8.27694	8.64766	8.6647	8.92552	dTDP-D-glucose 4,6-dehydratase
PA14_68560		1.01066	0.0038754	5.01527	5.36703	5.65231	6.13122	nitroreductase
PA14_68710		1.4673	2.71284e-13	6.44836	7.08353	7.49463	7.92606	hypothetical protein
PA14_69000	pepP	0.444016	0.00560374	8.0819	8.09483	8.47485	8.55245	aminopeptidase
PA14_69150		0.718021	6.98351e-05	7.07638	7.32715	7.82444	7.84081	hypothetical protein
PA14_69500	argH	0.713222	1.90423e-05	6.37895	6.74183	6.88002	7.1084	argininosuccinate lyase
PA14_69670	lysA	1.00553	5.00721e-10	7.33117	7.7821	7.9891	8.36294	diaminopimelate decarboxylase
PA14_69700		1.05556	1.98464e-13	6.39997	6.77059	7.07225	7.48573	hypothetical protein
PA14_69710	xerC	0.839225	3.19561e-05	5.30187	5.68374	5.92654	6.17076	site-specific tyrosine recombinase XerC
PA14_69780		1.26236	0.00490255	5.05119	5.90085	6.09042	6.31184	hypothetical protein
PA14_69850		0.787323	4.64541e-06	6.96177	7.24682	7.50312	7.78714	choline transporter
PA14_70260	dut	1.13978	0.000257959	4.82436	5.14039	5.37304	5.92122	deoxyuridine 5'-triphosphate nucleotidohydrolase
PA14_70270	algC	0.780703	9.83181e-08	8.27052	8.50104	8.86273	9.08523	phosphomannomutase
PA14_70280	argB	0.863245	3.5061e-05	7.30931	7.5463	7.93411	8.20574	acetylglutamate kinase
PA14_70370	pyrE	0.798206	0.00179331	6.62108	7.24442	7.31051	7.45188	orotate phosphoribosyltransferase
PA14_70450	rpoZ	0.488172	0.0370756	8.80643	8.93816	9.00044	9.33041	DNA-directed RNA polymerase subunit omega
PA14_70470	spoT	0.40534	0.0245663	9.58092	9.68271	9.79838	10.0335	guanosine-3',5'-bis(diphosphate) 3'-pyrophosphohydrolase
PA14_70550		0.706877	0.000431232	5.61188	5.79125	6.14498	6.35113	hypothetical protein
PA14_70560		0.486884	0.0054	7.18245	7.38289	7.67641	7.70189	LysR family transcriptional regulator
PA14_70570	recG	0.925233	5.73048e-09	6.92896	7.38914	7.72545	7.89095	ATP-dependent DNA helicase RecG
PA14_70720	ubiC	1.26456	0.000191233	4.10627	4.68548	5.07792	5.38288	hypothetical protein
PA14_71830		1.15126	6.89463e-06	4.20232	4.54762	5.06568	5.32468	hypothetical protein
PA14_71840		1.01706	3.61039e-08	7.15301	7.68949	7.94618	8.21209	hypothetical protein
PA14_72460	cc4	0.541497	0.00357891	8.63192	9.00845	9.04874	9.21601	cytochrome c4
PA14_73170	glmS	1.37804	1.79533e-14	5.55977	6.07948	6.39579	6.94835	glucosamine--fructose-6-phosphate aminotransferase
PA14_73240	atpD	1.16907	0.00220291	9.87501	10.1104	10.251	11.0506	F0F1 ATP synthase subunit beta
PA14_73250	atpG	1.15121	0.00123226	8.80161	9.07724	9.23414	9.97408	F0F1 ATP synthase subunit gamma
PA14_73260	atpA	1.02211	0.0188562	9.71599	9.88403	10.2015	10.694	F0F1 ATP synthase subunit alpha
PA14_73280	atpH	1.01178	0.00583204	9.32358	9.55023	9.69018	10.2943	F0F1 ATP synthase subunit delta
PA14_73290	atpF	1.07637	0.0289451	9.0417	9.4068	9.73093	10.0142	F0F1 ATP synthase subunit B
PA14_73300	atpE	1.22886	1.33862e-05	10.1334	10.8171	11.0417	11.3896	F0F1 ATP synthase subunit C
PA14_73350	soj	0.618228	0.00045744	7.94664	7.96173	8.30771	8.61402	chromosome partitioning protein Soj
PA14_73360	gidB	0.63448	0.0071728	6.78693	7.00805	7.38323	7.44706	16S rRNA methyltransferase GidB
PA14_73410		1.53227	8.35705e-09	8.80728	9.81845	10.0496	10.3733	inner membrane protein translocase component YidC

## Sheet: RNA_Monotone decreasing
Genes with both mRNA and protein detected (N=3903) that show decreased gene expression levels with the increase of growth rates, including all growth rates spanning from 3hr doubling time to 25hr doubling time.
x1, x2, x3, x4 represent the gene expression level at 25hr, 14hr, 6hr, and 3hr doubling times.
locus_tag	gene	log2FoldChange	padj	x1	x2	x3	x4	description
PA14_42270	pscJ	-2.46132	0.00098032	15.2624	14.1238	13.1376	12.5797	pscJ type III export protein
PA14_42470	pcrV	-2.03074	7.26317e-05	13.9484	12.649	11.8618	11.8241	type III secretion protein PcrV
PA14_00560	exoT	-2.23133	3.96254e-07	13.8201	12.8728	11.9616	11.5593	exoenzyme T
PA14_42380		-2.42451	4.36694e-12	13.2528	12.2611	11.2566	10.8046	hypothetical protein
PA14_42390	exsA	-1.3387	0.000256247	12.151	11.536	10.897	10.8158	transcriptional regulator ExsA
PA14_42360	pscB	-2.16798	1.94399e-11	11.8062	10.9044	10.0456	9.58858	type III export apparatus protein
PA14_48800		-0.810585	0.000333127	11.7405	11.3722	11.1908	10.9719	hypothetical protein
PA14_17480	rpoS	-1.61497	3.48829e-05	11.5425	10.9676	10.7839	10.007	RNA polymerase sigma factor RpoS
PA14_42350	pscC	-1.41445	9.12126e-05	11.4672	11.0897	10.3796	10.0087	Type III secretion outer membrane protein PscC precursor
PA14_02250	cheA	-3.23475	5.22692e-08	11.4452	10.8801	9.60168	8.20014	two-component sensor
PA14_62680		-1.43697	0.00185037	11.3745	11.2514	10.4701	9.82836	hypothetical protein
PA14_30230	clpA	-1.25945	1.63904e-09	11.3508	10.5834	10.5416	10.1424	ATP-dependent Clp protease, ATP-binding subunit ClpA
PA14_13130		-1.33835	1.39353e-18	11.0409	10.729	10.5685	9.74596	hypothetical protein
PA14_42080		-2.75676	1.12324e-05	11.0158	9.35506	9.07757	8.26958	3-hydroxyacyl-CoA dehydrogenase
PA14_51510		-1.50247	7.30921e-06	10.8461	10.0129	9.61461	9.35563	hypothetical protein
PA14_07680		-1.77702	1.04359e-05	10.7336	9.75662	9.07806	8.98719	hypothetical protein
PA14_17260	dnaE	-0.823668	0.0324997	10.6409	10.504	10.4907	9.88929	DNA polymerase III subunit alpha
PA14_34030	hcp3	-3.11775	7.33311e-06	10.5419	8.59598	7.68966	7.62104	Hcp3
PA14_42480	pcrG	-1.96355	1.60626e-05	10.4687	9.765	8.83408	8.4782	regulator in type III secretion
PA14_01300	coxA	-3.99316	8.08293e-23	10.3596	9.69253	8.61301	6.38534	cytochrome c oxidase subunit I
PA14_68940		-2.61592	3.90828e-08	10.3497	9.44952	9.0844	7.80559	hypothetical protein
PA14_07660		-2.16437	4.69654e-09	10.2304	9.36944	8.27351	8.09461	hypothetical protein
PA14_03166		-1.84453	0.000307651	10.227	9.3394	9.04591	8.51213	hypothetical protein
PA14_42400	exsB	-1.71853	2.6537e-06	10.2195	9.59426	8.5253	8.49653	exoenzyme S synthesis protein B
PA14_44290	acnA	-1.51434	2.10961e-05	10.0174	9.53384	9.0844	8.53671	aconitate hydratase
PA14_71650	aspA	-1.27819	3.5061e-05	9.91189	9.88501	9.72131	8.68639	aspartate ammonia-lyase
PA14_01290	coxB	-3.26709	3.6387e-13	9.7962	9.31217	8.26062	6.53442	cytochrome c oxidase subunit II
PA14_26780		-2.79401	3.70639e-07	9.72145	8.76433	8.17307	6.96258	hypothetical protein
PA14_13140		-0.982047	0.000352564	9.71471	9.53227	9.31654	8.76774	hypothetical protein
PA14_42340	pscD	-1.03394	0.0152953	9.60389	9.25909	8.76973	8.54736	type III export protein PscD
PA14_35850		-0.764944	3.91902e-06	9.47828	9.47699	9.40096	8.75607	hypothetical protein
PA14_37690		-2.25497	1.17717e-15	9.45705	8.66449	7.85641	7.24833	sensory box protein
PA14_65200	rnr	-0.518998	0.0190668	9.42631	9.13017	9.12769	8.95234	exoribonuclease RNase R
PA14_42510		-1.22893	0.00332719	9.32545	8.49354	8.3409	8.14701	hypothetical protein
PA14_25090	fadA	-1.22342	1.79801e-05	9.29468	8.41555	8.21462	8.09865	3-ketoacyl-CoA thiolase
PA14_69470	algR	-1.14733	5.64097e-19	9.23328	9.04745	8.88126	8.13213	alginate biosynthesis regulatory protein AlgR
PA14_10770		-1.87014	4.74603e-07	9.14129	8.34368	7.79506	7.34399	sensor/response regulator hybrid
PA14_72360		-1.32852	0.00841255	9.07575	8.84949	8.16189	7.6121	hypothetical protein
PA14_49250	napA	-2.67689	3.13584e-10	9.00614	8.13662	7.5056	6.40194	nitrate reductase catalytic subunit
PA14_50880		-1.95121	0.00147416	9.00403	8.18899	7.8859	7.08405	hypothetical protein
PA14_20760		-0.853617	0.002927	8.99192	8.78792	8.63724	8.18602	chemotaxis protein methyltransferase
PA14_34010	hsiG3	-3.03647	2.06484e-06	8.96992	7.16277	6.59088	5.95527	HsiG3
PA14_26590		-1.26524	4.37471e-13	8.95977	8.61633	8.15002	7.74036	GntR family transcriptional regulator
PA14_34070	hsiB3	-2.71868	2.15288e-15	8.86446	7.49363	6.80961	6.30246	HsiB3
PA14_35810		-0.54793	0.044879	8.85525	8.68492	8.56464	8.35082	hypothetical protein
PA14_46540		-1.72513	3.84504e-19	8.83425	8.24861	7.83686	7.16757	hypothetical protein
PA14_02260		-1.74698	0.000608563	8.76893	8.11791	7.39452	7.05647	two-component response regulator
PA14_19370		-1.5718	6.09134e-33	8.75724	8.0794	8.02901	7.22861	asparagine synthetase
PA14_31480		-2.05394	0.000189378	8.75113	7.93136	7.81483	6.71346	AraC family transcriptional regulator
PA14_30200	cspD	-1.37724	0.00362924	8.73059	8.1026	7.52298	7.38959	cold-shock protein CspD
PA14_30830		-2.17889	2.8478e-10	8.69569	7.77086	7.00417	6.58062	two-component response regulator
PA14_35740		-1.33024	1.70055e-14	8.68295	8.12777	7.99466	7.40478	transposase
PA14_39560		-2.90124	6.52349e-18	8.63407	7.51627	6.2328	5.79577	chemotaxis transducer
PA14_66320		-0.525214	0.0149834	8.62077	8.30042	8.27061	8.13687	hypothetical protein
PA14_45580		-0.768297	0.000290242	8.617	8.51719	8.48775	7.90019	chemotaxis-specific methylesterase
PA14_27730	fadE	-1.01549	8.21846e-05	8.56481	8.05448	7.86892	7.58409	acyl-CoA dehydrogenase
PA14_42410		-1.87275	1.04597e-07	8.56164	7.51565	6.84636	6.67116	hypothetical protein
PA14_27000		-1.02456	4.65755e-06	8.53738	8.2045	8.05632	7.51717	chemotaxis transducer
PA14_37710	fusA2	-1.4942	6.18262e-11	8.53664	8.07076	7.77702	7.09065	elongation factor G
PA14_20780		-1.91605	1.75249e-13	8.51454	8.28303	7.75938	6.6573	two-component response regulator
PA14_71070		-1.68538	9.17333e-08	8.4342	8.07016	8.00762	6.81468	AraC family transcriptional regulator
PA14_64920		-1.9654	3.17332e-09	8.39949	7.57818	7.18563	6.4834	methyl-accepting chemotaxis protein
PA14_02220		-2.10589	5.48254e-06	8.38932	8.06103	7.26559	6.32332	chemotaxis transducer
PA14_70140		-0.713895	0.000885685	8.33549	7.96427	7.91089	7.64557	aldehyde dehydrogenase
PA14_68850	gcvP1	-2.20256	1.21633e-14	8.31357	7.50203	7.3358	6.1681	glycine dehydrogenase
PA14_68300	arcD	-1.94081	3.45177e-07	8.28494	7.33412	6.5134	6.3598	arginine/ornithine antiporter
PA14_01340		-3.95199	4.65907e-17	8.26118	7.96955	6.59919	4.43794	hypothetical protein
PA14_42260	pscK	-0.881031	0.0455547	8.24497	7.77716	7.44732	7.34355	PscK type III export protein
PA14_10290	acoR	-2.01747	2.46517e-19	8.2238	7.48614	7.202	6.2538	transcriptional regulator AcoR
PA14_45400		-1.13961	1.919e-05	8.20596	8.08959	7.93586	7.10355	hypothetical protein
PA14_71030		-1.14962	2.27867e-05	8.20487	7.65564	7.57604	7.08046	hypothetical protein
PA14_13110		-1.11066	7.76588e-05	8.16437	7.83009	7.65728	7.10169	long-chain-fatty-acid--CoA ligase
PA14_17960	glpK	-2.22191	1.81628e-17	8.14026	7.35392	7.01814	5.97238	glycerol kinase
PA14_46520		-0.745913	0.0306568	8.1375	7.98556	7.72011	7.42737	hypothetical protein
PA14_58870	ndh	-0.449281	0.0358605	8.11198	8.09317	8.05792	7.71176	NADH dehydrogenase
PA14_49160		-0.627073	0.00423134	8.06683	8.05414	7.76634	7.48307	sensor protein
PA14_01350		-3.60314	1.48559e-13	8.04964	7.56202	6.20967	4.52232	hypothetical protein
PA14_62630	acsB	-1.08986	0.00208736	8.02196	7.66876	7.36003	6.98514	acetyl-CoA synthetase
PA14_01380		-2.86831	1.13114e-08	7.95375	7.40504	6.37288	5.14335	protoheme IX farnesyltransferase
PA14_25040		-1.14452	1.96333e-07	7.94213	7.58539	7.55188	6.84852	hypothetical protein
PA14_41930		-0.588621	0.00696486	7.93467	7.75334	7.49675	7.40705	hypothetical protein
PA14_20860		-0.879808	0.000985978	7.90835	7.4102	7.2905	7.07378	Tfp pilus assembly protein FimV
PA14_50810		-1.1829	0.0449941	7.86693	7.30813	6.97736	6.77314	hypothetical protein
PA14_21190		-2.21584	4.17695e-07	7.86203	7.07782	6.301	5.70483	hypothetical protein
PA14_51860		-1.16033	1.0038e-06	7.82809	7.64502	7.48795	6.72057	hypothetical protein
PA14_36300		-1.66337	2.37558e-05	7.80114	7.73091	7.22089	6.18376	TetR family transcriptional regulator
PA14_38690		-0.903389	4.73479e-06	7.79574	7.14731	7.13988	6.93023	acetoacetyl-CoA synthetase
PA14_30840		-1.65694	1.22111e-08	7.77566	7.06724	6.90989	6.18395	signal transduction histidine kinase
PA14_73090		-0.828541	0.00513524	7.70368	7.42283	7.103	6.92273	hypothetical protein
PA14_19350		-1.86119	1.72158e-10	7.67077	6.46995	6.3429	5.8675	hypothetical protein
PA14_41400		-0.996099	0.00144594	7.66852	7.24398	7.19643	6.77112	UDP-2,3-diacylglucosamine hydrolase
PA14_53120		-0.678645	0.0424995	7.66495	7.23973	7.2369	7.02564	hypothetical protein
PA14_61010		-1.6095	0.000877593	7.65962	6.79496	6.40714	6.09021	hypothetical protein
PA14_45800	fliM	-0.717268	0.00559341	7.65425	7.44762	7.39167	6.9823	flagellar motor switch protein FliM
PA14_53010	phhC	-1.05312	1.26446e-06	7.56833	7.31042	7.00438	6.57025	aromatic amino acid aminotransferase
PA14_34100	hsiJ3	-1.41248	0.0179918	7.52915	6.67864	6.17959	6.14981	HsiJ3
PA14_36840	glgP	-3.5367	1.63127e-17	7.50569	5.75086	5.13021	4.00978	glycogen phosphorylase
PA14_40200		-1.88771	2.27961e-05	7.49321	6.69684	5.87969	5.66904	oxidoreductase
PA14_06300		-1.73116	0.000248043	7.47713	6.20777	6.01557	5.79781	GNAT family acetyltransferase
PA14_19360		-1.7487	1.24194e-08	7.4621	6.67595	6.54672	5.77376	GNAT family acetyltransferase
PA14_07500	rmcA	-1.52908	1.163e-11	7.4466	7.17189	7.02843	5.97508	redox regulator of c_di_GMP, RmcA
PA14_68350	arcC	-1.99265	3.52899e-05	7.44268	6.4506	5.71638	5.47962	carbamate kinase
PA14_16630		-1.31215	0.00114909	7.4235	7.1214	6.91163	6.0709	outer membrane protein, OmpA
PA14_54000	prpD	-1.49811	2.47875e-07	7.41259	6.19417	6.11563	5.96356	2-methylcitrate dehydratase
PA14_02270		-1.45121	7.6048e-05	7.4053	6.70855	6.23466	6.00313	chemotaxis transducer
PA14_14100		-1.22382	1.01436e-06	7.37622	6.56819	6.46832	6.18546	amino acid-binding protein
PA14_19310		-1.61302	7.28281e-08	7.36336	7.08848	6.56567	5.75637	hypothetical protein
PA14_47090		-1.48778	2.11385e-19	7.34185	7.0109	6.88408	5.88533	protease
PA14_16020		-1.645	6.2802e-07	7.3179	6.99532	6.66117	5.74878	hypothetical protein
PA14_33990	clpV3	-2.02232	5.17319e-05	7.31593	5.81995	5.47691	5.34185	ClpV3
PA14_42130		-2.20465	2.54623e-08	7.29773	5.5644	5.54055	5.17783	hypothetical protein
PA14_56200		-1.42897	3.87346e-13	7.29435	7.23916	7.01481	5.91342	lipoprotein
PA14_65090		-1.08928	0.00508146	7.28808	7.06665	6.8807	6.24374	hypothetical protein
PA14_03160		-1.20986	8.90909e-06	7.27197	6.8472	6.53378	6.10336	hypothetical protein
PA14_01310		-3.75215	1.0859e-13	7.25949	6.70345	5.63688	3.60774	cytochrome C oxidase assembly protein
PA14_24330		-0.48347	0.0322466	7.25507	7.24204	7.07163	6.79765	hypothetical protein
PA14_70110		-0.661954	0.0182708	7.24724	6.97632	6.78341	6.62888	cardiolipin synthase
PA14_16260		-2.00393	4.25919e-05	7.24092	6.4832	5.59882	5.29984	FMN oxidoreductase
PA14_60970	mapZ	-1.76371	6.28931e-09	7.23757	6.3858	5.98353	5.55006	MapZ
PA14_11830		-0.988491	0.00393166	7.23742	6.67876	6.64757	6.29469	transcriptional regulator
PA14_42490	pcrR	-1.04873	0.0128952	7.23506	6.58592	6.47322	6.23937	transcriptional regulator protein PcrR
PA14_12260		-3.02397	5.92617e-05	7.22832	5.59316	5.05739	4.27525	hypothetical protein
PA14_47340		-0.743706	0.000459471	7.22405	7.07323	6.8169	6.5321	HIT family protein
PA14_30820		-1.52294	5.5137e-07	7.20659	6.67645	6.2898	5.74912	methyl-accepting chemotaxis transducer
PA14_29180		-2.18505	1.38795e-09	7.17978	6.76645	6.49728	5.02584	AraC family transcriptional regulator
PA14_00980	fha1	-0.512989	0.0240951	7.16336	6.89836	6.75711	6.70233	Fha1
PA14_43610		-0.827137	4.39184e-05	7.16075	6.87172	6.72921	6.38757	AMP-binding protein
PA14_66840	phaC2	-1.16588	1.01445e-05	7.15949	6.80367	6.57893	6.0329	poly(3-hydroxyalkanoic acid) synthase 2
PA14_54080		-2.88605	7.12488e-15	7.11366	6.37693	5.19515	4.31376	hypothetical protein
PA14_46240		-1.99072	9.89325e-11	7.11241	6.27361	6.22479	5.22438	hypothetical protein
PA14_00710	osmC	-2.84332	8.33757e-15	7.0714	6.02857	5.26133	4.33228	osmotically inducible protein OsmC
PA14_34660	gntR	-1.09559	2.8297e-05	7.05994	6.48642	6.20578	6.02878	transcriptional regulator GntR
PA14_26280		-1.88837	6.77885e-10	7.05573	6.51243	5.86565	5.20846	chemotaxis transducer
PA14_61600		-1.38099	7.11335e-07	7.00815	6.33663	6.11125	5.66817	hypothetical protein
PA14_54620		-1.10076	1.86014e-05	6.95966	6.48148	6.0024	5.91695	aldehyde dehydrogenase
PA14_46820		-2.25086	2.30831e-14	6.94066	5.87387	5.41723	4.74446	hypothetical protein
PA14_53940	prpB	-1.44254	3.35398e-13	6.90642	6.31266	6.28856	5.52781	2-methylisocitrate lyase
PA14_53220	fumC2	-0.922061	5.5965e-08	6.90445	6.45527	6.38516	6.03376	fumarate hydratase
PA14_58840		-0.772482	0.000517175	6.86658	6.45045	6.26286	6.14494	hypothetical protein
PA14_46030		-1.83301	5.86081e-20	6.85028	5.94844	5.59273	5.11708	chemotaxis transducer
PA14_50500		-0.87675	0.00737952	6.81803	6.51865	6.19871	5.98627	hypothetical protein
PA14_63580	fdnH	-1.41036	0.00123938	6.80933	6.00376	5.66936	5.46696	nitrate-inducible formate dehydrogenase subunit beta
PA14_06310		-1.86012	0.0001415	6.80902	5.97545	5.51055	5.00703	ACT domain-containing protein
PA14_36730		-2.7919	1.07335e-16	6.78019	5.49822	4.76572	4.04946	trehalose synthase
PA14_30260		-1.18785	6.93562e-06	6.75574	6.38419	6.31519	5.63849	arginyl-tRNA-protein transferase
PA14_54670		-2.06966	4.61844e-08	6.74718	5.54519	5.03103	4.74319	3-hydroxyisobutyrate dehydrogenase
PA14_21860		-0.844439	0.00448903	6.74272	6.3626	6.30698	5.94102	hypothetical protein
PA14_03790		-2.04206	2.26257e-07	6.73661	5.81326	5.5795	4.77612	sensory box GGDEF domain-containing protein
PA14_47550		-0.999703	0.00789002	6.72597	6.33218	6.23025	5.7935	glutathione peroxidase
PA14_62660		-0.828359	0.00115301	6.70973	6.6662	6.44032	5.935	hypothetical protein
PA14_31660		-1.13485	7.3897e-06	6.70456	6.24364	5.99754	5.62873	hypothetical protein
PA14_05280	yqgF	-0.75205	0.00724982	6.68919	6.39587	6.17649	5.98932	Holliday junction resolvase-like protein
PA14_20690		-1.5608	5.12013e-13	6.688	6.3594	6.3539	5.19757	hypothetical protein
PA14_26970		-1.46835	7.84082e-10	6.67661	6.58832	6.58715	5.24014	hypothetical protein
PA14_36630		-3.2231	4.37107e-18	6.67543	5.40809	3.9447	3.59105	glycosyl hydrolase
PA14_71000		-0.616195	0.0162363	6.66523	6.26058	6.14055	6.10198	lycine betaine/L-proline ABC transporter, ATP-binding subunit
PA14_49270	napc	-2.55949	2.12541e-07	6.65985	5.87312	4.96013	4.2002	cytochrome c-type protein NapC
PA14_63210		-1.26244	0.000964435	6.65073	6.13864	6.11236	5.39232	two-component response regulator
PA14_29330		-1.09567	0.0184104	6.61859	6.41994	5.74249	5.55811	hypothetical protein
PA14_23030	oprB	-0.716055	0.0106757	6.60624	6.35872	6.34946	5.93199	glucose/carbohydrate outer membrane porin OprB precursor
PA14_38720		-0.967071	0.000827137	6.55372	6.34425	6.13094	5.64188	hypothetical protein
PA14_55200		-1.399	1.38975e-12	6.52064	6.08205	6.04911	5.19614	amidase
PA14_32280		-1.87923	6.88248e-08	6.51143	5.87755	5.22629	4.7275	hypothetical protein
PA14_11810		-1.72279	0.000904819	6.50893	5.50391	4.95645	4.7795	aldehyde dehydrogenase
PA14_64480	osmE	-1.36959	2.41109e-08	6.50437	6.08319	5.84893	5.20559	DNA-binding transcriptional activator OsmE
PA14_34960		-0.822665	0.000256437	6.49019	5.99365	5.82544	5.71979	glucose-sensitive porin
PA14_24610		-0.560437	0.012758	6.47254	6.06834	6.06368	5.95705	hydrolytic enzyme
PA14_49890	tpbB	-0.885676	5.09629e-06	6.4627	6.14328	6.09682	5.62936	diguanylate cyclase TpbB
PA14_35290	gnd	-1.62884	4.87434e-12	6.45845	5.83156	5.70901	4.92947	gluconate dehydrogenase
PA14_40430		-1.99574	1.42483e-07	6.4534	5.58227	5.18107	4.55088	hypothetical protein
PA14_36710	glgB	-2.98394	1.88669e-11	6.44797	5.04948	4.26284	3.58674	glycogen branching protein
PA14_39270		-1.82748	1.27233e-05	6.44702	5.50818	5.22032	4.71793	hypothetical protein
PA14_30390		-1.19564	9.87043e-09	6.43875	6.07274	5.77932	5.30507	sulfur relay protein TusC
PA14_29010		-1.20337	5.20706e-09	6.41527	5.94705	5.91536	5.26723	MerR family transcriptional regulator
PA14_40100		-1.48678	6.39401e-05	6.41506	6.19957	5.60285	5.00478	hypothetical protein
PA14_25420		-0.491435	0.0345483	6.39574	6.10006	6.00629	5.94423	hypothetical protein
PA14_45480		-0.908425	0.0414876	6.38256	6.13387	5.79194	5.52202	hypothetical protein
PA14_02200		-1.84306	6.13258e-06	6.36563	6.16577	5.72612	4.60293	chemotaxis protein methyltransferase
PA14_39770		-0.917442	0.000151291	6.33032	6.00695	5.90968	5.48306	regulatory protein
PA14_24950		-0.936195	0.035871	6.31958	5.99142	5.83629	5.37699	FAD-dependent glycerol-3-phosphate dehydrogenase
PA14_54640	dspI	-0.846326	0.0165648	6.31773	5.97545	5.62563	5.54419	DspI
PA14_36290		-2.1845	3.88545e-10	6.30549	5.64676	5.50449	4.1915	hypothetical protein
PA14_40110		-2.1483	8.99649e-07	6.28365	6.05225	5.14433	4.1762	hypothetical protein
PA14_62250		-1.70973	2.10553e-05	6.28068	5.779	5.00365	4.58667	hypothetical protein
PA14_36580		-3.00842	1.31698e-16	6.27806	4.9733	3.83599	3.36643	glycosyl hydrolase
PA14_49230	napD	-1.86554	3.9156e-05	6.27607	5.0707	4.70261	4.48858	NapD protein of periplasmic nitrate reductase
PA14_13710		-1.01788	0.0011376	6.26034	5.5811	5.32945	5.25198	hypothetical protein
PA14_41980		-2.15519	1.1303e-07	6.25768	4.77996	4.24197	4.14343	hypothetical protein
PA14_19920		-3.22105	7.56166e-13	6.25566	5.35023	3.85994	3.25792	branched-chain alpha-keto acid dehydrogenase subunit E2
PA14_05880		-2.78438	2.54964e-11	6.22417	5.73216	5.0117	3.62041	membrane-bound protease
PA14_14360		-0.577845	0.00366188	6.19934	5.8444	5.83361	5.67127	sodium:sulfate symporter
PA14_58330		-0.783456	0.0367667	6.18024	6.02161	5.69785	5.42631	hypothetical protein
PA14_20770		-1.40188	6.31209e-08	6.16806	5.9962	5.64424	4.84527	hypothetical protein
PA14_36810	katE	-3.31658	3.32299e-16	6.16688	4.66077	4.14675	3.05036	hydroperoxidase II
PA14_36420		-1.21431	0.00114127	6.13629	5.53491	5.10542	4.99715	sensor/response regulator hybrid
PA14_36520		-3.43881	1.13698e-09	6.13336	4.7725	3.93239	2.93773	hypothetical protein
PA14_45880		-0.872942	0.00354369	6.12405	5.92622	5.77768	5.2486	two-component response regulator
PA14_64520		-1.74822	3.91415e-06	6.11907	5.79698	5.63898	4.47708	bacterioferritin
PA14_02230	cheW	-1.78783	0.00160948	6.11827	5.70475	5.49015	4.44253	purine-binding chemotaxis protein
PA14_01830		-1.10855	3.4118e-06	6.1109	5.85174	5.59755	5.06784	adenosine deaminase
PA14_35530	bkdA1	-2.1644	2.48275e-19	6.10404	5.45076	5.20032	4.06601	2-oxoisovalerate dehydrogenase subunit alpha
PA14_19910		-2.988	6.17986e-12	6.09144	5.00157	3.53417	3.29461	pyruvate dehydrogenase E1 component, beta chain
PA14_36605		-2.7124	2.75929e-10	6.07299	4.58021	3.55327	3.47371	maltooligosyl trehalose synthase
PA14_44740	xdhB	-1.7217	1.4795e-07	6.07091	5.57943	5.36116	4.40252	xanthine dehydrogenase
PA14_07890		-1.15499	1.96535e-06	6.03398	5.46978	5.36898	4.96061	ABC transporter permease
PA14_50620		-1.48182	3.24912e-05	6.02167	5.19011	4.96045	4.58343	hypothetical protein
PA14_54810		-1.52406	6.15103e-08	6.02029	5.64643	5.63876	4.58406	hypothetical protein
PA14_27360		-1.10303	0.000104302	6.02022	5.67144	5.09012	5.00209	enoyl-CoA hydratase
PA14_18150		-1.55787	3.42367e-05	6.00741	5.71318	5.56495	4.57213	acetyl-coa synthetase
PA14_27090	lipH	-2.02766	4.07779e-10	5.99475	5.88925	5.45888	4.01651	lipase chaperone
PA14_37130		-2.51279	6.9864e-20	5.97868	4.6848	4.3561	3.48186	hypothetical protein
PA14_32630		-1.50479	9.57402e-07	5.97387	5.30247	4.81299	4.53771	cytochrome P450
PA14_56220		-1.23599	0.00010482	5.97298	5.41545	5.10297	4.82156	hypothetical protein
PA14_36740		-3.16387	4.2718e-11	5.96182	4.52571	3.99817	2.9375	hypothetical protein
PA14_36910	ligD	-2.63929	8.85024e-16	5.95191	4.47607	3.76082	3.50747	ATP-dependent DNA ligase
PA14_33960	vgrG3	-1.95203	5.32927e-05	5.94242	4.71368	4.45835	4.05649	VgrG3
PA14_38800	pqqC	-1.70933	0.000131835	5.91802	5.81162	5.53371	4.29356	pyrroloquinoline quinone biosynthesis protein PqqC
PA14_31270		-1.17105	0.000536059	5.91536	5.36999	4.93289	4.78898	hypothetical protein
PA14_19710		-2.27793	1.1533e-10	5.90835	4.64264	4.6136	3.78562	alpha/beta hydrolase
PA14_46830		-2.26998	5.35686e-08	5.90023	4.80109	4.52234	3.71741	hypothetical protein
PA14_05200		-1.1199	3.09246e-05	5.89102	5.33017	5.26025	4.81473	cation efflux system protein
PA14_49260	napB	-2.65665	6.62927e-07	5.88318	4.72804	4.38977	3.32594	cytochrome c-type protein NapB precursor
PA14_06270		-1.87028	2.90713e-10	5.8762	4.85224	4.81952	3.9746	hydrolase
PA14_07710	apaG	-0.510384	0.0410897	5.86031	5.6933	5.6573	5.39921	ApaG protein
PA14_53190	bolA	-0.928865	0.00262283	5.8561	5.44261	5.37716	5.01109	morphogene protein BolA
PA14_49920		-1.31467	9.3869e-07	5.85255	5.21589	4.95694	4.61433	hypothetical protein
PA14_28180		-0.750416	0.00211398	5.83002	5.58687	5.55326	5.13102	hypothetical protein
PA14_46770		-1.95927	1.15907e-06	5.7788	5.21873	4.97587	3.88961	hypothetical protein
PA14_36660		-3.20213	1.44438e-19	5.77093	4.03821	3.43084	2.76154	alcohol dehydrogenase
PA14_21910		-1.07598	1.08244e-05	5.74879	5.60889	5.40806	4.75088	ABC transporter ATP-binding protein
PA14_57160	apbA	-1.14026	4.51328e-06	5.73891	5.58895	5.31751	4.65836	2-dehydropantoate 2-reductase
PA14_05890		-1.87273	3.5767e-06	5.72466	5.44645	4.85738	3.95327	stomatin-like protein
PA14_38840		-1.42264	0.000248565	5.70954	5.6228	5.43927	4.28841	NAD+ dependent acetaldehyde dehydrogenase
PA14_12680		-2.00052	9.12177e-08	5.69278	4.95892	4.67839	3.85934	short chain dehydrogenase
PA14_04220		-1.82964	1.506e-08	5.68141	4.90057	4.59006	3.89616	ABC transporter substrate-binding protein
PA14_24970		-1.46009	7.33311e-06	5.67769	5.50915	5.28437	4.29261	lipid kinase
PA14_38630	atoB	-0.947212	0.0001415	5.57184	4.84802	4.71972	4.70037	acetyl-CoA acetyltransferase
PA14_36350		-2.32568	2.69979e-07	5.5673	4.40597	3.76149	3.33145	hypothetical protein
PA14_34140	hsiA3	-1.12837	0.0228873	5.5156	4.49123	4.46514	4.46261	HsiA3
PA14_36590		-3.30515	8.90842e-12	5.50536	3.97911	2.73908	2.50084	4-alpha-glucanotransferase
PA14_18100		-2.08711	2.78987e-05	5.48088	4.49303	4.08935	3.51379	hypothetical protein
PA14_36820		-3.37415	0.00153182	5.44958	3.58909	2.48561	2.17973	hypothetical protein
PA14_35690	pslE	-1.55665	2.88422e-06	5.44945	5.23145	5.22171	3.95196	hypothetical protein
PA14_53910	pmtA	-1.82425	5.60617e-06	5.41805	4.67046	4.46629	3.73553	phospholipid methyltransferase
PA14_38260		-2.0768	2.89517e-05	5.41222	4.59525	4.16829	3.44511	hypothetical protein
PA14_02180	cheB	-2.28466	7.5723e-05	5.40656	5.15898	4.50838	3.15487	chemotaxis-specific methylesterase
PA14_46810		-2.44832	8.44908e-08	5.39767	4.28055	3.70002	3.09711	RNA polymerase ECF-subfamily sigma-70 factor
PA14_36830		-2.44258	6.26838e-20	5.30787	3.97132	3.95855	3.01557	hypothetical protein
PA14_23010	gltK	-0.885019	0.00284015	5.28508	5.17183	4.87402	4.48388	ABC transporter ATP-binding protein
PA14_11740		-0.71182	0.0370766	5.28102	4.99295	4.88098	4.59832	hypothetical protein
PA14_23720		-1.38416	8.95507e-05	5.27973	4.46982	4.33254	3.97139	translation initiation inhibitor
PA14_13200		-1.42432	1.38364e-06	5.27123	4.42054	4.29005	3.92875	hypothetical protein
PA14_12140		-0.708272	0.0323089	5.26434	5.05048	5.00116	4.6037	transcriptional regulator
PA14_44710	xdhA	-1.75585	9.70189e-12	5.26318	4.87672	4.77236	3.62809	xanthine dehydrogenase
PA14_35490	lpdV	-2.19592	2.22476e-05	5.25656	4.22782	4.0503	3.21675	dihydrolipoamide dehydrogenase
PA14_14270		-0.911247	0.037934	5.21246	5.05117	4.65633	4.35742	isochorismatase family hydrolase
PA14_38610		-1.20488	0.000148315	5.18283	4.91912	4.82926	4.01569	hypothetical protein
PA14_43770		-0.972131	0.0250449	5.17832	4.86435	4.736	4.22727	transcriptional regulator
PA14_38770		-1.9101	5.22069e-05	5.17545	4.99088	4.93959	3.36955	peptidase
PA14_36490		-3.18122	1.11895e-13	5.17307	3.6422	3.05804	2.26769	hypothetical protein
PA14_19700		-1.73596	4.63929e-07	5.15603	4.6185	4.20246	3.56228	aldolase
PA14_47130		-1.60145	0.00345781	5.07952	4.6171	4.42644	3.55664	hypothetical protein
PA14_11760		-1.52882	2.53504e-05	5.07869	4.05373	3.8083	3.67709	ethanolamine ammonia-lyase small subunit
PA14_29230		-1.50413	4.55511e-07	5.06119	4.68728	4.59895	3.68344	hypothetical protein
PA14_54050		-0.8419	0.0150548	5.0577	4.7685	4.73305	4.29747	hypothetical protein
PA14_01730		-0.954951	0.0277579	5.03936	4.73769	4.4953	4.16707	hypothetical protein
PA14_38470	gnyH	-0.809777	0.0219993	5.02772	4.70495	4.55568	4.17223	gamma-carboxygeranoyl-CoA hydratase
PA14_37340		-2.29963	1.20549e-14	5.02575	3.8066	3.55451	2.95102	thiamine pyrophosphate protein
PA14_34630	gnuT	-1.8665	4.49948e-11	5.00956	4.69198	4.59326	3.33435	gluconate permease
PA14_45780	fliO	-0.559352	0.0483247	4.96859	4.90656	4.78201	4.46109	flagellar protein FliO
PA14_36550		-2.32257	9.525e-17	4.93951	4.34356	4.21626	2.71455	hypothetical protein
PA14_43250		-1.32946	0.000109611	4.9368	4.13883	3.78416	3.62934	hypothetical protein
PA14_36450		-2.35566	3.5087e-08	4.93297	4.44667	4.41042	2.75298	hypothetical protein
PA14_02190		-2.08307	0.00015834	4.91881	4.52127	4.0276	3.02694	hypothetical protein
PA14_35520	bkdA2	-2.0022	1.34895e-10	4.90469	4.5182	4.16919	3.04841	2-oxoisovalerate dehydrogenase subunit beta
PA14_42140		-1.60499	3.44426e-07	4.89905	4.32627	4.1047	3.38258	transglutaminase
PA14_46880		-1.17025	0.00201227	4.86413	4.507	4.04088	3.68429	glutathione synthase
PA14_70010		-1.77636	2.18212e-06	4.80825	4.35795	4.28842	3.22384	hypothetical protein
PA14_32190		-1.9541	3.79407e-06	4.79428	4.14968	3.90193	3.02235	transcriptional regulator
PA14_33190		-0.95071	0.027042	4.78851	4.53224	4.24767	3.77808	hypothetical protein
PA14_45100		-1.08526	0.000510335	4.76936	4.32652	3.89254	3.79924	hypothetical protein
PA14_36390		-2.58951	5.09917e-10	4.75703	4.09216	3.44946	2.37839	hypothetical protein
PA14_36760		-3.34216	1.70055e-14	4.75211	3.45147	2.5791	1.82303	KU domain-containing protein
PA14_65760		-0.892423	0.00294094	4.71422	4.15865	4.07677	3.88679	NAD(P)H quinone oxidoreductase
PA14_35270		-0.939451	0.00108427	4.63722	4.26224	4.07983	3.79669	cytochrome c precursor
PA14_36530		-3.62383	6.89361e-08	4.6181	3.55105	3.00483	1.60965	hypothetical protein
PA14_71630	adhA	-1.16278	0.0243941	4.55747	4.04077	3.73463	3.47366	alcohol dehydrogenase
PA14_36940		-2.29115	6.62447e-09	4.53095	3.73005	3.35221	2.53024	hypothetical protein
PA14_28950		-2.4366	1.28238e-06	4.50297	3.59168	3.33784	2.3048	hypothetical protein
PA14_31510		-2.23606	2.80287e-10	4.46677	3.67102	3.47437	2.4955	short-chain dehydrogenase
PA14_36650		-3.74608	1.11913e-08	4.46651	2.72886	1.42914	1.3849	hypothetical protein
PA14_36980		-3.58154	2.34449e-07	4.42498	3.26024	2.05914	1.40645	hypothetical protein
PA14_64490		-2.08352	5.40646e-07	4.41019	4.40397	4.07902	2.7118	hypothetical protein
PA14_65820		-1.53382	0.00395038	4.39929	3.69794	3.62461	2.89267	acyl-CoA dehydrogenase
PA14_24740		-1.30811	0.00404907	4.35567	3.50396	3.46594	3.20444	hypothetical protein
PA14_36870		-3.24743	1.52059e-12	4.35259	3.12869	2.51797	1.66619	short-chain dehydrogenase
PA14_10780		-1.64506	0.00261195	4.31651	3.69957	3.25779	2.90198	hypothetical protein
PA14_37380		-1.45678	2.13745e-05	4.30383	4.24897	4.23802	2.96991	flavin-binding monooxygenase
PA14_28150		-2.12925	0.000716842	4.26712	3.66605	2.9994	2.3344	hypothetical protein
PA14_28960		-1.96513	0.000566889	4.20103	3.29461	2.71124	2.513	hypothetical protein
PA14_40180		-1.72801	0.00104012	4.06495	3.69858	3.04429	2.52867	oxidoreductase
PA14_13220		-1.23151	0.00331918	4.01254	3.73447	3.72209	2.98993	protein-tyrosine-phosphatase
PA14_65770	aspC	-0.864629	0.0303784	3.95018	3.6548	3.50847	3.15409	aspartate transaminase
PA14_35670	pslG	-1.25395	0.00010542	3.9235	3.76241	3.66697	2.90024	glycosyl hydrolase
PA14_67320	hutH	-0.964597	0.00312401	3.89437	3.76024	3.54506	3.08516	histidine ammonia-lyase
PA14_19830		-1.33521	0.00283806	3.81527	3.76845	3.57774	2.55303	hypothetical protein
PA14_46300		-0.995904	0.0130992	3.69147	3.28214	2.98543	2.9471	hypothetical protein
PA14_35640	pslI	-1.24621	0.00139174	3.60527	3.35683	2.9071	2.5159	transferase
PA14_46760		-2.67698	3.40265e-06	3.56295	2.3828	2.28134	1.4281	hypothetical protein
PA14_32240	catA	-1.65882	0.00150086	3.50426	3.09	2.91485	2.07853	catechol 1,2-dioxygenase
PA14_38590	bdhA	-1.00752	0.0445022	3.21528	3.09747	3.01361	2.30125	3-hydroxybutyrate dehydrogenase
PA14_53750		-1.64155	0.000962101	2.97985	2.82308	2.57049	1.7348	hypothetical protein
PA14_36680		-3.78415	1.61258e-05	2.85516	1.80589	1.355	0.539558	hypothetical protein
PA14_63840		-1.24796	0.0469648	2.80492	2.46675	2.08556	1.76669	hypothetical protein
PA14_32670		-2.18193	0.0037691	2.52588	2.3775	2.14184	1.0903	hypothetical protein
PA14_38050		-1.95424	0.000851612	2.4893	2.277	2.26632	1.23903	hypothetical protein
PA14_36620		-2.82463	0.00956986	1.83244	1.16177	0.885599	0.525963	hypothetical protein

## Sheet: RNA_U shape
Genes with both mRNA and protein detected (N=3903) that show higher gene expression levels at two extreme growth rates (3hr and 25 hours doubling time) compared to the moderate growth rates (6hr and 14hr doubling time)
x1, x2, x3, x4 represent the gene expression level at 25hr, 14hr, 6hr, and 3hr doubling times.
locus_tag	gene	x1	x2	x3	x4	description
PA14_00970		5.50049	4.96619	5.00292	5.94808	hypothetical protein
PA14_02460		5.37539	4.86395	4.84449	6.26099	NAD(P) transhydrogenase subunit alpha part 2
PA14_03430	gabD	7.20538	6.38552	6.46461	7.05332	succinate-semialdehyde dehydrogenase I
PA14_05220		7.05335	5.90607	6.10649	7.19201	cystathionine beta-synthase
PA14_05230		6.99883	5.80962	5.83913	7.08236	cystathionine gamma-lyase
PA14_05580		8.91835	8.61475	8.49921	8.97651	hypothetical protein
PA14_05640		7.48398	6.06725	5.86126	7.31536	hypothetical protein
PA14_05650		6.13898	4.87343	4.53256	5.94251	hypothetical protein
PA14_06170		5.16881	3.44947	4.17695	5.21732	transmembrane sensor
PA14_06290	glcB	9.11688	8.22965	8.41515	9.03034	malate synthase G
PA14_06500	bioB	8.34916	7.33928	7.36529	8.15571	biotin synthase
PA14_06510	bioF	6.5059	5.40366	5.70238	6.32637	8-amino-7-oxononanoate synthase
PA14_06540		5.12143	4.24824	4.36991	5.09204	biotin synthesis protein BioC
PA14_08400		6.52035	6.20215	6.12347	6.65493	hypothetical protein
PA14_09210	pchA	10.0741	6.95132	7.56673	9.4899	salicylate biosynthesis isochorismate synthase
PA14_09220	pchB	8.91271	5.34158	6.18223	8.48149	isochorismate-pyruvate lyase
PA14_09230	pchC	10.6045	6.83121	7.55182	9.36781	pyochelin biosynthetic protein PchC
PA14_09240	pchD	10.1006	6.97585	7.54816	9.56618	pyochelin biosynthesis protein PchD
PA14_09260	pchR	7.65753	6.21821	6.68209	8.14391	transcriptional regulator PchR
PA14_09270	pchE	11.0776	7.68087	8.36031	10.9729	dihydroaeruginoic acid synthetase
PA14_09280	pchF	11.8217	8.34699	8.87574	11.6737	pyochelin synthetase
PA14_09290	pchG	8.85001	5.54367	5.89241	8.70205	pyochelin biosynthetic protein PchG
PA14_09300		9.62999	6.5027	6.91759	9.38827	ABC transporter ATP-binding protein
PA14_09320		9.97733	6.64091	7.13865	9.69778	ABC transporter ATP-binding protein
PA14_09370		8.66078	6.48962	7.16605	9.01442	hypothetical protein
PA14_09970	fpvB	6.66987	5.04141	5.55221	7.77921	type I ferripyoverdine receptor, FpvB
PA14_11010		4.88327	3.9852	3.50531	5.88657	hypothetical protein
PA14_13940		7.45477	7.06947	7.04326	8.05226	S-type pyocin protein
PA14_20140	fpr	8.05925	7.4977	7.38312	9.74797	ferredoxin--NADP+ reductase
PA14_20530		5.43238	4.57656	4.29509	5.97943	hypothetical protein
PA14_23200		6.37317	6.09181	6.02822	6.60491	short chain dehydrogenase
PA14_31820		3.54028	1.7172	2.43624	4.66638	aminotransferase
PA14_32905		3.8809	2.1928	2.61145	6.11334	hypothetical protein
PA14_33260	pvdS	7.15367	4.02096	3.97957	8.66006	extracytoplasmic-function sigma-70 factor
PA14_33270	pvdG	7.21921	3.04844	2.62895	7.88334	protein PvdG
PA14_33280	pvdL	9.96427	5.45029	5.10659	10.9287	peptide synthase
PA14_33310		6.8238	5.98695	6.09639	7.49863	hypothetical protein
PA14_33500	pvdH	6.11542	3.4057	3.01101	7.64297	diaminobutyrate--2-oxoglutarate aminotransferase
PA14_33520		7.99631	3.56322	2.95463	8.60678	thioesterase
PA14_33530		7.46843	3.35802	2.17247	6.83217	hypothetical protein
PA14_33550		7.61882	3.03111	2.33117	6.93335	ABC transporter ATP-binding protein
PA14_33560		6.85587	2.85924	1.91464	6.69801	adhesion protein
PA14_33570		6.95428	2.01666	1.0157	6.17523	hypothetical protein
PA14_33590		8.46475	4.72163	3.02441	7.67268	hypothetical protein
PA14_33600		10.2946	5.45749	4.35733	9.56088	hypothetical protein
PA14_33610		10.7277	7.49796	6.97028	11.3763	peptide synthase
PA14_33630	pvdJ	10.2475	7.13794	6.81379	10.5605	protein PvdJ
PA14_33650	pvdD	10.873	8.18653	7.80999	11.5165	pyoverdine synthetase D
PA14_33680	fpvA	11.6859	7.00424	6.21551	11.9152	ferripyoverdine receptor
PA14_33690	pvdE	8.21645	4.51196	3.78574	9.12838	pyoverdine biosynthesis protein PvdE
PA14_33700	pvdF	7.80355	5.74454	5.34123	9.63203	pyoverdine synthetase F
PA14_33710	pvdO	6.71947	2.94809	2.7813	8.72358	protein PvdO
PA14_33720	pvdN	7.44756	2.98365	2.64375	8.81112	protein PvdN
PA14_33730		8.49282	4.52001	3.57831	9.74843	dipeptidase
PA14_33740	pvdP	8.39122	5.02222	5.10073	9.64934	protein PvdP
PA14_33750		5.58907	3.94859	3.92161	7.28067	outer membrane protein
PA14_33760		6.53556	4.7116	4.79576	7.97329	ABC transporter ATP-binding protein/permease
PA14_33770		7.3563	5.84199	5.77524	8.46527	hypothetical protein
PA14_33810	pvdA	9.2528	5.31099	5.21031	10.3572	L-ornithine N5-oxygenase
PA14_33820	pvdQ	7.99289	3.4396	3.48184	8.99612	penicillin acylase-related protein
PA14_33830		6.75708	3.23149	2.16431	7.19399	hypothetical protein
PA14_37510		4.13353	2.82958	2.61864	4.31077	hypothetical protein
PA14_37530		4.1744	2.93202	2.75307	4.49674	hydrolase
PA14_37560		5.19007	4.00108	4.17431	5.26296	asparagine synthetase, glutamine-hydrolysing
PA14_37830		8.16799	5.61108	5.39771	6.51588	pyridoxal-phosphate dependent protein
PA14_38210		4.4684	3.11848	3.41411	5.33422	hypothetical protein
PA14_38220		5.70703	4.73494	4.81678	6.84106	hypothetical protein
PA14_48100	aprE	5.27409	3.44744	2.9119	5.07844	alkaline protease secretion protein AprE
PA14_49520	pyoS3A	8.156	7.57799	7.44821	8.66024	pyocin killing protein
PA14_50640		5.77641	5.19478	5.2403	5.85936	hypothetical protein
PA14_52750	aotP	9.22953	7.95315	7.09197	9.85443	arginine/ornithine transport protein AotP
PA14_54210		9.33526	8.26916	8.41943	9.41941	ATP-dependent protease
PA14_55160	toxR	5.46144	4.10437	4.54507	5.34846	transcriptional regulator ToxR
PA14_56830	icmP	9.60714	8.31643	8.40047	10.5236	metalloproteinase outer membrane
PA14_57190		8.04795	7.4525	7.42894	7.93838	hypothetical protein
PA14_58300		7.34523	6.8414	6.83251	7.9148	two-component response regulator
PA14_58320		7.48177	7.17553	6.89402	8.19348	two-component sensor
PA14_62010	hitB	7.2677	6.63101	6.64361	7.88427	iron ABC transporter, permease
PA14_62300		6.8713	5.18437	5.57304	7.90126	hypothetical protein
PA14_62330		6.92973	5.26473	5.67984	8.66005	hemin degrading factor
PA14_64390	ureC	5.56059	4.86088	5.05087	5.90074	urease subunit alpha
PA14_66880		8.4001	7.62978	7.55559	8.42359	hypothetical protein
PA14_68740	argA	7.13684	6.51153	6.59305	7.48764	N-acetylglutamate synthase
PA14_70200	dppA5	6.83669	6.28705	6.29327	6.80927	dipeptide ABC transporter substrate-binding protein DppA5
PA14_72960		7.26303	5.92275	4.2271	8.27962	MFS dicarboxylate transporter

## Sheet: RNA_Upside-down U
Genes with both mRNA and protein detected (N=3903) that show decreased gene expression levels at two extreme growth rates (3hr and 25 hours doubling time) compared to the moderate growth rates (6hr and 14hr doubling time)
x1, x2, x3, x4 represent the gene expression level at 25hr, 14hr, 6hr, and 3hr doubling times.
locus_tag	gene	x1	x2	x3	x4	description
PA14_00420		1.88152	3.10231	3.96994	2.38983	histidine phosphotransfer domain-containing protein
PA14_00640	phzH	2.72612	3.51047	3.92969	1.92432	potential phenazine-modifying enzyme
PA14_01560		5.56762	6.68871	6.78251	5.49168	hypothetical protein
PA14_01620	aptA	3.78083	5.19744	6.66569	3.81633	beta alanine--pyruvate transaminase
PA14_01780		1.72655	2.92795	3.42702	1.83516	nucleoside 2-deoxyribosyltransferase
PA14_02760		2.82697	3.76763	3.94564	2.79468	CoA transferase, subunit A
PA14_03050	pobA	2.72858	3.80164	4.74513	2.73831	4-hydroxybenzoate 3-monooxygenase
PA14_04290		5.54357	6.46736	7.54226	5.40097	hypothetical protein
PA14_05010		4.27648	4.94938	5.53082	4.51057	hypothetical protein
PA14_05850		4.95474	5.84283	6.17915	5.36065	LysR family transcriptional regulator
PA14_06040		5.20611	5.77578	6.35708	4.08082	hypothetical protein
PA14_07450		5.4278	7.28893	7.56252	6.13695	hypothetical protein
PA14_07780		6.28703	6.72441	6.87369	6.15359	hypothetical protein
PA14_07930		7.26989	8.27959	9.95144	7.1401	phosphoglycolate phosphatase
PA14_07940	trpE	7.32583	8.35548	8.72424	7.83758	anthranilate synthase component I
PA14_07960	prtR	6.49915	7.09574	7.10774	6.6792	transcriptional regulator PrtR
PA14_08360	trpC	6.96436	8.05789	8.75679	7.44615	indole-3-glycerol-phosphate synthase
PA14_08510		7.99317	8.77225	9.06052	8.13496	iron-sulfur cluster insertion protein ErpA
PA14_08620	birA	6.93258	8.39973	8.71477	7.31877	biotin--protein ligase
PA14_08630		6.05492	7.46495	8.25041	6.26293	pantothenate kinase
PA14_08640		6.00948	7.25297	8.21654	6.2803	hypothetical protein
PA14_09550		4.95702	5.261	5.73956	4.08773	hypothetical protein
PA14_10800	ampR	5.50433	5.97188	6.00248	5.61449	transcriptional regulator AmpR
PA14_11480		5.12896	5.69958	6.10234	5.24399	hypothetical protein
PA14_11490		4.6805	5.7159	5.80092	4.73633	hypothetical protein
PA14_12370		6.12406	7.52932	8.1701	6.30495	hypothetical protein
PA14_12640		4.82184	5.27965	5.84182	4.31123	hypothetical protein
PA14_12750		4.64125	5.40421	5.62867	5.01865	hypothetical protein
PA14_13420		4.12265	4.84598	5.24581	4.25273	hypothetical protein
PA14_13990		4.47806	5.05288	5.15561	4.28565	amino acid ABC transporter
PA14_14160		5.52407	5.98354	6.0234	5.53756	acetyltransferase
PA14_14340		3.94536	4.37093	4.5982	4.00283	SAM-dependent methyltransferase
PA14_14660		8.02657	8.59199	9.15793	6.60779	hypothetical protein
PA14_14800	fdx2	6.9195	7.21025	7.60204	6.92746	ferredoxin 2Fe-2S
PA14_15000		4.30506	4.98812	5.63995	4.58438	hypothetical protein
PA14_15020		5.4545	6.24794	6.51431	5.64138	hypothetical protein
PA14_15350		7.64534	9.26866	10.2249	8.31605	integrase
PA14_15510	traJ	5.07643	6.22325	6.24218	4.50095	conjugal transfer relaxosome component TraJ
PA14_15660		4.57988	5.12863	5.57608	4.27576	oxidoreductase
PA14_15770		5.72091	6.90792	6.89253	6.19215	hypothetical protein
PA14_16280		4.45619	5.60794	5.89203	4.84012	transcriptional regulator
PA14_16320		3.8227	4.94293	5.76826	4.04854	peptidyl-prolyl cis-trans isomerase, FkbP-type
PA14_17280		5.66574	6.22722	6.57234	5.78557	hypothetical protein
PA14_17380	gfnR	5.67197	6.70174	6.58587	5.41774	glutathione-dependent formaldehyde neutralization regulator GfnR
PA14_17530	recA	8.38566	9.73545	9.53627	8.62897	recombinase A
PA14_17720		5.14532	5.78238	6.34588	5.12969	LuxR family transcriptional regulator
PA14_17730		4.11027	5.10223	6.29662	3.56341	hypothetical protein
PA14_17740		3.87782	4.44382	5.33598	2.7223	amino acid ABC transporter permease
PA14_18020		5.50738	6.38073	6.5437	5.18658	PhzF family phenazine biosynthesis protein
PA14_18080		5.96585	6.27368	6.80228	5.86387	TetR family transcriptional regulator
PA14_18120	mmsA	3.63583	4.18017	4.45005	2.32225	methylmalonate-semialdehyde dehydrogenase
PA14_18670	bfrB	6.55335	9.84324	10.3749	6.49359	bacterioferritin
PA14_18820		2.33285	2.86035	3.17934	0.997703	hypothetical protein
PA14_18860		5.04787	5.67646	5.73094	4.4801	hypothetical protein
PA14_19940		3.63514	5.10979	4.87573	3.3597	hypothetical protein
PA14_20570		3.36268	5.03383	4.4324	3.24704	chaperone
PA14_20600		6.19549	6.47022	6.50743	5.96402	hypothetical protein
PA14_20840		6.04069	6.36478	6.64523	4.88108	hypothetical protein
PA14_21070		6.83675	7.24761	7.37291	6.65383	MerR family transcriptional regulator
PA14_21080		4.12491	4.66087	5.1018	4.28363	LysR family transcriptional activator
PA14_22080		4.7135	6.96377	8.08013	4.86211	resolvase
PA14_22410		5.79917	6.3218	6.40958	5.64286	hypothetical protein
PA14_22740		4.12009	5.12555	5.65407	3.82103	hypothetical protein
PA14_22870		5.27439	5.83006	5.9397	5.45315	hypothetical protein
PA14_22910	edd	7.59694	8.22141	8.23246	6.25603	phosphogluconate dehydratase
PA14_22930	glk	5.89439	6.67787	6.74334	5.81117	glucokinase
PA14_22940	gltR	5.74874	6.46704	6.55171	5.57622	two-component response regulator GltR
PA14_22960		5.65807	6.49091	6.69624	5.5563	two-component sensor
PA14_23070	zwf	6.50933	8.01438	8.39148	5.58995	glucose-6-phosphate 1-dehydrogenase
PA14_23080	pgl	3.42384	5.25171	6.02594	2.16655	6-phosphogluconolactonase
PA14_23090		8.8139	10.0297	9.36863	6.91795	keto-hydroxyglutarate-aldolase/keto-deoxy- phosphogluconate aldolase
PA14_23540	act	4.56174	4.98405	5.0735	4.44638	transcriptional regulator
PA14_24180		6.73635	7.67633	7.04447	6.36949	hypothetical protein
PA14_25160	lexA	6.62191	8.73216	9.50806	7.20661	LexA repressor
PA14_25580	rluC	7.86662	8.75024	8.85769	8.32256	ribosomal large subunit pseudouridine synthase C
PA14_25600		7.94438	8.7196	8.94376	8.19789	peptidase
PA14_25730		6.38337	7.03131	7.44038	6.74578	hypothetical protein
PA14_25810		6.06488	6.76559	7.24635	5.89834	hypothetical protein
PA14_26570	atvR	5.22302	5.64148	5.74771	5.18918	atypical virulence-related response regulator AtvR
PA14_26810		1.60086	2.5141	3.13125	1.19032	two-component sensor
PA14_26920		3.8587	4.8798	4.61681	4.14155	hypothetical protein
PA14_27050		6.0645	6.81202	6.707	6.16414	Slt family transglycosylase
PA14_27120		6.01734	7.67899	7.42811	6.37377	hypothetical protein
PA14_27180		7.51414	7.96528	8.3459	7.4874	hypothetical protein
PA14_27370		4.77051	7.6418	8.38053	6.0676	ATP-dependent RNA helicase
PA14_27440		5.65205	6.51916	6.78822	5.35392	transcriptional regulator
PA14_27690		0.214978	2.03444	3.11545	0.180176	RNA polymerase sigma factor
PA14_27940		9.566	11.1643	10.6288	9.61131	two-component response regulator
PA14_28110		3.38226	5.19758	5.75017	2.782	hypothetical protein
PA14_28320		2.96495	4.47985	5.44262	3.26142	TetR family transcriptional regulator
PA14_28340		6.11704	6.84994	7.13296	6.27053	hypothetical protein
PA14_28490		4.65741	5.41994	5.31613	4.16804	hypothetical protein
PA14_28530		5.45594	6.31029	7.21852	4.40686	hypothetical protein
PA14_28630		4.86229	5.5807	6.17466	4.5468	hydrolase
PA14_28760		4.7582	6.42481	7.3624	5.04565	hypothetical protein
PA14_28800		7.72323	8.19648	8.59463	7.53378	hypothetical protein
PA14_30030		1.37453	2.56721	2.72081	1.54802	hypothetical protein
PA14_30070		5.37258	6.19883	6.23566	4.99628	hypothetical protein
PA14_30290	ftsK	9.25615	9.89644	9.77227	9.47158	cell division protein FtsK
PA14_30450		3.99495	4.99293	5.96146	4.41196	LysR family transcriptional regulator
PA14_30700		7.72216	8.76227	9.11613	8.29039	sensor/response regulator hybrid
PA14_30750		6.18985	6.68296	6.94082	5.56003	tryptophan oxygenase
PA14_31400		5.81537	6.67561	7.87252	5.79617	chemotaxis transducer
PA14_31580		4.38987	4.98924	5.52032	4.11844	acyl-CoA dehydrogenase
PA14_32220	catB	1.8748	2.46742	2.79774	1.22846	muconate cycloisomerase I
PA14_35170		4.20405	4.97098	5.15969	4.42332	redox-sensing activator of soxS
PA14_35200		3.22391	3.70978	3.95538	3.19185	acetyltransferase
PA14_35470		4.81825	5.5165	5.56606	5.07775	hypothetical protein
PA14_37070		4.15151	5.16668	5.74101	4.05356	hypothetical protein
PA14_37220		4.01135	4.73288	4.65314	4.30116	LysR family transcriptional regulator
PA14_37590	kynB	3.12445	5.39852	5.24553	3.31314	kynurenine formamidase, KynB
PA14_37610		3.25742	5.04986	5.30392	3.1651	kynureninase
PA14_38130		4.65972	5.20048	5.4161	4.55272	amino acid permease
PA14_38395		2.85293	4.68377	4.64164	3.67369	periplasmic multidrug efflux lipoprotein
PA14_38410	amrB	4.38023	5.99509	5.64918	4.76445	multidrug efflux protein
PA14_38440	gnyD	6.31593	6.92057	7.11026	5.75386	citronelloyl-CoA dehydrogenase, GnyD
PA14_38860	exaA	4.48177	6.11822	6.0109	2.85441	quinoprotein alcohol dehydrogenase
PA14_38930		6.20406	6.7627	6.93393	4.16894	transcriptional regulator
PA14_39160		3.6333	5.46725	6.95162	3.75209	LysR family transcriptional regulator
PA14_40630		7.97764	8.61793	9.00359	7.57672	hypothetical protein
PA14_40840		8.11539	8.47421	8.63585	7.76021	periplasmic protease
PA14_40930		5.66366	6.43377	6.16394	5.6037	hypothetical protein
PA14_41630		7.25847	7.91044	8.34227	7.49934	cytoplasmic membrane-associated protein
PA14_41870	cysB	8.2489	8.41354	8.57294	8.14602	transcriptional regulator CysB
PA14_42680		7.27929	7.99865	8.05726	7.55684	hypothetical protein
PA14_42770		3.10842	4.43949	5.13068	3.41009	hypothetical protein
PA14_43430		4.285	5.32944	5.63293	4.41713	IclR family transcriptional regulator
PA14_43740		3.79368	4.4954	5.06632	3.13801	hypothetical protein
PA14_44240		1.91955	3.32676	3.581	2.34541	glutamine synthetase
PA14_44570		2.91667	3.60147	4.82484	2.80066	short-chain dehydrogenase
PA14_44820		3.73561	4.25102	4.3257	3.12813	transthyretin family protein
PA14_45170		3.70654	4.36811	4.35529	3.33737	oxidoreductase
PA14_45470		2.46967	3.76943	4.86258	2.61216	hypothetical protein
PA14_45660	flhF	8.74111	8.99161	8.98291	8.75455	flagellar biosynthesis regulator FlhF
PA14_45680	flhA	7.92842	8.95246	8.57466	7.91869	flagellar biosynthesis protein FlhA
PA14_45810	fliL	6.49944	7.12848	6.9602	6.3099	flagellar basal body-associated protein FliL
PA14_46250		3.75797	4.35708	4.98104	3.43583	hypothetical protein
PA14_46490	fabF2	3.96526	4.4768	5.018	3.477	3-oxoacyl-ACP synthase
PA14_47280	phnX	2.78722	3.42828	4.39413	2.37834	phosphonoacetaldehyde hydrolase
PA14_47410		4.46456	6.33042	6.64088	5.6039	hypothetical protein
PA14_47420		3.43216	4.24557	4.78098	3.12668	hypothetical protein
PA14_47440		6.14581	6.77734	7.54992	5.46917	2-hydroxyacid dehydrogenase
PA14_47510		4.87211	5.76895	5.97894	5.25293	hydrolase
PA14_47890		5.24591	5.71361	5.68311	5.06716	hypothetical protein
PA14_48770		4.55205	5.46461	6.52048	4.69909	transcriptional regulator
PA14_50030		4.71226	5.31291	5.78618	4.53779	hypothetical protein
PA14_50240		7.7951	8.47734	8.12589	7.55225	hypothetical protein
PA14_50830		5.82939	6.27418	7.43093	5.83324	hypothetical protein
PA14_50850		3.65461	4.68425	5.6416	4.05301	hypothetical protein
PA14_51000		6.97158	8.45119	10.2569	7.19262	hypothetical protein
PA14_51010		5.21159	6.48289	7.55393	5.19109	hypothetical protein
PA14_51070		3.96677	4.62887	5.11393	2.98028	porin
PA14_51170	pauA	4.35677	5.32	6.33698	4.38149	pimeloyl-CoA synthetase
PA14_51190		4.55188	5.85526	6.68233	4.65402	thiolase
PA14_51200		5.19282	6.11895	6.65689	5.33925	hypothetical protein
PA14_51205		4.47649	5.88338	6.97548	5.01508	transcriptional regulator
PA14_51220		7.76273	8.80938	9.13457	7.95613	glycosyl transferase family protein
PA14_51480		3.79304	5.41662	5.77195	4.08186	hypothetical protein
PA14_51670		5.41407	6.61496	7.97125	5.1302	hypothetical protein
PA14_51920		5.75453	6.54345	6.5765	5.57914	acylphosphatase
PA14_51930		6.78794	7.69845	7.49929	6.2983	thioredoxin
PA14_51960		7.06366	7.9423	8.90943	6.97563	ribonuclease
PA14_51980		5.23517	6.3418	7.33556	5.45283	arsenate reductase
PA14_51990	wrbA	6.2488	7.12765	8.04007	6.28967	Trp repressor binding protein WrbA
PA14_52010		7.52007	8.9094	9.71054	7.94605	DNA replication initiation factor
PA14_52040	purM	7.3086	8.1116	8.68092	7.80047	phosphoribosylaminoimidazole synthetase
PA14_52070		5.28527	5.89375	6.29266	4.76492	transcriptional regulator
PA14_52310	dinP	5.04181	6.38331	6.71731	5.4098	DNA polymerase IV
PA14_52330		5.2747	7.59441	7.78924	6.05097	hypothetical protein
PA14_52430		4.21499	5.08404	5.86914	4.31854	hypothetical protein
PA14_52790	aotJ	7.54279	8.89139	8.82367	7.71638	arginine/ornithine binding protein AotJ
PA14_52810		3.76179	4.39881	4.50385	3.73484	C4-dicarboxylate transporter
PA14_52980	phhR	5.46938	5.92627	6.13261	5.49556	transcriptional regulator PhhR
PA14_53500		6.03347	7.13473	7.6906	5.69444	hypothetical protein
PA14_53840		7.17228	9.02385	8.91772	6.94121	hypothetical protein
PA14_54430	algU	10.2465	10.7308	10.7946	9.4538	RNA polymerase sigma factor AlgU
PA14_54490		6.52408	8.55264	8.90482	6.90495	hypothetical protein
PA14_54500		5.85972	6.26584	6.988	5.75308	two-component sensor
PA14_54510		5.15318	6.21785	6.99189	5.3122	two-component response regulator
PA14_54890		5.75829	6.18876	6.86084	5.58456	hypothetical protein
PA14_55610	dnaE2	4.07606	5.63705	6.45336	3.47064	error-prone DNA polymerase
PA14_56190		7.37752	8.03615	8.0029	6.99363	hypothetical protein
PA14_56450		3.86408	4.11036	4.54716	3.5988	amidase
PA14_57110		6.23368	7.93485	8.4215	5.80671	hypothetical protein
PA14_57640		3.77167	4.456	5.08731	3.62947	hypothetical protein
PA14_58630		7.84128	8.55123	8.55749	8.01068	ornithine decarboxylase
PA14_58880		5.27184	6.05705	6.22146	5.50506	ATPase
PA14_58910		4.62283	5.81779	5.72999	4.73316	chromosome partitioning-like protein
PA14_60120	dcd2	8.1436	8.74995	8.74474	8.18987	deoxycytidine deaminase
PA14_60270		6.70927	7.17121	7.48937	6.67366	glycine/D-amino acid oxidases
PA14_60280	fimU	6.30071	9.53157	9.6208	6.72869	type 4 fimbrial biogenesis protein FimU
PA14_60290	pilW	6.30841	8.43335	8.50338	6.8587	type 4 fimbrial biogenesis protein PilW
PA14_60410		5.44282	6.90169	8.26762	5.56354	hypothetical protein
PA14_60420	proB	7.31807	8.7295	9.39246	7.54696	gamma-glutamyl kinase
PA14_60445	obgE	8.27548	9.3594	9.61051	8.22055	GTPase ObgE
PA14_60600	rtcR	5.33525	6.50856	6.82315	5.29849	transcriptional regulator RtcR
PA14_60630		4.80817	7.69746	8.6017	4.99969	hypothetical protein
PA14_60650		4.82134	7.63631	8.92898	4.94668	hypothetical protein
PA14_60670	rtcA	3.26534	5.33413	6.63981	3.54019	RNA 3'-terminal-phosphate cyclase
PA14_61400	mqoB	7.93579	8.75177	9.07998	8.20457	malate:quinone oxidoreductase
PA14_61750	ipk	8.641	11.5416	11.4352	10.0342	4-diphosphocytidyl-2-C-methyl-D-erythritol kinase
PA14_61950		6.58304	7.75199	7.15509	6.20029	hypothetical protein
PA14_62020		7.72899	8.11898	8.2464	7.8641	paraquat-inducible protein B-like protein
PA14_62030		5.05778	5.96009	6.20249	5.21504	paraquat-inducible protein A-like protein
PA14_62190		5.28226	5.97978	5.95036	5.4842	hypothetical protein
PA14_62570	folK	3.43171	5.64295	6.43375	4.24728	2-amino-4-hydroxy-6- hydroxymethyldihydropteridine pyrophosphokinase
PA14_63090	lldD	3.25823	3.98079	4.2257	3.60962	L-lactate dehydrogenase
PA14_63680		1.51089	2.67575	3.45249	1.52203	hypothetical protein
PA14_63780		1.38261	3.18237	3.71829	1.43365	hypothetical protein
PA14_63800	mgtA	3.60372	6.14013	7.27828	3.41925	Mg(2+) transport ATPase, P-type 2
PA14_64550		0.933228	2.09841	2.99051	1.03763	hypothetical protein
PA14_64570	irlR	3.97605	4.60008	4.37987	4.1014	two-component response regulator
PA14_64930		3.92981	5.03102	6.04359	3.89678	hypothetical protein
PA14_64950	pncA	3.96479	6.00923	8.07356	3.68564	hypothetical protein
PA14_65110	alr	5.23971	5.94287	6.5157	5.43087	biosynthetic alanine racemase
PA14_65420		7.14781	8.03657	8.21616	7.52333	ribosome-associated GTPase
PA14_65920		2.59559	4.92139	4.62629	3.6359	hypothetical protein
PA14_65970		3.57924	4.21726	4.5686	3.62619	transcriptional regulator
PA14_67010		5.56213	6.86422	6.81247	6.34419	chemotaxis transducer
PA14_67350	hutU	5.22579	5.72432	5.6934	4.70009	urocanate hydratase
PA14_67450	blc	5.16473	5.65231	6.32187	4.4427	outer membrane lipoprotein Blc
PA14_67460		5.35354	5.87992	6.06132	4.84895	lipoprotein
PA14_67840		6.39735	7.91385	7.88479	7.29018	ABC-type amino acid transporter
PA14_68420		5.36994	5.79284	6.23083	5.16996	LysR family transcriptional regulator
PA14_68640		4.4346	5.15818	5.04387	4.47726	hypothetical protein
PA14_69620		5.11572	5.92465	6.32909	5.48042	hypothetical protein
PA14_69880		2.26798	4.12834	4.78888	3.11851	LysR family transcriptional regulator
PA14_69925	poxB	3.51978	4.64325	5.78807	3.88474	pyruvate dehydrogenase (cytochrome)
PA14_70040	dadA	4.80703	5.79852	6.17809	3.83541	D-amino acid dehydrogenase small subunit
PA14_70290	sphR	5.8853	6.37394	6.68036	5.99167	Sphingosine-responsive Regulator, SphR
PA14_70420	rph	6.63803	7.15942	7.75845	6.92259	ribonuclease PH
PA14_70640	rubA1	6.49473	7.40589	7.7966	6.86152	rubredoxin 1
PA14_70860		5.8156	7.49891	8.10953	6.12651	hypothetical protein
PA14_70920		7.46787	7.80674	8.00163	7.34239	major facilitator transporter
PA14_71080		4.6344	5.19009	5.71801	4.60125	hypothetical protein
PA14_71570		4.98611	5.66712	6.29977	5.02555	hypothetical protein
PA14_72200	prfH	2.12957	3.51822	4.1414	2.89466	peptide chain release factor-like protein
PA14_72210		4.48778	6.56239	6.93067	5.40443	hypothetical protein
PA14_72760		4.54583	5.17742	5.69721	4.24106	beta-lactamase
PA14_72870		4.51535	5.38204	6.31064	4.1688	aminotransferase
PA14_72880		4.10268	5.55272	6.45965	3.71378	short-chain dehydrogenase
PA14_72890		4.45944	5.35403	5.89596	3.6547	transcriptional regulator

## Sheet: Protein_Monotone Increasing
Proteins that show higher abundances with the increase of growth rates, including all growth rates spanning from 3hr doubling time to 25hr doubling time.
y1, y2, y3, y4 represent the protein abundance at 25hr, 14hr, 6hr, and 3hr doubling times.
locus_tag	gene	log2FoldChange	padj	y1	y2	y3	y4	description
PA14_00050	gyrB	0.597995	1.73e-10	24.7351	24.7476	24.851	25.1761	DNA gyrase subunit B
PA14_00450	trpB	0.843583	6.91e-17	21.2432	21.3091	21.433	21.9134	tryptophan synthase subunit beta
PA14_00570		1.29387	1.86e-25	19.9548	20.2707	20.6368	21.0868	lipoprotein
PA14_00590		1.81184	4.23e-12	14.385	14.5861	15.3001	15.9763	lipoprotein
PA14_01580	gabP	1.10562	2.42e-08	16.939	17.0181	17.3009	17.8547	gamma-aminobutyrate permease
PA14_01720	ahpF	1.22571	9.42e-41	20.6626	20.9902	21.2537	21.6965	alkyl hydroperoxide reductase
PA14_03710		1.47215	6.11e-07	20.2534	20.4138	21.076	21.524	hypothetical protein
PA14_04110	serA	1.36336	2.95e-11	24.0847	24.3404	24.3528	25.2369	D-3-phosphoglycerate dehydrogenase
PA14_04140		0.517033	3.28e-07	23.2906	23.3572	23.4837	23.6662	hypothetical protein
PA14_04710		2.28027	1.77e-20	18.4503	18.8231	19.2788	20.6578	hypothetical protein
PA14_04980	thiG	1.00762	2.44e-37	22.4126	22.7649	22.8258	23.2374	thiazole synthase
PA14_05070		0.728238	0.00163039	15.2263	15.27	15.378	15.7766	methionine biosynthesis protein
PA14_05080	metX	0.791839	0.000131	15.3244	15.3384	15.5053	15.9479	homoserine O-acetyltransferase
PA14_05120		0.588266	9.06e-07	15.7238	15.7872	15.8804	16.154	hypothetical protein
PA14_05410		0.76447	0.00472382	16.6541	16.8428	16.8584	17.1101	chemotaxis protein
PA14_05580		1.00514	8.58e-09	15.4761	15.4868	15.6513	16.2428	hypothetical protein
PA14_07290		0.765003	1.4e-06	15.6663	15.7958	15.8418	16.3554	hypothetical protein
PA14_08540		0.801855	5.58e-19	15.7988	15.8354	15.9311	16.4382	hypothetical protein
PA14_08720	rplK	1.0931	1.65e-31	26.5329	26.6063	27.0105	27.4991	50S ribosomal protein L11
PA14_08740	rplJ	1.05022	3.98e-33	26.7685	26.8153	27.1683	27.6495	50S ribosomal protein L10
PA14_08790	rpsL	0.954097	8.25e-19	24.8499	24.9457	25.1065	25.6013	30S ribosomal protein S12
PA14_08810	rpsG	0.91625	1.58e-29	26.8874	26.9052	27.0999	27.6352	30S ribosomal protein S7
PA14_08820	fusA1	0.900009	2.23e-41	28.3105	28.4922	28.6562	29.0439	elongation factor G
PA14_08880	rplB	1.00997	6.24e-29	26.8126	26.8633	27.0899	27.6596	50S ribosomal protein L2
PA14_08900	rplV	1.00147	3.76e-25	25.681	25.6827	26.0162	26.5094	50S ribosomal protein L22
PA14_08940	rpsQ	0.931277	2.92e-20	23.9189	23.97	24.1753	24.6891	30S ribosomal protein S17
PA14_08950	rplN	0.948781	5.56e-20	25.0206	25.1026	25.3152	25.8068	50S ribosomal protein L14
PA14_08960	rplX	1.02202	7.82e-25	24.7261	24.809	25.112	25.6387	50S ribosomal protein L24
PA14_08980	rpsN	0.972303	1.81e-27	25.9629	25.9831	26.2005	26.7622	30S ribosomal protein S14
PA14_09000	rplF	1.0996	5.29e-18	26.6145	26.6186	27.1261	27.6064	50S ribosomal protein L6
PA14_09030	rpmD	1.0701	9.08e-14	21.3511	21.3589	21.5361	22.3149	50S ribosomal protein L30
PA14_09040	rplO	1.0027	1.18e-20	25.6643	25.7119	25.9596	26.5025	50S ribosomal protein L15
PA14_09080	rpsM	0.981683	2.43e-27	26.1211	26.1725	26.3259	26.9127	30S ribosomal protein S13
PA14_09090	rpsK	1.03577	7.52e-32	26.0603	26.0743	26.3533	26.9359	30S ribosomal protein S11
PA14_09260	pchR	0.507722	0.0233744	19.6584	19.8752	19.9477	20.0766	transcriptional regulator PchR
PA14_10550		2.44589	1.86e-05	20.8399	21.1089	21.2231	22.8918	sulfite or nitrite reductas
PA14_10560		2.53531	6.19e-06	19.1966	19.6385	19.6548	21.2936	hypothetical protein
PA14_11510	ribA	0.754853	5.57e-12	20.4946	20.7418	20.7982	21.1207	GTP cyclohydrolase II
PA14_12090		0.886292	1.57e-13	19.8379	20.0482	20.0921	20.5168	RlpA family lipoprotein
PA14_12360		0.864257	2.2e-07	18.8892	19.11	19.1402	19.5399	hypothetical protein
PA14_12620		0.908908	1.74e-10	15.228	15.4724	15.5934	15.9646	hypothetical protein
PA14_13090		0.664245	5.42e-08	19.7869	19.9662	20.1207	20.2863	acyl-CoA thiolase
PA14_13490		1.14566	0.000458	14.7673	14.7749	15.1522	15.6104	hypothetical protein
PA14_14650	secF	0.530717	4.36e-09	21.8844	21.897	21.9579	22.2531	preprotein translocase subunit SecF
PA14_15970	rpsP	0.936718	3.8e-14	25.8515	25.8697	26.0637	26.6304	30S ribosomal protein S16
PA14_15980	rimM	0.469983	0.00189462	17.6087	17.6792	17.8561	17.9474	16S rRNA-processing protein RimM
PA14_15990	trmD	0.508645	2e-06	19.3484	19.4826	19.5644	19.6777	tRNA (guanine-N(1)-)-methyltransferase
PA14_16000	rplS	1.05247	1.72e-17	24.7069	24.8834	25.0542	25.5708	50S ribosomal protein L19
PA14_16050	dsbC	0.636928	0.0122993	22.357	22.3861	22.5977	22.8861	thiol:disulfide interchange protein DsbC
PA14_16220	recJ	0.788362	2.22e-09	18.8756	18.9812	19.062	19.4576	single-stranded-DNA-specific exonuclease RecJ
PA14_17060	rpsB	0.885537	4.22e-23	26.6314	26.6724	26.8457	27.3841	30S ribosomal protein S2
PA14_17230	rnhB	1.36823	7.55e-38	18.4373	18.7057	19.1201	19.6362	ribonuclease HII
PA14_17260	dnaE	0.932281	4.68e-21	22.2713	22.5369	22.6206	23.0136	DNA polymerase III subunit alpha
PA14_17320	eno	0.843158	2.62e-13	25.7367	25.9492	26.0539	26.393	phosphopyruvate hydratase
PA14_17370		0.878337	6.91e-11	14.7297	14.7386	14.9478	15.3951	inner membrane protein
PA14_17530	recA	0.781982	3.05e-12	23.1971	23.2762	23.6072	23.8358	recombinase A
PA14_18590		0.822101	8.49e-30	20.2239	20.4182	20.6074	20.8895	hypothetical protein
PA14_18610	argF	0.735539	4.12e-14	23.1367	23.2009	23.2534	23.683	ornithine carbamoyltransferase
PA14_18740	argG	1.07137	4.73e-32	24.0279	24.1913	24.2738	24.8956	argininosuccinate synthase
PA14_20510		0.984011	0.000139	14.4918	14.5839	14.9343	15.2998	hypothetical protein
PA14_21730		1.21099	1.74e-06	18.2222	18.4572	19.0939	19.1986	TonB-dependent receptor
PA14_21760	capB	0.996901	3.1e-09	22.689	22.7114	23.3156	23.6605	cold acclimation protein B
PA14_22800	yciB	2.01078	1.95e-08	13.2696	14.1992	14.3135	14.9061	intracellular septation protein A
PA14_23270	serC	0.480085	2.88e-09	23.4654	23.4898	23.5433	23.7751	phosphoserine aminotransferase
PA14_23290	hisC2	1.77459	2.53e-128	20.3795	20.7502	21.3678	21.9407	histidinol-phosphate aminotransferase
PA14_23330	rpsA	1.03195	2.32e-37	25.9939	25.9997	26.3055	26.8919	30S ribosomal protein S1
PA14_23360	wzz	1.16126	1.07e-21	21.4342	21.6897	21.9142	22.3522	O-antigen chain length regulator
PA14_23370	orfK	1.36515	2.47e-24	23.911	24.1444	24.2681	25.0716	UDP-N-acetylglucosamine 2-epimerase
PA14_23380	orfH	1.19742	1.51e-16	23.6261	23.7496	23.8775	24.6166	UDP-N-acetyl-D-mannosaminuronate dehydrogenase
PA14_24290	gbt	0.607362	0.00247977	19.3667	19.4309	19.4959	19.8248	glycine betaine transmethylase
PA14_25020		0.708853	1.5e-09	21.6795	21.9813	22.0214	22.2284	ABC transporter ATP-binding protein
PA14_25250		0.896765	1.51e-15	26.5138	26.6971	26.9225	27.2379	glyceraldehyde-3-phosphate dehydrogenase
PA14_25560	rne	0.72098	3.76e-18	24.6728	24.7595	24.9367	25.2114	ribonuclease E
PA14_25630	rpmF	1.09637	8.59e-13	24.2435	24.2615	24.6823	25.2536	50S ribosomal protein L32
PA14_25650	fabD	0.921045	4.07e-14	21.346	21.5492	21.5907	22.1117	malonyl-CoA-ACP transacylase
PA14_25780		0.531015	0.000432	18.7816	18.9046	18.9337	19.1103	TatD family deoxyribonuclease
PA14_25880	etfA	0.707505	6.1e-06	25.7629	25.8048	26.0261	26.3116	electron transfer flavoprotein subunit alpha
PA14_25980	aroF	0.970565	0.0107689	13.6791	13.9253	14.0931	14.5443	phospho-2-dehydro-3-deoxyheptonate aldolase
PA14_26010		0.55373	0.002905	14.8744	15.0657	15.0934	15.2899	acyl-CoA thiolase
PA14_26400		1.85576	1.25e-12	16.5103	16.7644	16.7757	18.1064	ABC transporter ATP-binding protein
PA14_26500	cobH	0.53707	0.000249	16.8417	16.8889	16.9642	17.2248	precorrin-8X methylmutase
PA14_26510	cobI	0.957481	6.54e-23	16.0609	16.268	16.4503	16.8021	precorrin-2 C(20)-methyltransferase
PA14_27220	ohr	1.24674	7.56e-19	20.7811	21.1053	21.2765	21.8302	organic hydroperoxide resistance protein
PA14_27370		0.55221	0.00705915	21.2002	21.3115	21.4585	21.5539	ATP-dependent RNA helicase
PA14_27530		0.364331	0.0268988	15.7002	15.7902	15.8969	15.9363	MarR family transcriptional regulator
PA14_28010		1.03639	3.4e-08	20.0763	20.1396	20.503	20.9581	hypothetical protein
PA14_28670	rpmI	0.989831	4.89e-17	22.1257	22.2139	22.3983	22.9537	50S ribosomal protein L35
PA14_28680	rplT	0.985056	5.07e-20	25.4204	25.4944	25.6901	26.2247	50S ribosomal protein L20
PA14_29660		1.01289	0.000496	19.0036	19.2403	19.3454	19.7888	hypothetical protein
PA14_30110	purB	0.806443	3.31e-14	23.294	23.6709	23.7168	23.9136	adenylosuccinate lyase
PA14_30180	idh	1.51427	2.5e-23	23.7377	24.776	24.8898	25.0534	monomeric isocitrate dehydrogenase
PA14_30200	cspD	0.837186	0.000201	25.1929	25.3239	25.7584	25.9559	cold-shock protein CspD
PA14_30240	infA	0.61938	1.31e-05	21.4521	21.4859	21.7029	21.9591	translation initiation factor IF-1
PA14_33010	glyA2	0.639705	4.06e-09	17.2027	17.2325	17.2996	17.6524	serine hydroxymethyltransferase
PA14_34340	mtlZ	0.402915	0.0448904	16.0147	16.0388	16.1426	16.3217	fructokinase
PA14_36200		1.66426	0.00277917	21.9578	22.4575	22.6617	23.5071	ABC transporter substrate-binding protein
PA14_36220		1.26875	1.94e-09	16.9413	16.9707	17.5048	17.9789	amino acid permease
PA14_39130		0.637784	2.23e-06	20.866	21.034	21.2514	21.3063	ABC transporter ATP-binding protein
PA14_40700		0.568942	0.0289154	14.3785	14.4453	14.6232	14.7736	hypothetical protein
PA14_40770	cysI	0.939995	2.35e-07	24.441	24.7929	24.7951	25.1461	sulfite reductase
PA14_41240	clpP	0.473617	1.02e-06	24.6899	24.7446	24.8777	25.0107	ATP-dependent Clp protease proteolytic subunit
PA14_41250	tig	0.961877	1.28e-37	26.1031	26.2607	26.5073	26.9046	trigger factor
PA14_41420		1.9037	9.72e-21	20.2863	20.8857	21.4078	22.0786	hypothetical protein
PA14_41650		1.13643	2.78e-32	16.3447	16.5544	16.7341	17.2759	esterase
PA14_41830	thrH	1.02536	5.76e-11	20.9997	21.0779	21.3624	21.8185	phosphoserine phosphatase
PA14_41920	aroF-1	1.1074	3.88e-32	23.1394	23.3206	23.6011	24.0507	phospho-2-dehydro-3-deoxyheptonate aldolase
PA14_42680		1.02039	8.45e-06	13.7388	13.9012	14.1973	14.457	hypothetical protein
PA14_43130		1.5044	1.02e-45	18.7164	18.7559	19.1645	20.086	aminotransferase
PA14_43680	fabA	0.959624	8.17e-29	23.0273	23.1913	23.1948	23.7929	3-hydroxydecanoyl-ACP dehydratase
PA14_43850	htpG	1.50968	5.14e-25	25.804	26.2056	26.3311	27.1003	heat shock protein 90
PA14_45830		1.74768	5.08e-11	13.5547	13.9241	14.0119	15.0342	hypothetical protein
PA14_47410		0.676733	0.000918	13.6074	13.9403	13.9948	14.1517	hypothetical protein
PA14_47660		0.657397	8.14e-09	18.2028	18.2187	18.2414	18.6735	hypothetical protein
PA14_47760	cobB	1.03861	6.49e-10	19.7707	20.0575	20.1806	20.6158	cobyrinic acid a,c-diamide synthase
PA14_48400		1.07145	2.42e-13	15.3695	15.5518	15.7006	16.3131	hypothetical protein
PA14_48870		0.955834	3.99e-06	19.7999	19.9585	19.9955	20.5629	C32 tRNA thiolase
PA14_49130	dctA	2.04594	5.77e-17	20.9299	21.1063	21.6696	22.8163	C4-dicarboxylate transporter DctA
PA14_49410		0.756656	0.000132	26.336	26.5082	26.7735	26.9711	cold-shock protein
PA14_49460	nrdA	1.53432	2.43e-50	24.8589	25.4326	25.7836	26.1689	ribonucleotide-diphosphate reductase subunit alpha
PA14_49470	nrdB	1.26167	6.13e-28	21.9929	22.2213	22.3992	23.0779	ribonucleotide-diphosphate reductase subunit beta
PA14_50080	fliJ	0.322763	0.0128992	15.0523	15.0544	15.1512	15.2297	flagellar biosynthesis chaperone
PA14_50130	fliG	0.46501	8.4e-05	19.8892	19.8953	19.8975	20.2025	flagellar motor switch protein G
PA14_50180	fleR	1.03551	8e-31	19.8575	19.9847	20.1173	20.698	two-component response regulator
PA14_50450	flgE	0.524838	1.9e-07	17.5463	17.6574	17.6871	17.9349	flagellar hook protein FlgE
PA14_50840	dinG	0.252046	0.0324207	20.4289	20.4305	20.4402	20.5054	ATP-dependent DNA helicase DinG
PA14_51220		0.474969	7.45e-05	20.7442	20.807	20.8902	21.0594	glycosyl transferase family protein
PA14_51570		1.50313	0.000115	13.3045	13.7067	13.8931	14.7687	hypothetical protein
PA14_51840		0.562427	1.37e-10	22.3271	22.3632	22.5026	22.7081	cold-shock protein
PA14_52330		0.918381	6.18e-05	14.8005	14.8346	15.2322	15.5408	hypothetical protein
PA14_52580	lysC	0.814715	8.86e-23	24.5119	24.6265	24.7298	25.1635	aspartate kinase
PA14_53180		0.973639	4.27e-09	19.6697	19.7277	19.921	20.4754	hypothetical protein
PA14_55760		1.11069	0.000526	12.4913	12.9127	12.9151	13.5918	hypothetical protein
PA14_55960	pctC	1.43486	4.85e-08	21.3673	21.5224	22.5158	22.5792	chemotactic transducer PctC
PA14_56240	pykA	0.77237	1.38e-15	24.2315	24.2776	24.4489	24.8453	pyruvate kinase
PA14_56870		0.975864	1.6e-17	18.8711	18.9075	18.9265	19.6015	hypothetical protein
PA14_57010	groEL	1.05104	3.06e-12	29.3439	29.3816	29.5975	30.2105	chaperonin GroEL
PA14_57020	groES	1.05422	9.5e-11	25.1494	25.2016	25.2994	26.0661	co-chaperonin GroES
PA14_57425	ftsI	1.22125	1.39e-11	15.4422	15.6901	15.8889	16.5165	penicillin-binding protein 3
PA14_57580	rpsI	0.89906	2.35e-16	26.0266	26.1183	26.2083	26.7361	30S ribosomal protein S9
PA14_57890		0.52322	5.58e-08	21.6995	21.7022	21.828	22.0865	hypothetical protein
PA14_57900		0.788853	5.67e-09	17.1787	17.4025	17.4565	17.7723	hypothetical protein
PA14_58560		0.648188	4.99e-07	19.6962	19.7205	20.1442	20.1544	oxidoreductase
PA14_59970		1.50313	0.000115	13.3045	13.7067	13.8931	14.7687	hypothetical protein
PA14_60400	rpsT	1.14071	5.4e-26	20.1364	20.3337	20.4208	21.0944	30S ribosomal protein S20
PA14_60420	proB	0.624764	1.64e-15	23.0981	23.1201	23.2484	23.5544	gamma-glutamyl kinase
PA14_60450	rpmA	1.17568	2.19e-29	25.8745	25.9346	26.3626	26.9332	50S ribosomal protein L27
PA14_60710	gdhA	1.56413	4.67e-55	23.3732	23.7306	24.2635	24.7621	glutamate dehydrogenase
PA14_60890	glyA	1.09226	5.21e-13	24.4419	24.6077	24.6326	25.3686	serine hydroxymethyltransferase
PA14_61360		0.470436	4.53e-05	20.6147	20.6197	20.7206	20.9206	hypothetical protein
PA14_61430		0.53197	1.03e-08	19.6598	19.666	19.7101	20.0457	hypothetical protein
PA14_61680	prmC	0.799451	2.18e-05	16.835	16.9163	16.9579	17.4644	S-adenosylmethionine-dependent methyltransferase, PrmC
PA14_61770	prs	0.60512	1.55e-08	23.4071	23.5398	23.5631	23.833	ribose-phosphate pyrophosphokinase
PA14_61780		1.06049	3.64e-19	24.0662	24.1126	24.6025	24.9895	50S ribosomal protein L25
PA14_61820		1.01598	6.08e-09	21.3391	21.5911	21.6993	22.1887	GTP-dependent nucleic acid-binding protein EngD
PA14_61960		1.05853	3.49e-18	18.4018	18.7066	18.7894	19.2958	hypothetical protein
PA14_61980		0.77541	7.49e-07	15.7984	15.8622	16.1473	16.4001	hypothetical protein
PA14_61990		1.19034	6.03e-23	21.1268	21.4431	21.5929	22.1217	hypothetical protein
PA14_62730	truB	0.691249	2.71e-10	20.0214	20.0295	20.3579	20.5629	tRNA pseudouridine synthase B
PA14_62930	carA	0.90326	8.71e-20	23.6758	23.8249	23.9561	24.3904	carbamoyl phosphate synthase small subunit
PA14_62940	dapB	0.808488	3.07e-19	24.2514	24.4204	24.4837	24.8865	dihydrodipicolinate reductase
PA14_62960	dnaJ	0.786172	1.04e-08	23.9307	23.9679	24.1486	24.5519	chaperone protein DnaJ
PA14_62970	dnaK	0.924294	4.54e-12	27.3191	27.4608	27.5404	28.0651	molecular chaperone DnaK
PA14_64180		1.10978	1.4e-07	15.07	15.1557	15.4312	16.0507	hypothetical protein
PA14_65150	rplI	0.998212	5.6e-39	25.0781	25.0833	25.4672	25.9445	50S ribosomal protein L9
PA14_65170	rpsR	0.901954	6e-31	26.7391	26.7566	26.9908	27.4964	30S ribosomal protein S18
PA14_65740	thiC	1.60365	7.36e-56	23.3237	23.6986	24.0301	24.7518	thiamine biosynthesis protein ThiC
PA14_66570	gltB	0.716369	5.53e-18	23.9383	24.0301	24.0331	24.4765	glutamate synthase subunit alpha
PA14_66680	maeB	1.01781	4.73e-31	26.3786	26.4879	26.7805	27.2311	malic enzyme
PA14_66770	hslV	0.914252	2.99e-16	22.9237	23.1199	23.1244	23.6579	ATP-dependent protease peptidase subunit
PA14_67560	typA	1.04016	3.57e-25	23.5965	23.7894	24.0748	24.4721	TypA
PA14_67890	hisA	0.805518	9.64e-17	21.9048	22.0897	22.1098	22.5478	1-(5-phosphoribosyl)-5-[(5- phosphoribosylamino)methylideneamino] imidazole-4-carboxamide isomerase
PA14_67990	mutY	1.02159	2.53e-32	19.0814	19.381	19.4374	19.9363	A/G-specific adenine glycosylase
PA14_68560		1.48863	3.85e-11	17.6305	17.9641	18.2373	18.872	nitroreductase
PA14_68580	pckA	0.738692	2.67e-17	25.5492	25.5832	25.7242	26.1505	phosphoenolpyruvate carboxykinase
PA14_69670	lysA	0.686292	3.41e-20	23.111	23.1371	23.2811	23.6212	diaminopimelate decarboxylase
PA14_70190	rpmB	1.08257	1.15e-17	24.8812	25.0115	25.2194	25.7663	50S ribosomal protein L28
PA14_70260	dut	0.935032	3.27e-19	19.7283	20.1533	20.1622	20.475	deoxyuridine 5'-triphosphate nucleotidohydrolase
PA14_71850		0.855426	0.00033	15.8864	16.221	16.4465	16.5649	hypothetical protein
PA14_73370	gidA	0.780271	4.23e-12	20.952	21.0262	21.0478	21.5575	tRNA uridine 5-carboxymethylaminomethyl modification protein GidA

## Sheet: Protein_Monotone decreasing
Proteins that show decreased abundances with the increase of growth rates, including all growth rates spanning from 3hr doubling time to 25hr doubling time.
y1, y2, y3, y4 represent the protein abundance at 25hr, 14hr, 6hr, and 3hr doubling times.
locus_tag	gene	log2FoldChange	padj	y1	y2	y3	y4	description
PA14_00710	osmC	-2.02875	9.4e-34	22.918	21.5775	21.0775	20.7814	osmotically inducible protein OsmC
PA14_01350		-2.28126	4.75e-10	16.1807	15.7277	14.1219	13.6641	hypothetical protein
PA14_01660		-0.603707	0.00341088	16.4644	16.0451	15.72	15.6504	guanine deaminase
PA14_02760		-0.266334	0.0132411	15.6424	15.5165	15.2069	15.181	CoA transferase, subunit A
PA14_03580		-0.799654	9.64e-06	15.3877	14.8033	14.5894	14.5536	transcriptional regulator
PA14_03880	spuB	-0.555386	8.62e-13	20.0711	19.4304	19.3801	19.3645	glutamine synthetase
PA14_03980		-0.512218	8.43e-05	19.9881	19.764	19.3399	19.2839	hypothetical protein
PA14_04650	pfpI	-1.28826	5.3e-11	21.5956	20.949	20.4012	20.1241	protease PfpI
PA14_05200		-1.13804	4.18e-10	17.0184	16.2208	15.7757	15.7168	cation efflux system protein
PA14_06750	nirS	-0.636003	0.0203054	14.9253	14.5761	14.4996	14.2338	nitrite reductase
PA14_07200		-1.80873	3.11e-11	18.9005	17.7921	17.0305	16.8694	hypothetical protein
PA14_07650		-1.50305	4.26e-35	20.9811	20.4529	19.423	19.2539	SpoVR family protein
PA14_07660		-1.24796	8.38e-32	22.0655	21.554	20.6476	20.5978	hypothetical protein
PA14_07680		-1.78968	1.28e-41	26.617	25.9275	24.9014	24.6443	hypothetical protein
PA14_08420		-1.78098	2.62e-18	20.9292	20.0752	19.2159	19.0121	HIT family protein
PA14_09320		-0.869144	1.26e-11	24.7176	23.8193	23.7636	23.7092	ABC transporter ATP-binding protein
PA14_09940		-2.06726	6.39e-31	16.7992	15.0427	14.7177	14.6948	protease
PA14_11760		-0.827889	1.17e-06	16.8875	16.4849	16.073	15.9535	ethanolamine ammonia-lyase small subunit
PA14_11810		-0.980218	1.02e-13	23.3351	22.645	22.2405	22.2226	aldehyde dehydrogenase
PA14_13110		-0.430798	0.0200799	23.1046	22.957	22.66	22.4853	long-chain-fatty-acid--CoA ligase
PA14_13130		-0.923858	0.000117	25.5238	25.0661	24.4872	24.396	hypothetical protein
PA14_13140		-1.0249	0.000138	25.6925	25.5483	24.6563	24.5117	hypothetical protein
PA14_13190		-0.53849	0.00305328	19.3121	19.0455	18.6548	18.6384	hypothetical protein
PA14_15120		-1.99601	0.0338337	24.7361	23.9109	22.9834	22.4962	hypothetical protein
PA14_16260		-1.6723	2.71e-79	22.8711	22.238	21.1803	21.0361	FMN oxidoreductase
PA14_16370		-0.740162	0.00263423	22.5562	22.3418	21.7617	21.6029	hypothetical protein
PA14_16410		-1.05764	0.00180205	16.6768	16.4759	15.773	15.3687	MFS transporter
PA14_16630		-1.00578	1.51e-08	25.835	25.3191	24.7816	24.6319	outer membrane protein, OmpA
PA14_16640		-1.06288	1.08e-06	24.7779	24.2502	23.7139	23.4862	lipoprotein
PA14_16660		-0.70062	0.00330907	21.4845	21.2827	20.7378	20.5332	metal-transporting P-type ATPase
PA14_17570		-0.502437	3.18e-09	21.2209	20.9233	20.5654	20.5518	hypothetical protein
PA14_17960	glpK	-0.799623	1.05e-13	23.4157	22.9893	22.5894	22.4092	glycerol kinase
PA14_18020		-0.482899	8.43e-05	18.7295	18.5243	18.2757	18.1497	PhzF family phenazine biosynthesis protein
PA14_18120	mmsA	-0.844053	1.19e-11	19.9678	19.4233	19.1128	18.9537	methylmalonate-semialdehyde dehydrogenase
PA14_19370		-0.418913	0.0215044	23.2843	23.0252	22.6973	22.6681	asparagine synthetase
PA14_19870	ldh	-2.12257	5.43e-48	22.9865	21.8919	20.722	20.6782	leucine dehydrogenase
PA14_19910		-2.45831	1.31e-17	19.4812	18.0556	16.8473	16.7295	pyruvate dehydrogenase E1 component, beta chain
PA14_20290	amrZ	-1.40373	8.34e-31	20.5428	19.6128	19.2129	19.0238	DNA binding-protein
PA14_20450	phnP	-0.438747	0.00492788	18.6359	18.2718	18.1077	17.9966	carbon-phosphorus lyase complex accessory protein
PA14_20560	amiE	-0.450584	0.0221148	20.6426	20.3283	20.0679	20.043	acylamide amidohydrolase
PA14_20690		-1.15966	3.64e-38	18.7237	17.9761	17.4215	17.4145	hypothetical protein
PA14_20840		-0.99154	2.71e-23	18.7597	18.0996	17.6528	17.5941	hypothetical protein
PA14_21220		-1.8536	2.32e-14	26.0429	25.0267	24.3443	24.0196	hypothetical protein
PA14_21340	fadD2	-0.864164	3.74e-10	24.293	23.8597	23.3538	23.235	long-chain-fatty-acid--CoA ligase
PA14_21960		-1.94993	2.34e-35	22.0737	21.4448	20.2246	20.1777	hypothetical protein
PA14_22350	actP	-0.970559	0.00197408	23.1742	23.1611	22.8028	21.886	acetate permease
PA14_23190		-0.766289	0.000437	14.675	13.9194	13.8636	13.8176	transcriptional regulator
PA14_24650	rmf	-2.31378	1.8e-79	23.326	22.3461	20.8904	20.8846	ribosome modulation factor
PA14_24770		-1.33861	3.41e-12	21.3681	20.4028	20.0116	19.9006	hypothetical protein
PA14_24860	snr1	-2.51798	2.9e-17	22.1122	21.0063	19.525	19.3136	cytochrome c Snr1
PA14_24970		-0.949885	8.2e-32	19.7673	19.3756	18.6938	18.6441	lipid kinase
PA14_26310		-0.81338	4.51e-05	18.6707	17.9316	17.8152	17.8004	short chain dehydrogenase
PA14_26780		-2.11964	7.27e-42	22.7557	21.4336	20.4506	20.4088	hypothetical protein
PA14_27070		-1.12296	3.36e-20	19.1577	19.0455	17.9419	17.8433	hypothetical protein
PA14_27360		-0.751216	1.75e-08	20.6634	20.4288	19.9858	19.7528	enoyl-CoA hydratase
PA14_27730	fadE	-1.32282	1.15e-48	23.7447	23.0417	22.3117	22.2741	acyl-CoA dehydrogenase
PA14_28050		-1.11474	2.06e-07	22.5942	21.6144	21.2454	21.2367	chemotaxis transducer
PA14_28060	cpg2	-1.60116	3.56e-89	22.037	21.3457	20.3149	20.2887	glutamate carboxypeptidase
PA14_28070		-1.0425	4.11e-16	16.276	15.2585	15.1277	15.0914	hypothetical protein
PA14_28150		-1.32172	4.6e-19	16.6934	15.952	15.6409	15.2114	hypothetical protein
PA14_28180		-0.848722	1.39e-15	20.9075	20.1879	20.1428	19.9838	hypothetical protein
PA14_28490		-1.1925	2.73e-11	18.8849	18.2234	17.8524	17.48	hypothetical protein
PA14_28950		-2.01444	2.63e-63	19.1426	18.0261	17.2548	17.0566	hypothetical protein
PA14_29230		-1.60754	1.13e-29	22.1177	21.4077	20.4002	20.3417	hypothetical protein
PA14_29800		-0.690562	1.95e-06	24.3278	23.9472	23.4213	23.4072	chemotaxis transducer
PA14_30190	icd	-0.504001	0.000823	28.8022	28.6593	28.1903	28.1556	isocitrate dehydrogenase
PA14_30260		-0.282185	0.0336057	16.4775	16.1656	16.038	16.0231	arginyl-tRNA-protein transferase
PA14_30650	gacA	-0.378037	0.000164	21.5996	21.2741	21.0526	21.0475	response regulator GacA
PA14_30960		-0.755989	6.39e-07	15.0416	14.3021	14.2578	14.1561	conjugal transfer coupling protein TraG
PA14_31470		-0.508176	0.00185819	20.4041	20.1607	19.7691	19.7115	AMP-binding protein
PA14_31500		-1.07796	3.08e-13	18.6224	18.0315	17.3411	17.3178	AMP-binding protein
PA14_32280		-1.51081	7.22e-28	21.5996	20.7125	20.0129	19.9425	hypothetical protein
PA14_33480	sndH	-2.2884	4.46e-28	20.5685	19.7303	18.7025	18.2834	L-sorbosone dehydrogenase
PA14_34030	hcp3	-2.43003	2.86e-20	20.4494	19.7981	18.0026	17.9972	Hcp3
PA14_34100	hsiJ3	-1.37514	3.21e-10	18.7713	18.586	17.2692	17.2436	HsiJ3
PA14_34420		-1.36735	8.07e-13	19.5914	19.0926	18.3373	18.1878	maltose/mannitol ABC transporter substrate-binding protein
PA14_34600		-0.328034	0.00203812	20.5413	20.3777	20.0914	20.0334	glyceraldehyde-3-phosphate dehydrogenase
PA14_34970	gcd	-1.75989	1.4e-30	25.2056	24.2322	23.3934	23.3628	glucose dehydrogenase
PA14_35530	bkdA1	-0.86186	3.04e-12	17.4566	16.7922	16.4876	16.401	2-oxoisovalerate dehydrogenase subunit alpha
PA14_35640	pslI	-0.599153	8.4e-13	16.6294	16.0547	15.8789	15.8694	transferase
PA14_35670	pslG	-1.01626	6.4e-06	14.7293	14.2042	13.5973	13.5914	glycosyl hydrolase
PA14_35740		-0.898094	7.13e-07	15.792	15.5015	14.8745	14.724	transposase
PA14_36110		-0.28996	0.037791	16.8366	16.6505	16.613	16.3755	hypothetical protein
PA14_36280		-0.836785	2.83e-10	17.6413	17.4523	16.8727	16.6329	antibiotic biosynthesis monooxygenase
PA14_36290		-1.82086	5.19e-82	22.0803	21.6697	20.2818	20.146	hypothetical protein
PA14_36420		-1.15252	3.53e-09	21.2778	20.5171	20.2094	20.0072	sensor/response regulator hybrid
PA14_36450		-0.958527	8.64e-10	21.2236	20.5045	20.1604	20.0762	hypothetical protein
PA14_36500		-2.12772	7.37e-05	14.0903	12.4731	11.9829	11.6448	hypothetical protein
PA14_36530		-2.76154	3.33e-20	22.6108	20.9869	19.7385	19.6244	hypothetical protein
PA14_36550		-1.61419	4.07e-39	19.3558	18.1698	17.6516	17.6297	hypothetical protein
PA14_36630		-1.61217	7.03e-26	21.806	20.6903	20.047	20.0218	glycosyl hydrolase
PA14_36710	glgB	-2.12827	4.73e-34	21.1984	19.8567	19.1712	18.871	glycogen branching protein
PA14_36820		-3.2688	4.42e-16	18.0931	15.7312	15.2482	15.0238	hypothetical protein
PA14_37590	kynB	-0.69089	0.000461	19.4049	19.2377	18.8386	18.527	kynurenine formamidase, KynB
PA14_37710	fusA2	-1.35001	2.25e-25	22.9852	22.1676	21.507	21.4872	elongation factor G
PA14_38050		-0.505858	0.0455764	14.2044	14.0049	13.6328	13.5123	hypothetical protein
PA14_38510	hmgA	-0.459915	0.0192587	21.1708	20.8982	20.5289	20.436	homogentisate 1,2-dioxygenase
PA14_38630	atoB	-0.488566	6.82e-10	22.4608	22.1598	21.8201	21.7968	acetyl-CoA acetyltransferase
PA14_38720		-0.65914	9.54e-20	19.9272	19.5654	19.0735	19.0729	hypothetical protein
PA14_38770		-1.57703	5.61e-15	14.5981	13.8933	12.9066	12.8325	peptidase
PA14_38820	pqqB	-0.773833	2.85e-14	18.4834	18.4118	17.5721	17.5485	pyrroloquinoline quinone biosynthesis protein PqqB
PA14_38840		-0.881476	6.56e-14	22.9868	22.3427	21.9631	21.9608	NAD+ dependent acetaldehyde dehydrogenase
PA14_38860	exaA	-2.30116	1.75e-23	18.3013	17.6783	16.3503	15.8152	quinoprotein alcohol dehydrogenase
PA14_38930		-1.49062	1.02e-07	16.6623	16.2145	15.4551	14.9664	transcriptional regulator
PA14_39270		-2.39485	6.15e-08	14.6796	13.5967	12.4893	12.3057	hypothetical protein
PA14_40110		-1.52327	1.28e-17	16.3187	15.9345	14.6861	14.6323	hypothetical protein
PA14_41880		-1.75945	1.01e-06	13.8329	12.8435	12.3264	11.9336	universal stress protein
PA14_41970		-0.712546	0.00238322	15.3362	15.1788	14.7683	14.4622	hypothetical protein
PA14_42090		-1.02034	7.43e-17	21.3379	20.6566	20.1675	20.1599	acetyl-CoA acetyltransferase
PA14_42140		-1.68609	2.17e-11	16.2998	15.3319	14.766	14.4952	transglutaminase
PA14_42150		-1.82093	5.47e-30	16.9466	16.012	14.947	14.916	hypothetical protein
PA14_42270	pscJ	-0.615535	5.62e-08	23.7762	23.6028	23.5719	23.0005	pscJ type III export protein
PA14_42350	pscC	-0.917001	1.39e-09	22.9965	22.515	22.4601	21.936	Type III secretion outer membrane protein PscC precursor
PA14_42400	exsB	-1.11651	8.29e-43	21.0844	20.5129	20.2742	19.8009	exoenzyme S synthesis protein B
PA14_42410		-1.4637	2.2e-05	22.2286	21.599	21.2454	20.4864	hypothetical protein
PA14_42430	exsC	-1.0378	0.00648082	23.8975	23.5427	23.4737	22.547	exoenzyme S synthesis protein C
PA14_43190		-1.16877	2.12e-26	21.7833	21.1274	20.6617	20.5099	oxidoreductase
PA14_43290		-1.52139	2.68e-53	23.9954	23.1054	22.3787	22.3563	lipoprotein
PA14_43740		-0.872097	5.82e-13	16.5681	16.1814	15.6059	15.4911	hypothetical protein
PA14_44080		-0.707595	0.0459746	25.3687	25.135	24.679	24.6495	hypothetical protein
PA14_44240		-1.48524	9.94e-05	22.1805	21.8384	20.9781	20.8243	glutamine synthetase
PA14_44360		-0.680265	8.53e-06	18.1858	17.7814	17.3799	17.3713	cytochrome c oxidase, cbb3-type subunit III
PA14_45430		-1.39054	2.04e-46	18.438	17.7711	17.033	16.9021	short chain dehydrogenase
PA14_45540	motD	-0.234667	0.0254209	19.8933	19.6608	19.5001	19.4903	flagellar motor protein MotD
PA14_46150		-0.867453	0.000487	14.221	13.6374	13.4868	13.1037	hypothetical protein
PA14_46770		-1.28038	2.09e-07	21.3989	21.0992	20.1231	19.9751	hypothetical protein
PA14_46780		-1.93225	7.57e-74	20.9957	20.3097	19.1123	18.9893	hypothetical protein
PA14_46820		-1.6067	2.54e-06	15.1338	14.4582	13.5757	13.3445	hypothetical protein
PA14_46890		-1.36047	5.05e-26	22.1285	21.6956	20.7301	20.6026	short-chain dehydrogenase
PA14_47010		-1.16861	3.44e-10	21.3019	20.4444	19.9275	19.9008	hypothetical protein
PA14_47120		-1.36196	1.06e-22	24.9759	24.098	23.607	23.4644	hypothetical protein
PA14_47130		-1.60155	6.04e-10	21.6049	20.6991	20.0847	19.7937	hypothetical protein
PA14_48100	aprE	-1.01861	7.92e-08	19.2962	18.4078	18.3402	18.2286	alkaline protease secretion protein AprE
PA14_48115	aprD	-1.06527	1.48e-05	20.56	19.5982	19.5159	19.4485	alkaline protease secretion protein AprD
PA14_48150	qslA	-1.56239	2.37e-06	22.382	22.13	21.021	20.6884	QslA
PA14_48160		-0.577463	0.000132	20.0123	19.6766	19.3009	19.2559	sensor/response regulator hybrid
PA14_48650		-1.17773	0.00062	18.1923	17.8573	16.7045	16.6634	hypothetical protein
PA14_48760		-1.61218	3.19e-11	22.6476	21.894	21.263	20.9194	hydrolase
PA14_49270	napc	-1.50398	5.2e-07	19.2878	19.0301	17.4986	17.4785	cytochrome c-type protein NapC
PA14_49700		-0.85848	3.07e-05	16.7091	16.2192	15.7226	15.6778	transcriptional regulator
PA14_49840	dgt	-0.490792	0.000905	21.1214	20.5173	20.5026	20.4901	deoxyguanosinetriphosphate triphosphohydrolase
PA14_50880		-2.77391	5.96e-49	25.6297	24.6034	23.08	22.6801	hypothetical protein
PA14_51510		-0.808954	1.83e-07	20.4434	20.2049	19.9078	19.4403	hypothetical protein
PA14_51530	exoU	-1.07711	0.0288807	27.1893	26.8775	26.5254	25.6507	ExoU
PA14_51880	oprD	-0.42168	0.0236128	27.2231	26.9758	26.6704	26.6207	basic amino acid, basic peptide and imipenem outer membrane porin OprD precursor
PA14_53070	hpd	-0.947363	1.3e-06	17.5388	16.6551	16.5602	16.3074	4-hydroxyphenylpyruvate dioxygenase
PA14_53910	pmtA	-1.5099	4.66e-28	17.1961	16.7948	15.6763	15.5061	phospholipid methyltransferase
PA14_54000	prpD	-1.89096	2.44e-20	24.6815	23.2125	23.1852	22.8415	2-methylcitrate dehydratase
PA14_54540		-0.907195	0.000461	21.8901	21.4246	21.0608	20.9977	hypothetical protein
PA14_54620		-0.512079	6.25e-08	19.8128	19.2504	19.1911	19.1517	aldehyde dehydrogenase
PA14_54670		-2.29584	1.47e-91	22.5195	21.2626	20.1318	20.0608	3-hydroxyisobutyrate dehydrogenase
PA14_54690		-0.701609	1.75e-07	19.8458	19.3187	19.0427	19.0318	hypothetical protein
PA14_55890		-0.715177	0.00467852	18.1774	17.8395	17.3242	17.1738	type II secretion system protein
PA14_56030		-0.366431	0.000149	16.6526	16.419	16.2151	16.1342	hypothetical protein
PA14_56450		-0.426046	0.0259905	13.6285	13.2997	13.1984	13.0216	amidase
PA14_58350	dppA1	-1.1309	7.23e-06	24.8873	24.4985	23.7004	23.6317	dipeptide ABC transporter substrate-binding protein DppA1
PA14_58360	dppA2	-1.49592	1.9e-11	21.4302	20.7612	20.1708	19.8523	dipeptide ABC transporter substrate-binding protein DppA2
PA14_58690		-0.370892	0.0101209	19.3133	18.8707	18.8331	18.7606	hypothetical protein
PA14_60960		-2.24256	2.04e-35	17.4962	16.3818	15.361	15.0969	hypothetical protein
PA14_61060		-0.293033	0.0205138	21.2799	21.0132	20.8657	20.8513	oxidoreductase
PA14_61300		-0.700649	1.43e-11	23.9875	23.6127	23.1325	23.0654	chemotaxis transducer
PA14_61410		-1.65381	5.8e-21	18.9283	18.5517	17.1572	17.0868	hypothetical protein
PA14_61640	phr	-0.534998	0.0131259	18.2302	17.9734	17.8857	17.6819	deoxyribodipyrimidine photolyase
PA14_61845	higB	-0.427432	0.00111439	16.2173	15.7327	15.5677	15.5643	HigB
PA14_62680		-1.65429	1.52e-21	22.7876	22.3069	21.5966	21.2337	hypothetical protein
PA14_62690		-1.73727	0.0368898	26.5093	26.0458	25.014	24.9889	hypothetical protein
PA14_63160	pmrB	-0.5825	0.000398	17.742	17.2249	17.0713	17.0288	PmrB: two-component regulator system signal sensor kinase PmrB
PA14_63250		-1.03227	4.14e-31	23.0927	22.5317	21.9736	21.8785	acetyl-CoA acetyltransferase
PA14_63270	fabG	-1.13715	4.71e-23	23.4219	22.8475	22.2213	22.1318	3-ketoacyl-ACP reductase
PA14_64460		-1.90949	0.00482911	23.9464	22.8423	22.5008	22.213	hypothetical protein
PA14_64480	osmE	-1.50862	2.15e-23	22.2556	21.5391	20.7351	20.5466	DNA-binding transcriptional activator OsmE
PA14_64490		-1.86588	5.13e-40	22.2164	21.141	20.3827	20.21	hypothetical protein
PA14_64740		-0.360235	9.2e-06	19.7215	19.434	19.2132	19.1851	aldehyde dehydrogenase
PA14_64860		-0.747332	0.00371728	20.834	20.6402	20.0347	19.8349	ABC transporter ATP-binding protein
PA14_64870		-0.693947	0.00976735	21.7337	21.7027	20.9544	20.7761	ABC transporter ATP-binding protein
PA14_64880		-0.614159	0.00133328	19.5959	19.5483	18.7669	18.7295	branched chain amino acid ABC transporter permease
PA14_64890		-1.06355	0.0102031	15.6597	15.4243	14.7631	14.1748	branched chain amino acid ABC transporter permease
PA14_64900		-1.88029	3.89e-07	25.8903	25.595	24.3919	23.9195	ABC transporter substrate-binding protein
PA14_65770	aspC	-0.434082	0.0289393	16.1317	15.9916	15.5942	15.4742	aspartate transaminase
PA14_65880		-0.738238	1.11e-06	19.7547	19.4757	19.0448	18.8668	two-component response regulator
PA14_66820	phaC1	-0.610284	0.000195	22.5967	22.2014	21.8687	21.8192	poly(3-hydroxyalkanoic acid) synthase 1
PA14_66875	phaF	-1.58468	3.97e-18	25.5212	24.8017	24.0397	23.8579	polyhydroxyalkanoate synthesis protein PhaF
PA14_67510	estA	-0.742354	1.12e-08	24.946	24.6158	24.2055	24.0047	esterase EstA
PA14_68330	arcA	-1.77404	1.72e-74	24.779	24.2137	22.9045	22.8128	arginine deiminase
PA14_68340	arcB	-2.25708	5.34e-98	25.2193	24.4576	23.0542	22.7902	ornithine carbamoyltransferase
PA14_68350	arcC	-2.02519	1.33e-91	24.2778	23.6314	22.2915	22.0865	carbamate kinase
PA14_68400		-1.65588	8.05e-28	27.4247	26.572	25.676	25.6698	LysM domain/BON superfamily protein
PA14_68920		-0.545683	6.18e-05	15.4458	14.8188	14.7104	14.7083	LysR family transcriptional regulator
PA14_69470	algR	-1.46146	5.19e-72	24.7186	23.9418	23.1604	23.1464	alginate biosynthesis regulatory protein AlgR
PA14_70010		-0.817839	6.03e-07	19.5205	18.8526	18.658	18.6216	hypothetical protein
PA14_70140		-0.830037	3.89e-10	24.1846	23.4742	23.4304	23.2629	aldehyde dehydrogenase
PA14_70160		-0.985979	5.24e-17	19.6829	19.3043	18.7997	18.5624	omega amino acid--pyruvate transaminase
PA14_70350		-0.369857	6.51e-06	20.3739	20.2854	19.8354	19.8103	hypothetical protein
PA14_71560	fdhA	-1.15881	4.17e-16	20.8041	20.2922	19.5685	19.5064	glutathione-independent formaldehyde dehydrogenase
PA14_72520		-0.664014	0.00134408	22.817	22.2891	21.9265	21.9145	hypothetical protein
PA14_73090		-0.703344	0.00838749	22.0038	21.7905	21.2751	21.1548	hypothetical protein
PA14_73110		-0.666683	0.0208459	13.4244	12.7502	12.6576	12.5482	hypothetical protein
PA14_73120		-1.74552	6.83e-08	25.3042	24.8479	23.8005	23.6183	hypothetical protein

## Sheet: Protein_U shape
Proteins that show higher abundances at two extreme growth rates (3hr and 25 hours doubling time) compared to the moderate growth rates (6hr and 14hr doubling time)
y1, y2, y3, y4 represent the protein abundance at 25hr, 14hr, 6hr, and 3hr doubling times.
locus_tag	gene	y1	y2	y3	y4	description
PA14_00790	prlC	22.9215	22.7611	22.5172	22.905	oligopeptidase A
PA14_00925	tssL1	19.165	18.803	18.2114	19.1679	TssL1
PA14_01040	tagJ1	17.7833	17.3356	16.9669	17.5983	TagJ1
PA14_01070	tssF1	11.6508	10.687	0	11.9992	TssF1
PA14_01560		19.6974	19.5567	19.2583	19.832	hypothetical protein
PA14_02090		16.7464	16.29	16.0827	16.5826	TetR family transcriptional regulator
PA14_02460		15.4584	14.7434	14.6144	15.4651	NAD(P) transhydrogenase subunit alpha part 2
PA14_02750		17.0925	16.6273	16.5761	17.0517	transcriptional regulator
PA14_03800	oprE	25.8918	25.6992	25.5223	26.1852	anaerobically-induced outer membrane porin OprE precursor
PA14_04380		20.062	19.8298	19.8492	20.2794	hypothetical protein
PA14_04390	ygdP	19.9661	19.834	19.7162	20.0995	dinucleoside polyphosphate hydrolase
PA14_05460	bioA	19.8967	19.6814	19.5463	20.0035	adenosylmethionine-8-amino-7-oxononanoate aminotransferase
PA14_06340		19.7977	19.182	19.1198	19.6222	molybdenum transport regulator
PA14_06510	bioF	18.6085	18.0993	17.9119	18.3157	8-amino-7-oxononanoate synthase
PA14_06540		17.9566	17.6946	17.5796	18.043	biotin synthesis protein BioC
PA14_07770	ostA	26.0279	25.6156	25.6491	25.9977	organic solvent tolerance protein OstA
PA14_07960	prtR	16.9737	16.6351	16.4735	16.9659	transcriptional regulator PrtR
PA14_09760		17.5537	17.3029	17.318	17.592	GntR family transcriptional regulator
PA14_09790		18.5317	18.2795	18.1797	18.4929	transcriptional regulator
PA14_10630	hpcC	13.9865	13.4004	13.6209	14.0021	5-carboxy-2-hydroxymuconate semialdehyde dehydrogenase
PA14_11340		23.8506	23.6932	23.5413	23.9344	thioredoxin
PA14_12210		23.1116	22.8083	22.7368	23.0487	hypothetical protein
PA14_12490		20.7808	20.472	20.3184	20.6528	AMP nucleosidase
PA14_13500		21.1276	20.8919	20.857	21.3242	2-hydroxyacid dehydrogenase
PA14_15030	leuA	24.2024	23.8718	23.8958	24.3301	2-isopropylmalate synthase
PA14_15240		16.6462	16.4355	16.3299	16.7588	LysR family transcriptional regulator
PA14_16930		19.4817	19.1552	18.9909	19.4927	pyridoxal-phosphate dependent protein
PA14_17080	pyrH	21.6087	21.525	21.3382	21.6938	uridylate kinase
PA14_17150		24.3351	23.902	24.105	24.4541	outer membrane antigen
PA14_19190		24.1014	23.7857	23.7401	24.0926	malate dehydrogenase
PA14_20650	dsdA	20.3466	20.2336	20.0514	20.387	D-serine dehydratase
PA14_21180		19.3114	19.1701	19.1877	19.4611	3-hydroxyisobutyrate dehydrogenase
PA14_21440		21.8241	21.609	21.4713	21.8827	HIT family protein
PA14_23410	orfJ	19.5168	19.2407	19.1599	20.1142	glycosyl transferase family protein
PA14_25160	lexA	19.4464	19.2642	19.038	19.4468	LexA repressor
PA14_26470	cbiD	17.1827	17.0711	16.8114	17.1643	cobalt-precorrin-6A synthase
PA14_27960	tal	25.2473	24.81	24.7573	25.0049	transaldolase B
PA14_28840		16.3978	16.1593	16.1266	16.5324	helicase
PA14_28920		19.8498	19.5751	19.3242	19.7822	chaperone
PA14_30730		20.0033	19.5272	19.2368	19.838	hypothetical protein
PA14_31010		18.1266	17.7755	17.693	17.9722	cation efflux system protein
PA14_31030		19.0485	18.8005	18.7334	19.1098	cation efflux system protein
PA14_31040		18.92	18.5621	18.523	18.8988	cation efflux system protein
PA14_39470		16.7407	16.4647	16.3961	16.8842	hypothetical protein
PA14_41000	nhaB	18.5658	18.3429	18.3474	18.7423	sodium/proton antiporter
PA14_43110		19.4924	19.0975	19.2766	19.7559	glutathione S-transferase
PA14_45660	flhF	17.631	17.1812	16.898	17.4319	flagellar biosynthesis regulator FlhF
PA14_46440		19.4443	19.194	19.0126	19.3486	acetyltransferase
PA14_46460		16.616	16.2395	15.9462	16.4734	hypothetical protein
PA14_46600		13.9201	13.5419	13.4174	14.0601	short chain dehydrogenase
PA14_46740		13.9182	13.5548	13.4195	13.8818	hypothetical protein
PA14_47310		15.3348	14.9075	14.8033	15.2315	LysR family transcriptional regulator
PA14_48520		18.907	18.6788	18.5968	18.9891	membrane-bound lytic murein transglycosylase A
PA14_48700	kefB	17.8975	17.6518	17.4995	17.9532	glutathione-regulated potassium-efflux system protein KefB
PA14_49110		15.465	15.1747	14.9382	15.4674	transcriptional regulator
PA14_49790		17.9427	17.6875	17.5495	17.8567	transcriptional regulator
PA14_50860		21.8133	21.5067	21.3309	21.7094	hypothetical protein
PA14_51240	purC	23.254	22.8797	22.8886	23.3565	phosphoribosylaminoimidazole-succinocarboxamide synthase
PA14_51300		15.0888	14.6491	14.5949	14.9535	hypothetical protein
PA14_54210		23.8603	23.6055	23.5367	23.9922	ATP-dependent protease
PA14_54710		16.0669	15.6687	15.4168	15.837	transcriptional regulator
PA14_55240		13.1409	12.6883	12.782	13.0451	hypothetical protein
PA14_57050	fabG	25.342	24.9192	25.1703	25.5456	3-ketoacyl-ACP reductase
PA14_57100		18.7933	18.3361	18.1701	18.4939	permease
PA14_57470		18.2794	17.9749	17.9206	18.3266	hypothetical protein
PA14_57680		21.2618	20.917	20.7318	21.2199	hypothetical protein
PA14_57940	rpoN	22.1311	21.7268	21.763	22.1385	RNA polymerase factor sigma-54
PA14_58060		21.0242	20.655	20.6682	20.9749	hypothetical protein
PA14_58070		22.5142	21.9991	21.7262	22.1388	hypothetical protein
PA14_60050		16.8974	16.4928	16.6807	16.8352	plasmid stablization protein
PA14_60190	clpB	25.4404	25.2637	25.1003	25.5708	clpB protein
PA14_61280		19.5822	19.2811	19.1732	19.646	epimerase
PA14_61290		21.6613	21.5154	21.247	21.8795	lipoprotein
PA14_61480	uraA	18.2424	17.8001	17.8599	18.2723	uracil permease
PA14_61720		21.7733	21.4095	21.3796	21.6614	hypothetical protein
PA14_63310		17.4069	17.0787	17.0064	17.3124	hypothetical protein
PA14_66290	aceE	27.8157	27.4525	27.5544	28.0128	pyruvate dehydrogenase subunit E1
PA14_66400		21.317	21.0528	20.8419	21.2474	potassium efflux protein KefA
PA14_67600	glnA	26.6988	26.4123	26.2805	26.7407	glutamine synthetase
PA14_67810		24.274	23.906	23.8099	24.136	carboxyl-terminal protease
PA14_69030		17.9063	17.4754	17.4113	17.5659	hypothetical protein
PA14_69580		18.4644	18.223	18.0576	18.3633	hypothetical protein
PA14_70240	coaC	21.1176	20.9645	20.8068	21.0885	bifunctional phosphopantothenoylcysteine decarboxylase/phosphopantothenate synthase
PA14_70560		22.2013	21.9391	21.6137	22.0095	LysR family transcriptional regulator
PA14_70770		20.7024	20.3922	20.376	20.7893	hypothetical protein
PA14_70810	pstB	18.9966	18.7597	18.6253	19.0264	phosphate transporter ATP-binding protein
PA14_71450		21.2732	21.0793	20.9994	21.3293	hypothetical protein
PA14_71690		14.1582	13.4969	13.6333	14.065	GNAT family acetyltransferase
PA14_71720		24.1193	23.7785	23.7848	24.2284	pyruvate carboxylase subunit B
PA14_71740		22.5661	22.3336	22.318	22.81	pyruvate carboxylase subunit A
PA14_72040		16.1216	15.8536	15.6736	16.0683	acyltransferase
PA14_72490	polA	23.4064	23.0457	22.9588	23.2309	DNA polymerase I
PA14_73330	parB	24.0155	23.6406	23.5427	23.9371	chromosome partitioning protein Spo0J

## Sheet: Protein_Upside-down U
Proteins that show decreased abundances at two extreme growth rates (3hr and 25 hours doubling time) compared to the moderate growth rates (6hr and 14hr doubling time)
y1, y2, y3, y4 represent the protein abundance at 25hr, 14hr, 6hr, and 3hr doubling times.
locus_tag	gene	y1	y2	y3	y4	description

## Sheet: Overlap_Monotone Increasing
Overlapped genes that show both increased gene expression levels and protein abundance with the increase of growth rates, including all growth rates spanning from 3hr doubling time to 25hr doubling time.
x1, x2, x3, x4 represent the gene expression level at 25hr, 14hr, 6hr, and 3hr doubling times. y1, y2, y3, y4 represent the protein abundance at 25hr, 14hr, 6hr, and 3hr doubling times.
locus_tag	gene	log2FC	padj	x1	x2	x3	x4	log2FC	padj	y1	y2	y3	y4	description
		(RNA)	(RNA)					(Protein)	(Protein)
PA14_00450	trpB	1.0588	0.00775951	6.46328	6.57305	7.27976	7.52266	0.843583	6.91e-17	21.2432	21.3091	21.433	21.9134	tryptophan synthase subunit beta
PA14_00570		1.56689	7.63663e-05	4.33929	5.62969	5.7337	5.89835	1.29387	1.86e-25	19.9548	20.2707	20.6368	21.0868	lipoprotein
PA14_00590		1.07262	0.00411955	4.80581	5.03284	5.40731	5.88316	1.81184	4.23e-12	14.385	14.5861	15.3001	15.9763	lipoprotein
PA14_04110	serA	1.21398	1.58853e-08	7.88506	8.47329	8.73408	9.10731	1.36336	2.95e-11	24.0847	24.3404	24.3528	25.2369	D-3-phosphoglycerate dehydrogenase
PA14_04140		0.509846	0.0149381	7.45043	7.68741	7.7508	8.00472	0.517033	3.28e-07	23.2906	23.3572	23.4837	23.6662	hypothetical protein
PA14_05070		1.30996	9.64826e-12	5.02244	5.78412	6.28406	6.34024	0.728238	0.00163039	15.2263	15.27	15.378	15.7766	methionine biosynthesis protein
PA14_08720	rplK	0.961157	0.026584	9.15305	9.61323	9.63014	10.0283	1.0931	1.65e-31	26.5329	26.6063	27.0105	27.4991	50S ribosomal protein L11
PA14_08740	rplJ	1.65304	0.00686761	9.07449	9.39545	9.447	10.5045	1.05022	3.98e-33	26.7685	26.8153	27.1683	27.6495	50S ribosomal protein L10
PA14_08790	rpsL	0.74011	0.00778161	10.1737	10.7528	10.8865	10.9544	0.954097	8.25e-19	24.8499	24.9457	25.1065	25.6013	30S ribosomal protein S12
PA14_08940	rpsQ	0.924954	0.0361554	8.08733	8.51246	8.60046	8.94053	0.931277	2.92e-20	23.9189	23.97	24.1753	24.6891	30S ribosomal protein S17
PA14_08980	rpsN	1.20946	0.0353033	7.41445	7.7108	8.24723	8.47266	0.972303	1.81e-27	25.9629	25.9831	26.2005	26.7622	30S ribosomal protein S14
PA14_10550		5.00105	1.78415e-45	4.64617	4.75289	5.67926	9.63653	2.44589	1.86e-05	20.8399	21.1089	21.2231	22.8918	sulfite or nitrite reductas
PA14_10560		4.96932	2.4942e-31	2.21423	2.51756	3.13854	7.07067	2.53531	6.19e-06	19.1966	19.6385	19.6548	21.2936	hypothetical protein
PA14_15980	rimM	0.666052	0.038458	9.1507	9.59943	9.62431	9.78754	0.469983	0.00189462	17.6087	17.6792	17.8561	17.9474	16S rRNA-processing protein RimM
PA14_15990	trmD	1.27271	0.00351079	8.41298	9.39935	9.55945	9.69263	0.508645	2e-06	19.3484	19.4826	19.5644	19.6777	tRNA (guanine-N(1)-)-methyltransferase
PA14_17230	rnhB	1.59033	8.60661e-13	5.50048	6.32191	6.88569	7.1046	1.36823	7.55e-38	18.4373	18.7057	19.1201	19.6362	ribonuclease HII
PA14_17320	eno	0.587513	0.0268087	9.73068	9.74314	9.90717	10.3375	0.843158	2.62e-13	25.7367	25.9492	26.0539	26.393	phosphopyruvate hydratase
PA14_18610	argF	0.92029	1.51816e-06	7.45685	7.86185	7.98773	8.42134	0.735539	4.12e-14	23.1367	23.2009	23.2534	23.683	ornithine carbamoyltransferase
PA14_18740	argG	0.929572	6.10985e-08	8.39599	8.98992	9.15153	9.35153	1.07137	4.73e-32	24.0279	24.1913	24.2738	24.8956	argininosuccinate synthase
PA14_23270	serC	0.472183	0.0322466	8.05653	8.19486	8.41661	8.56978	0.480085	2.88e-09	23.4654	23.4898	23.5433	23.7751	phosphoserine aminotransferase
PA14_23290	hisC2	1.20991	1.60875e-07	6.2674	6.2791	6.96798	7.50667	1.77459	2.53e-128	20.3795	20.7502	21.3678	21.9407	histidinol-phosphate aminotransferase
PA14_23370	orfK	0.652046	0.010822	9.58092	9.66824	9.86674	10.2608	1.36515	2.47e-24	23.911	24.1444	24.2681	25.0716	UDP-N-acetylglucosamine 2-epimerase
PA14_23380	orfH	0.966539	0.016973	9.67723	9.75489	10.0155	10.6674	1.19742	1.51e-16	23.6261	23.7496	23.8775	24.6166	UDP-N-acetyl-D-mannosaminuronate dehydrogenase
PA14_24290	gbt	1.1146	7.3147e-06	5.80983	6.68758	6.85407	6.93094	0.607362	0.00247977	19.3667	19.4309	19.4959	19.8248	glycine betaine transmethylase
PA14_25630	rpmF	1.14332	0.00763491	8.99238	9.8528	9.96376	10.1394	1.09637	8.59e-13	24.2435	24.2615	24.6823	25.2536	50S ribosomal protein L32
PA14_26400		2.87375	1.24994e-13	2.65464	3.57178	4.52969	5.36651	1.85576	1.25e-12	16.5103	16.7644	16.7757	18.1064	ABC transporter ATP-binding protein
PA14_26510	cobI	1.02377	0.00106553	4.18951	4.6711	4.86512	5.20605	0.957481	6.54e-23	16.0609	16.268	16.4503	16.8021	precorrin-2 C(20)-methyltransferase
PA14_30110	purB	0.842183	0.00799841	7.7262	8.29757	8.5259	8.59175	0.806443	3.31e-14	23.294	23.6709	23.7168	23.9136	adenylosuccinate lyase
PA14_33010	glyA2	1.43682	0.000183574	3.68479	3.76501	4.60153	5.133	0.639705	4.06e-09	17.2027	17.2325	17.2996	17.6524	serine hydroxymethyltransferase
PA14_36220		2.91813	4.37471e-13	2.80377	4.14489	5.33025	5.59304	1.26875	1.94e-09	16.9413	16.9707	17.5048	17.9789	amino acid permease
PA14_40700		0.666329	0.0142044	5.36087	5.41314	5.4957	6.02882	0.568942	0.0289154	14.3785	14.4453	14.6232	14.7736	hypothetical protein
PA14_41420		1.60936	7.43936e-06	6.20239	6.99371	7.76798	7.83328	1.9037	9.72e-21	20.2863	20.8857	21.4078	22.0786	hypothetical protein
PA14_41650		2.955	9.39316e-19	2.69343	4.39362	5.30454	5.49545	1.13643	2.78e-32	16.3447	16.5544	16.7341	17.2759	esterase
PA14_43130		0.99881	4.35496e-07	5.61737	6.19718	6.43432	6.65411	1.5044	1.02e-45	18.7164	18.7559	19.1645	20.086	aminotransferase
PA14_43680	fabA	1.00633	0.000969939	6.60775	7.11584	7.27867	7.62114	0.959624	8.17e-29	23.0273	23.1913	23.1948	23.7929	3-hydroxydecanoyl-ACP dehydratase
PA14_43850	htpG	1.76404	2.28887e-07	8.61467	8.90952	8.96407	10.4274	1.50968	5.14e-25	25.804	26.2056	26.3311	27.1003	heat shock protein 90
PA14_47660		1.64042	0.000136119	3.52361	4.40778	4.88041	5.12941	0.657397	8.14e-09	18.2028	18.2187	18.2414	18.6735	hypothetical protein
PA14_47760	cobB	1.17813	5.45815e-07	5.2399	5.73441	6.30418	6.44812	1.03861	6.49e-10	19.7707	20.0575	20.1806	20.6158	cobyrinic acid a,c-diamide synthase
PA14_49130	dctA	2.16273	1.7438e-09	7.20892	8.30278	8.62727	9.42745	2.04594	5.77e-17	20.9299	21.1063	21.6696	22.8163	C4-dicarboxylate transporter DctA
PA14_52580	lysC	0.819176	4.2281e-08	7.62249	7.8515	8.07875	8.47265	0.814715	8.86e-23	24.5119	24.6265	24.7298	25.1635	aspartate kinase
PA14_57580	rpsI	1.16876	0.00932723	9.56545	10.4499	10.4995	10.6755	0.89906	2.35e-16	26.0266	26.1183	26.2083	26.7361	30S ribosomal protein S9
PA14_60710	gdhA	0.496711	0.00567017	7.96993	8.09158	8.43888	8.51247	1.56413	4.67e-55	23.3732	23.7306	24.2635	24.7621	glutamate dehydrogenase
PA14_60890	glyA	1.24747	3.297e-05	6.83255	7.54534	7.70003	8.07249	1.09226	5.21e-13	24.4419	24.6077	24.6326	25.3686	serine hydroxymethyltransferase
PA14_61680	prmC	1.17859	1.31083e-05	5.00329	5.67401	5.97232	6.18332	0.799451	2.18e-05	16.835	16.9163	16.9579	17.4644	S-adenosylmethionine-dependent methyltransferase, PrmC
PA14_61780		1.23464	0.00605562	8.65229	9.04887	9.42565	9.77469	1.06049	3.64e-19	24.0662	24.1126	24.6025	24.9895	50S ribosomal protein L25
PA14_61980		1.44104	1.85929e-06	3.85888	4.26309	4.88611	5.23005	0.77541	7.49e-07	15.7984	15.8622	16.1473	16.4001	hypothetical protein
PA14_61990		1.02692	6.35513e-14	6.12379	6.52628	6.98745	7.18248	1.19034	6.03e-23	21.1268	21.4431	21.5929	22.1217	hypothetical protein
PA14_62930	carA	0.938455	1.12783e-05	7.25294	7.91215	8.01269	8.24576	0.90326	8.71e-20	23.6758	23.8249	23.9561	24.3904	carbamoyl phosphate synthase small subunit
PA14_65150	rplI	1.78657	0.000368109	8.13025	8.99436	9.61907	9.73051	0.998212	5.6e-39	25.0781	25.0833	25.4672	25.9445	50S ribosomal protein L9
PA14_66570	gltB	0.894856	1.18153e-09	8.8547	9.06734	9.47532	9.78226	0.716369	5.53e-18	23.9383	24.0301	24.0331	24.4765	glutamate synthase subunit alpha
PA14_66680	maeB	1.22008	0.000331279	8.88717	9.32634	9.89928	10.0528	1.01781	4.73e-31	26.3786	26.4879	26.7805	27.2311	malic enzyme
PA14_68560		1.01066	0.0038754	5.01527	5.36703	5.65231	6.13122	1.48863	3.85e-11	17.6305	17.9641	18.2373	18.872	nitroreductase
PA14_69670	lysA	1.00553	5.00721e-10	7.33117	7.7821	7.9891	8.36294	0.686292	3.41e-20	23.111	23.1371	23.2811	23.6212	diaminopimelate decarboxylase
PA14_70260	dut	1.13978	0.000257959	4.82436	5.14039	5.37304	5.92122	0.935032	3.27e-19	19.7283	20.1533	20.1622	20.475	deoxyuridine 5'-triphosphate nucleotidohydrolase

## Sheet: Overlap_Monotone decreasing
Overlapped genes that show both decreased gene expression levels and protein abundance with the increase of growth rates, including all growth rates spanning from 3hr doubling time to 25hr doubling time.
x1, x2, x3, x4 represent the gene expression level at 25hr, 14hr, 6hr, and 3hr doubling times. y1, y2, y3, y4 represent the protein abundance at 25hr, 14hr, 6hr, and 3hr doubling times.
locus_tag	gene	log2FC	padj	x1	x2	x3	x4	log2FC	padj	y1	y2	y3	y4	description
		(RNA)	(RNA)					(Protein)	(Protein)
PA14_00710	osmC	-2.84332	8.33757e-15	7.0714	6.02857	5.26133	4.33228	-2.02875	9.4e-34	22.918	21.5775	21.0775	20.7814	osmotically inducible protein OsmC
PA14_01350		-3.60314	1.48559e-13	8.04964	7.56202	6.20967	4.52232	-2.28126	4.75e-10	16.1807	15.7277	14.1219	13.6641	hypothetical protein
PA14_05200		-1.1199	3.09246e-05	5.89102	5.33017	5.26025	4.81473	-1.13804	4.18e-10	17.0184	16.2208	15.7757	15.7168	cation efflux system protein
PA14_07660		-2.16437	4.69654e-09	10.2304	9.36944	8.27351	8.09461	-1.24796	8.38e-32	22.0655	21.554	20.6476	20.5978	hypothetical protein
PA14_07680		-1.77702	1.04359e-05	10.7336	9.75662	9.07806	8.98719	-1.78968	1.28e-41	26.617	25.9275	24.9014	24.6443	hypothetical protein
PA14_11760		-1.52882	2.53504e-05	5.07869	4.05373	3.8083	3.67709	-0.827889	1.17e-06	16.8875	16.4849	16.073	15.9535	ethanolamine ammonia-lyase small subunit
PA14_11810		-1.72279	0.000904819	6.50893	5.50391	4.95645	4.7795	-0.980218	1.02e-13	23.3351	22.645	22.2405	22.2226	aldehyde dehydrogenase
PA14_13110		-1.11066	7.76588e-05	8.16437	7.83009	7.65728	7.10169	-0.430798	0.0200799	23.1046	22.957	22.66	22.4853	long-chain-fatty-acid--CoA ligase
PA14_13130		-1.33835	1.39353e-18	11.0409	10.729	10.5685	9.74596	-0.923858	0.000117	25.5238	25.0661	24.4872	24.396	hypothetical protein
PA14_13140		-0.982047	0.000352564	9.71471	9.53227	9.31654	8.76774	-1.0249	0.000138	25.6925	25.5483	24.6563	24.5117	hypothetical protein
PA14_16260		-2.00393	4.25919e-05	7.24092	6.4832	5.59882	5.29984	-1.6723	2.71e-79	22.8711	22.238	21.1803	21.0361	FMN oxidoreductase
PA14_16630		-1.31215	0.00114909	7.4235	7.1214	6.91163	6.0709	-1.00578	1.51e-08	25.835	25.3191	24.7816	24.6319	outer membrane protein, OmpA
PA14_17960	glpK	-2.22191	1.81628e-17	8.14026	7.35392	7.01814	5.97238	-0.799623	1.05e-13	23.4157	22.9893	22.5894	22.4092	glycerol kinase
PA14_19370		-1.5718	6.09134e-33	8.75724	8.0794	8.02901	7.22861	-0.418913	0.0215044	23.2843	23.0252	22.6973	22.6681	asparagine synthetase
PA14_19910		-2.988	6.17986e-12	6.09144	5.00157	3.53417	3.29461	-2.45831	1.31e-17	19.4812	18.0556	16.8473	16.7295	pyruvate dehydrogenase E1 component, beta chain
PA14_20690		-1.5608	5.12013e-13	6.688	6.3594	6.3539	5.19757	-1.15966	3.64e-38	18.7237	17.9761	17.4215	17.4145	hypothetical protein
PA14_24970		-1.46009	7.33311e-06	5.67769	5.50915	5.28437	4.29261	-0.949885	8.2e-32	19.7673	19.3756	18.6938	18.6441	lipid kinase
PA14_26780		-2.79401	3.70639e-07	9.72145	8.76433	8.17307	6.96258	-2.11964	7.27e-42	22.7557	21.4336	20.4506	20.4088	hypothetical protein
PA14_27360		-1.10303	0.000104302	6.02022	5.67144	5.09012	5.00209	-0.751216	1.75e-08	20.6634	20.4288	19.9858	19.7528	enoyl-CoA hydratase
PA14_27730	fadE	-1.01549	8.21846e-05	8.56481	8.05448	7.86892	7.58409	-1.32282	1.15e-48	23.7447	23.0417	22.3117	22.2741	acyl-CoA dehydrogenase
PA14_28150		-2.12925	0.000716842	4.26712	3.66605	2.9994	2.3344	-1.32172	4.6e-19	16.6934	15.952	15.6409	15.2114	hypothetical protein
PA14_28180		-0.750416	0.00211398	5.83002	5.58687	5.55326	5.13102	-0.848722	1.39e-15	20.9075	20.1879	20.1428	19.9838	hypothetical protein
PA14_28950		-2.4366	1.28238e-06	4.50297	3.59168	3.33784	2.3048	-2.01444	2.63e-63	19.1426	18.0261	17.2548	17.0566	hypothetical protein
PA14_29230		-1.50413	4.55511e-07	5.06119	4.68728	4.59895	3.68344	-1.60754	1.13e-29	22.1177	21.4077	20.4002	20.3417	hypothetical protein
PA14_30260		-1.18785	6.93562e-06	6.75574	6.38419	6.31519	5.63849	-0.282185	0.0336057	16.4775	16.1656	16.038	16.0231	arginyl-tRNA-protein transferase
PA14_32280		-1.87923	6.88248e-08	6.51143	5.87755	5.22629	4.7275	-1.51081	7.22e-28	21.5996	20.7125	20.0129	19.9425	hypothetical protein
PA14_34030	hcp3	-3.11775	7.33311e-06	10.5419	8.59598	7.68966	7.62104	-2.43003	2.86e-20	20.4494	19.7981	18.0026	17.9972	Hcp3
PA14_34100	hsiJ3	-1.41248	0.0179918	7.52915	6.67864	6.17959	6.14981	-1.37514	3.21e-10	18.7713	18.586	17.2692	17.2436	HsiJ3
PA14_35530	bkdA1	-2.1644	2.48275e-19	6.10404	5.45076	5.20032	4.06601	-0.86186	3.04e-12	17.4566	16.7922	16.4876	16.401	2-oxoisovalerate dehydrogenase subunit alpha
PA14_35640	pslI	-1.24621	0.00139174	3.60527	3.35683	2.9071	2.5159	-0.599153	8.4e-13	16.6294	16.0547	15.8789	15.8694	transferase
PA14_35670	pslG	-1.25395	0.00010542	3.9235	3.76241	3.66697	2.90024	-1.01626	6.4e-06	14.7293	14.2042	13.5973	13.5914	glycosyl hydrolase
PA14_35740		-1.33024	1.70055e-14	8.68295	8.12777	7.99466	7.40478	-0.898094	7.13e-07	15.792	15.5015	14.8745	14.724	transposase
PA14_36290		-2.1845	3.88545e-10	6.30549	5.64676	5.50449	4.1915	-1.82086	5.19e-82	22.0803	21.6697	20.2818	20.146	hypothetical protein
PA14_36420		-1.21431	0.00114127	6.13629	5.53491	5.10542	4.99715	-1.15252	3.53e-09	21.2778	20.5171	20.2094	20.0072	sensor/response regulator hybrid
PA14_36450		-2.35566	3.5087e-08	4.93297	4.44667	4.41042	2.75298	-0.958527	8.64e-10	21.2236	20.5045	20.1604	20.0762	hypothetical protein
PA14_36530		-3.62383	6.89361e-08	4.6181	3.55105	3.00483	1.60965	-2.76154	3.33e-20	22.6108	20.9869	19.7385	19.6244	hypothetical protein
PA14_36550		-2.32257	9.525e-17	4.93951	4.34356	4.21626	2.71455	-1.61419	4.07e-39	19.3558	18.1698	17.6516	17.6297	hypothetical protein
PA14_36630		-3.2231	4.37107e-18	6.67543	5.40809	3.9447	3.59105	-1.61217	7.03e-26	21.806	20.6903	20.047	20.0218	glycosyl hydrolase
PA14_36710	glgB	-2.98394	1.88669e-11	6.44797	5.04948	4.26284	3.58674	-2.12827	4.73e-34	21.1984	19.8567	19.1712	18.871	glycogen branching protein
PA14_36820		-3.37415	0.00153182	5.44958	3.58909	2.48561	2.17973	-3.2688	4.42e-16	18.0931	15.7312	15.2482	15.0238	hypothetical protein
PA14_37710	fusA2	-1.4942	6.18262e-11	8.53664	8.07076	7.77702	7.09065	-1.35001	2.25e-25	22.9852	22.1676	21.507	21.4872	elongation factor G
PA14_38050		-1.95424	0.000851612	2.4893	2.277	2.26632	1.23903	-0.505858	0.0455764	14.2044	14.0049	13.6328	13.5123	hypothetical protein
PA14_38630	atoB	-0.947212	0.0001415	5.57184	4.84802	4.71972	4.70037	-0.488566	6.82e-10	22.4608	22.1598	21.8201	21.7968	acetyl-CoA acetyltransferase
PA14_38720		-0.967071	0.000827137	6.55372	6.34425	6.13094	5.64188	-0.65914	9.54e-20	19.9272	19.5654	19.0735	19.0729	hypothetical protein
PA14_38770		-1.9101	5.22069e-05	5.17545	4.99088	4.93959	3.36955	-1.57703	5.61e-15	14.5981	13.8933	12.9066	12.8325	peptidase
PA14_38840		-1.42264	0.000248565	5.70954	5.6228	5.43927	4.28841	-0.881476	6.56e-14	22.9868	22.3427	21.9631	21.9608	NAD+ dependent acetaldehyde dehydrogenase
PA14_39270		-1.82748	1.27233e-05	6.44702	5.50818	5.22032	4.71793	-2.39485	6.15e-08	14.6796	13.5967	12.4893	12.3057	hypothetical protein
PA14_40110		-2.1483	8.99649e-07	6.28365	6.05225	5.14433	4.1762	-1.52327	1.28e-17	16.3187	15.9345	14.6861	14.6323	hypothetical protein
PA14_42140		-1.60499	3.44426e-07	4.89905	4.32627	4.1047	3.38258	-1.68609	2.17e-11	16.2998	15.3319	14.766	14.4952	transglutaminase
PA14_42270	pscJ	-2.46132	0.00098032	15.2624	14.1238	13.1376	12.5797	-0.615535	5.62e-08	23.7762	23.6028	23.5719	23.0005	pscJ type III export protein
PA14_42350	pscC	-1.41445	9.12126e-05	11.4672	11.0897	10.3796	10.0087	-0.917001	1.39e-09	22.9965	22.515	22.4601	21.936	Type III secretion outer membrane protein PscC precursor
PA14_42400	exsB	-1.71853	2.6537e-06	10.2195	9.59426	8.5253	8.49653	-1.11651	8.29e-43	21.0844	20.5129	20.2742	19.8009	exoenzyme S synthesis protein B
PA14_42410		-1.87275	1.04597e-07	8.56164	7.51565	6.84636	6.67116	-1.4637	2.2e-05	22.2286	21.599	21.2454	20.4864	hypothetical protein
PA14_46770		-1.95927	1.15907e-06	5.7788	5.21873	4.97587	3.88961	-1.28038	2.09e-07	21.3989	21.0992	20.1231	19.9751	hypothetical protein
PA14_46820		-2.25086	2.30831e-14	6.94066	5.87387	5.41723	4.74446	-1.6067	2.54e-06	15.1338	14.4582	13.5757	13.3445	hypothetical protein
PA14_47130		-1.60145	0.00345781	5.07952	4.6171	4.42644	3.55664	-1.60155	6.04e-10	21.6049	20.6991	20.0847	19.7937	hypothetical protein
PA14_49270	napc	-2.55949	2.12541e-07	6.65985	5.87312	4.96013	4.2002	-1.50398	5.2e-07	19.2878	19.0301	17.4986	17.4785	cytochrome c-type protein NapC
PA14_50880		-1.95121	0.00147416	9.00403	8.18899	7.8859	7.08405	-2.77391	5.96e-49	25.6297	24.6034	23.08	22.6801	hypothetical protein
PA14_51510		-1.50247	7.30921e-06	10.8461	10.0129	9.61461	9.35563	-0.808954	1.83e-07	20.4434	20.2049	19.9078	19.4403	hypothetical protein
PA14_53910	pmtA	-1.82425	5.60617e-06	5.41805	4.67046	4.46629	3.73553	-1.5099	4.66e-28	17.1961	16.7948	15.6763	15.5061	phospholipid methyltransferase
PA14_54000	prpD	-1.49811	2.47875e-07	7.41259	6.19417	6.11563	5.96356	-1.89096	2.44e-20	24.6815	23.2125	23.1852	22.8415	2-methylcitrate dehydratase
PA14_54620		-1.10076	1.86014e-05	6.95966	6.48148	6.0024	5.91695	-0.512079	6.25e-08	19.8128	19.2504	19.1911	19.1517	aldehyde dehydrogenase
PA14_54670		-2.06966	4.61844e-08	6.74718	5.54519	5.03103	4.74319	-2.29584	1.47e-91	22.5195	21.2626	20.1318	20.0608	3-hydroxyisobutyrate dehydrogenase
PA14_62680		-1.43697	0.00185037	11.3745	11.2514	10.4701	9.82836	-1.65429	1.52e-21	22.7876	22.3069	21.5966	21.2337	hypothetical protein
PA14_64480	osmE	-1.36959	2.41109e-08	6.50437	6.08319	5.84893	5.20559	-1.50862	2.15e-23	22.2556	21.5391	20.7351	20.5466	DNA-binding transcriptional activator OsmE
PA14_64490		-2.08352	5.40646e-07	4.41019	4.40397	4.07902	2.7118	-1.86588	5.13e-40	22.2164	21.141	20.3827	20.21	hypothetical protein
PA14_65770	aspC	-0.864629	0.0303784	3.95018	3.6548	3.50847	3.15409	-0.434082	0.0289393	16.1317	15.9916	15.5942	15.4742	aspartate transaminase
PA14_68350	arcC	-1.99265	3.52899e-05	7.44268	6.4506	5.71638	5.47962	-2.02519	1.33e-91	24.2778	23.6314	22.2915	22.0865	carbamate kinase
PA14_69470	algR	-1.14733	5.64097e-19	9.23328	9.04745	8.88126	8.13213	-1.46146	5.19e-72	24.7186	23.9418	23.1604	23.1464	alginate biosynthesis regulatory protein AlgR
PA14_70010		-1.77636	2.18212e-06	4.80825	4.35795	4.28842	3.22384	-0.817839	6.03e-07	19.5205	18.8526	18.658	18.6216	hypothetical protein
PA14_70140		-0.713895	0.000885685	8.33549	7.96427	7.91089	7.64557	-0.830037	3.89e-10	24.1846	23.4742	23.4304	23.2629	aldehyde dehydrogenase
PA14_73090		-0.828541	0.00513524	7.70368	7.42283	7.103	6.92273	-0.703344	0.00838749	22.0038	21.7905	21.2751	21.1548	hypothetical protein

[truncated: 2 more sheets: Overlap_U shape, Overlap_Upside-down U]
