# Supplementary material for: Impact of Growth Rate on the Protein-mRNA Ratio in Pseudomonas aeruginosa
Source: mBio. 2022 Dec 8;14(1):e03067-22. doi: 10.1128/mbio.03067-22 (PMC9973009; doi:10.1128/mbio.03067-22)
Supplement: DATA SET S3 [file mbio.03067-22-s0003.xls]

## Sheet: 25hr doubling time 
Genes whose mRNA levels cannot predict their protein abundances well at 25hr doubling time, quantified using a statistical measure called standardized residual (absolute value > 2 standardized residual)
locus_tag	gene	description
PA14_00530		hypothetical protein
PA14_00980	fha1	Fha1
PA14_01070	tssF1	TssF1
PA14_01160		hypothetical protein
PA14_01300	coxA	cytochrome c oxidase subunit I
PA14_01380		protoheme IX farnesyltransferase
PA14_02190		hypothetical protein
PA14_03160		hypothetical protein
PA14_03380		hypothetical protein
PA14_03730		fatty acid desaturase
PA14_03960	spuH	polyamine transport protein PotI
PA14_04420		hypothetical protein
PA14_04930	rpoH	RNA polymerase factor sigma-32
PA14_05510		hypothetical protein
PA14_05580		hypothetical protein
PA14_06280		hypothetical protein
PA14_06770	nirQ	regulatory protein NirQ
PA14_07580		glycerol-3-phosphate acyltransferase PlsY
PA14_07710	apaG	ApaG protein
PA14_07800		hypothetical protein
PA14_08070		phage tail sheath protein
PA14_08540		hypothetical protein
PA14_09400	phzS	hypothetical protein
PA14_09410	phzG1	pyrodoxamine 5'-phosphate oxidase
PA14_09440	phzE1	phenazine biosynthesis protein PhzE
PA14_10350		secretion protein
PA14_11740		hypothetical protein
PA14_12070	rodA	rod shape-determining protein
PA14_12900		DNA binding protein
PA14_14290		hypothetical protein
PA14_15435		hypothetical protein
PA14_15770		hypothetical protein
PA14_16290		hypothetical protein
PA14_16440		hypothetical protein
PA14_16640		lipoprotein
PA14_16870		ABC transporter ATP-binding protein
PA14_18690		peroxidase
PA14_18870		hypothetical protein
PA14_19950		hypothetical protein
PA14_20510		hypothetical protein
PA14_20820		two-component response regulator
PA14_20960		isomerase
PA14_21220		hypothetical protein
PA14_21240		hypothetical protein
PA14_21840		hypothetical protein
PA14_22290	vacJ	hypothetical protein
PA14_22800	yciB	intracellular septation protein A
PA14_22820		PHP domain-containing protein
PA14_23630		hypothetical protein
PA14_25100		hypothetical protein
PA14_26020		aminopeptidase
PA14_26810		two-component sensor
PA14_26980		hypothetical protein
PA14_27050		Slt family transglycosylase
PA14_27940		two-component response regulator
PA14_28250		secreted acid phosphatase
PA14_28770		hypothetical protein
PA14_28800		hypothetical protein
PA14_28840		helicase
PA14_29300		transcriptional regulator
PA14_29350	pfeA	outer membrane receptor FepA
PA14_29600		6-pyruvoyl-tetrahydropterin synthase
PA14_30390		sulfur relay protein TusC
PA14_30980		hypothetical protein
PA14_31060		hypothetical protein
PA14_31280		integrase
PA14_31480		AraC family transcriptional regulator
PA14_32930		hypothetical protein
PA14_33190		hypothetical protein
PA14_33270	pvdG	protein PvdG
PA14_34010	hsiG3	HsiG3
PA14_35740		transposase
PA14_36190		hypothetical protein
PA14_36345	exoY	adenylate cyclase
PA14_37650		hypothetical protein
PA14_37830		pyridoxal-phosphate dependent protein
PA14_38010		hypothetical protein
PA14_38130		amino acid permease
PA14_38260		hypothetical protein
PA14_39140		hypothetical protein
PA14_39590	metE	5- methyltetrahydropteroyltriglutamate/homocysteine S-methyltransferase
PA14_39770		regulatory protein
PA14_39880	phzG2	pyridoxamine 5'-phosphate oxidase
PA14_40490		hypothetical protein
PA14_40560		hypothetical protein
PA14_41150	nppC	peptidyl nucleoside antibiotic ABC transporter permease NppC
PA14_41820	pabB	para-aminobenzoate synthase component I
PA14_41880		universal stress protein
PA14_42390	exsA	transcriptional regulator ExsA
PA14_42660	pscU	translocation protein in type III secretion
PA14_42680		hypothetical protein
PA14_42830		hypothetical protein
PA14_43290		lipoprotein
PA14_43720		hypothetical protein
PA14_43940	sucD	succinyl-CoA synthetase subunit alpha
PA14_44240		glutamine synthetase
PA14_44350		cbb3-type cytochrome c oxidase subunit II
PA14_44390		cytochrome c oxidase subunit
PA14_44480	pemB	PemB
PA14_44760		xanthine dehydrogenase accessory factor X
PA14_45010		hydroxypyruvate isomerase
PA14_45510		CheW domain-containing protein
PA14_45840		hypothetical protein
PA14_47120		hypothetical protein
PA14_48040	aprI	alkaline proteinase inhibitor AprI
PA14_48590		hypothetical protein
PA14_48800		hypothetical protein
PA14_48970		helix destabilizing protein of bacteriophage Pf1
PA14_49010	xisF5	Pf5 prophage excisionase, XisF5
PA14_49920		hypothetical protein
PA14_50340	flgL	flagellar hook-associated protein FlgL
PA14_50430	flgG	flagellar basal body rod protein FlgG
PA14_50440	flgF	flagellar basal body rod protein FlgF
PA14_51350	phnB	anthranilate synthase component II
PA14_51810		hypothetical protein
PA14_51850		hypothetical protein
PA14_52840		C4-dicarboxylate-binding periplasmic protein
PA14_53190	bolA	morphogene protein BolA
PA14_53210		hypothetical protein
PA14_53290	trxB2	thioredoxin reductase 2
PA14_53550		transcriptional regulator
PA14_53840		hypothetical protein
PA14_54080		hypothetical protein
PA14_54180		hypothetical protein
PA14_55610	dnaE2	error-prone DNA polymerase
PA14_55760		hypothetical protein
PA14_56190		hypothetical protein
PA14_56830	icmP	metalloproteinase outer membrane
PA14_57010	groEL	chaperonin GroEL
PA14_57425	ftsI	penicillin-binding protein 3
PA14_57490		hypothetical protein
PA14_57950		hypothetical protein
PA14_57980		phosphoryl carrier protein
PA14_58910		chromosome partitioning-like protein
PA14_59910		hypothetical protein
PA14_59930		hypothetical protein
PA14_60120	dcd2	deoxycytidine deaminase
PA14_62250		hypothetical protein
PA14_62810	secG	preprotein translocase subunit SecG
PA14_63120		hypothetical protein
PA14_63350		GNAT family acetyltransferase
PA14_63360		hypothetical protein
PA14_63640	fadH2	2,4-dienoyl-CoA reductase
PA14_63660		hypothetical protein
PA14_63680		hypothetical protein
PA14_63960	cntO	CntO
PA14_64090	aroQ1	3-dehydroquinate dehydratase
PA14_64180		hypothetical protein
PA14_64780		transcriptional regulator
PA14_65090		hypothetical protein
PA14_65810		hypothetical protein
PA14_66100		hypothetical protein
PA14_66330	msrA	peptide methionine sulfoxide reductase
PA14_66700		nuclease
PA14_67530		hypothetical protein
PA14_68260		c4-dicarboxylate-binding protein
PA14_68290		C4-dicarboxylate transporter
PA14_68400		LysM domain/BON superfamily protein
PA14_68470		hypothetical protein
PA14_68620		hypothetical protein
PA14_69010		hypothetical protein
PA14_69300		hypothetical protein
PA14_69480	algZ	alginate biosynthesis protein AlgZ/FimS
PA14_69780		hypothetical protein
PA14_69900		hypothetical protein
PA14_70170		hypothetical protein
PA14_70600		HU family DNA-binding protein
PA14_70730	ubiA	4-hydroxybenzoate octaprenyltransferase
PA14_70780		hypothetical protein
PA14_70920		major facilitator transporter
PA14_71070		AraC family transcriptional regulator
PA14_73110		hypothetical protein

## Sheet: 14hr doubling time 
Genes whose mRNA levels cannot predict their protein abundances well at 14hr doubling time, quantified using a statistical measure called standardized residual (absolute value > 2 standardized residual)
locus_tag	gene	description
PA14_00530		hypothetical protein
PA14_00980	fha1	Fha1
PA14_01070	tssF1	TssF1
PA14_01160		hypothetical protein
PA14_01300	coxA	cytochrome c oxidase subunit I
PA14_02190		hypothetical protein
PA14_03160		hypothetical protein
PA14_03730		fatty acid desaturase
PA14_03960	spuH	polyamine transport protein PotI
PA14_04420		hypothetical protein
PA14_04930	rpoH	RNA polymerase factor sigma-32
PA14_05380	pilK	methyltransferase PilK
PA14_05510		hypothetical protein
PA14_05580		hypothetical protein
PA14_06280		hypothetical protein
PA14_07580		glycerol-3-phosphate acyltransferase PlsY
PA14_07710	apaG	ApaG protein
PA14_08070		phage tail sheath protein
PA14_08540		hypothetical protein
PA14_09400	phzS	hypothetical protein
PA14_09410	phzG1	pyrodoxamine 5'-phosphate oxidase
PA14_09440	phzE1	phenazine biosynthesis protein PhzE
PA14_09810		hypothetical protein
PA14_10350		secretion protein
PA14_12070	rodA	rod shape-determining protein
PA14_14290		hypothetical protein
PA14_15435		hypothetical protein
PA14_15770		hypothetical protein
PA14_16440		hypothetical protein
PA14_16640		lipoprotein
PA14_16870		ABC transporter ATP-binding protein
PA14_18690		peroxidase
PA14_18870		hypothetical protein
PA14_19950		hypothetical protein
PA14_20820		two-component response regulator
PA14_20960		isomerase
PA14_21220		hypothetical protein
PA14_21240		hypothetical protein
PA14_21840		hypothetical protein
PA14_22290	vacJ	hypothetical protein
PA14_22800	yciB	intracellular septation protein A
PA14_22820		PHP domain-containing protein
PA14_25100		hypothetical protein
PA14_26020		aminopeptidase
PA14_26260		hydrolase
PA14_26980		hypothetical protein
PA14_27570		GAF domain-containing protein
PA14_27940		two-component response regulator
PA14_28760		hypothetical protein
PA14_28770		hypothetical protein
PA14_28800		hypothetical protein
PA14_28840		helicase
PA14_29300		transcriptional regulator
PA14_29350	pfeA	outer membrane receptor FepA
PA14_29600		6-pyruvoyl-tetrahydropterin synthase
PA14_30390		sulfur relay protein TusC
PA14_30700		sensor/response regulator hybrid
PA14_30980		hypothetical protein
PA14_31060		hypothetical protein
PA14_31280		integrase
PA14_31480		AraC family transcriptional regulator
PA14_32930		hypothetical protein
PA14_33190		hypothetical protein
PA14_33530		hypothetical protein
PA14_33730		dipeptidase
PA14_33820	pvdQ	penicillin acylase-related protein
PA14_36190		hypothetical protein
PA14_38010		hypothetical protein
PA14_38130		amino acid permease
PA14_38260		hypothetical protein
PA14_39010	pqqF	pyrroloquinoline quinone biosynthesis protein F
PA14_39770		regulatory protein
PA14_39880	phzG2	pyridoxamine 5'-phosphate oxidase
PA14_40560		hypothetical protein
PA14_41150	nppC	peptidyl nucleoside antibiotic ABC transporter permease NppC
PA14_41820	pabB	para-aminobenzoate synthase component I
PA14_41880		universal stress protein
PA14_42680		hypothetical protein
PA14_42830		hypothetical protein
PA14_43510		hypothetical protein
PA14_43720		hypothetical protein
PA14_43940	sucD	succinyl-CoA synthetase subunit alpha
PA14_44350		cbb3-type cytochrome c oxidase subunit II
PA14_44390		cytochrome c oxidase subunit
PA14_44480	pemB	PemB
PA14_45840		hypothetical protein
PA14_47120		hypothetical protein
PA14_48040	aprI	alkaline proteinase inhibitor AprI
PA14_48590		hypothetical protein
PA14_48800		hypothetical protein
PA14_48920		bacteriophage protein
PA14_49900		hypothetical protein
PA14_49920		hypothetical protein
PA14_50340	flgL	flagellar hook-associated protein FlgL
PA14_50430	flgG	flagellar basal body rod protein FlgG
PA14_50440	flgF	flagellar basal body rod protein FlgF
PA14_51350	phnB	anthranilate synthase component II
PA14_51810		hypothetical protein
PA14_51850		hypothetical protein
PA14_52840		C4-dicarboxylate-binding periplasmic protein
PA14_53190	bolA	morphogene protein BolA
PA14_53210		hypothetical protein
PA14_53290	trxB2	thioredoxin reductase 2
PA14_53550		transcriptional regulator
PA14_53840		hypothetical protein
PA14_54080		hypothetical protein
PA14_54180		hypothetical protein
PA14_55610	dnaE2	error-prone DNA polymerase
PA14_55760		hypothetical protein
PA14_56190		hypothetical protein
PA14_56830	icmP	metalloproteinase outer membrane
PA14_57010	groEL	chaperonin GroEL
PA14_57425	ftsI	penicillin-binding protein 3
PA14_57950		hypothetical protein
PA14_57980		phosphoryl carrier protein
PA14_58910		chromosome partitioning-like protein
PA14_59910		hypothetical protein
PA14_59930		hypothetical protein
PA14_60120	dcd2	deoxycytidine deaminase
PA14_60240		hypothetical protein
PA14_62180		hypothetical protein
PA14_62250		hypothetical protein
PA14_62570	folK	2-amino-4-hydroxy-6- hydroxymethyldihydropteridine pyrophosphokinase
PA14_62810	secG	preprotein translocase subunit SecG
PA14_63350		GNAT family acetyltransferase
PA14_63360		hypothetical protein
PA14_63640	fadH2	2,4-dienoyl-CoA reductase
PA14_63660		hypothetical protein
PA14_64090	aroQ1	3-dehydroquinate dehydratase
PA14_64180		hypothetical protein
PA14_65090		hypothetical protein
PA14_66100		hypothetical protein
PA14_67530		hypothetical protein
PA14_68260		c4-dicarboxylate-binding protein
PA14_68290		C4-dicarboxylate transporter
PA14_68400		LysM domain/BON superfamily protein
PA14_68470		hypothetical protein
PA14_68620		hypothetical protein
PA14_69300		hypothetical protein
PA14_69480	algZ	alginate biosynthesis protein AlgZ/FimS
PA14_69780		hypothetical protein
PA14_69900		hypothetical protein
PA14_70600		HU family DNA-binding protein
PA14_70730	ubiA	4-hydroxybenzoate octaprenyltransferase
PA14_70780		hypothetical protein
PA14_70920		major facilitator transporter
PA14_71070		AraC family transcriptional regulator
PA14_71150		hypothetical protein
PA14_72210		hypothetical protein
PA14_72880		short-chain dehydrogenase
PA14_73110		hypothetical protein

## Sheet: 6hr doubling time
Genes whose mRNA levels cannot predict their protein abundances well at 6hr doubling time, quantified using a statistical measure called standardized residual (absolute value > 2 standardized residual)
locus_tag	gene	description
PA14_00530		hypothetical protein
PA14_00980	fha1	Fha1
PA14_01070	tssF1	TssF1
PA14_01160		hypothetical protein
PA14_02190		hypothetical protein
PA14_03730		fatty acid desaturase
PA14_04420		hypothetical protein
PA14_04930	rpoH	RNA polymerase factor sigma-32
PA14_05510		hypothetical protein
PA14_05960		cold-shock protein
PA14_06280		hypothetical protein
PA14_07580		glycerol-3-phosphate acyltransferase PlsY
PA14_08070		phage tail sheath protein
PA14_08540		hypothetical protein
PA14_09400	phzS	hypothetical protein
PA14_09410	phzG1	pyrodoxamine 5'-phosphate oxidase
PA14_09440	phzE1	phenazine biosynthesis protein PhzE
PA14_09450	phzD1	phenazine biosynthesis protein PhzD
PA14_10350		secretion protein
PA14_11010		hypothetical protein
PA14_12070	rodA	rod shape-determining protein
PA14_14290		hypothetical protein
PA14_14975		hypothetical protein
PA14_15070	oprC	outer membrane copper receptor OprC
PA14_15435		hypothetical protein
PA14_15770		hypothetical protein
PA14_16440		hypothetical protein
PA14_16640		lipoprotein
PA14_16870		ABC transporter ATP-binding protein
PA14_17910		alpha/beta hydrolase
PA14_18690		peroxidase
PA14_19950		hypothetical protein
PA14_20820		two-component response regulator
PA14_20960		isomerase
PA14_20970	cyp23	cytochrome P450
PA14_21000		hypothetical protein
PA14_21010		FAD-dependent monooxygenase
PA14_21220		hypothetical protein
PA14_21240		hypothetical protein
PA14_21840		hypothetical protein
PA14_22290	vacJ	hypothetical protein
PA14_22800	yciB	intracellular septation protein A
PA14_22820		PHP domain-containing protein
PA14_25100		hypothetical protein
PA14_26810		two-component sensor
PA14_26980		hypothetical protein
PA14_27940		two-component response regulator
PA14_28760		hypothetical protein
PA14_28770		hypothetical protein
PA14_28800		hypothetical protein
PA14_28840		helicase
PA14_29300		transcriptional regulator
PA14_29600		6-pyruvoyl-tetrahydropterin synthase
PA14_30390		sulfur relay protein TusC
PA14_30700		sensor/response regulator hybrid
PA14_31280		integrase
PA14_31290	pa1L	PA-I galactophilic lectin
PA14_31480		AraC family transcriptional regulator
PA14_32930		hypothetical protein
PA14_33190		hypothetical protein
PA14_33280	pvdL	peptide synthase
PA14_33500	pvdH	diaminobutyrate--2-oxoglutarate aminotransferase
PA14_33530		hypothetical protein
PA14_33550		ABC transporter ATP-binding protein
PA14_33560		adhesion protein
PA14_33610		peptide synthase
PA14_33680	fpvA	ferripyoverdine receptor
PA14_33690	pvdE	pyoverdine biosynthesis protein PvdE
PA14_33710	pvdO	protein PvdO
PA14_33720	pvdN	protein PvdN
PA14_33730		dipeptidase
PA14_33810	pvdA	L-ornithine N5-oxygenase
PA14_33820	pvdQ	penicillin acylase-related protein
PA14_36190		hypothetical protein
PA14_38010		hypothetical protein
PA14_38260		hypothetical protein
PA14_39770		regulatory protein
PA14_39880	phzG2	pyridoxamine 5'-phosphate oxidase
PA14_39910	phzE2	phenazine biosynthesis protein PhzE
PA14_39925	phzD2	phenazine biosynthesis protein PhzD
PA14_40490		hypothetical protein
PA14_40560		hypothetical protein
PA14_41150	nppC	peptidyl nucleoside antibiotic ABC transporter permease NppC
PA14_41820	pabB	para-aminobenzoate synthase component I
PA14_41880		universal stress protein
PA14_42830		hypothetical protein
PA14_42860		hypothetical protein
PA14_43720		hypothetical protein
PA14_43940	sucD	succinyl-CoA synthetase subunit alpha
PA14_44350		cbb3-type cytochrome c oxidase subunit II
PA14_44390		cytochrome c oxidase subunit
PA14_44480	pemB	PemB
PA14_45010		hydroxypyruvate isomerase
PA14_45840		hypothetical protein
PA14_48040	aprI	alkaline proteinase inhibitor AprI
PA14_48590		hypothetical protein
PA14_48800		hypothetical protein
PA14_48910		hypothetical protein
PA14_48930		coat protein A of bacteriophage Pf1
PA14_48970		helix destabilizing protein of bacteriophage Pf1
PA14_49010	xisF5	Pf5 prophage excisionase, XisF5
PA14_49360		glucosyl transferase
PA14_49920		hypothetical protein
PA14_50430	flgG	flagellar basal body rod protein FlgG
PA14_51350	phnB	anthranilate synthase component II
PA14_51410	pqsC	PqsC
PA14_51810		hypothetical protein
PA14_51850		hypothetical protein
PA14_52840		C4-dicarboxylate-binding periplasmic protein
PA14_53190	bolA	morphogene protein BolA
PA14_53290	trxB2	thioredoxin reductase 2
PA14_53550		transcriptional regulator
PA14_53840		hypothetical protein
PA14_54810		hypothetical protein
PA14_55610	dnaE2	error-prone DNA polymerase
PA14_55760		hypothetical protein
PA14_56190		hypothetical protein
PA14_56830	icmP	metalloproteinase outer membrane
PA14_57010	groEL	chaperonin GroEL
PA14_57950		hypothetical protein
PA14_57980		phosphoryl carrier protein
PA14_58910		chromosome partitioning-like protein
PA14_59910		hypothetical protein
PA14_59930		hypothetical protein
PA14_60120	dcd2	deoxycytidine deaminase
PA14_60240		hypothetical protein
PA14_62180		hypothetical protein
PA14_62250		hypothetical protein
PA14_62570	folK	2-amino-4-hydroxy-6- hydroxymethyldihydropteridine pyrophosphokinase
PA14_62810	secG	preprotein translocase subunit SecG
PA14_63350		GNAT family acetyltransferase
PA14_63360		hypothetical protein
PA14_63640	fadH2	2,4-dienoyl-CoA reductase
PA14_63660		hypothetical protein
PA14_64090	aroQ1	3-dehydroquinate dehydratase
PA14_66100		hypothetical protein
PA14_67530		hypothetical protein
PA14_68260		c4-dicarboxylate-binding protein
PA14_68290		C4-dicarboxylate transporter
PA14_68470		hypothetical protein
PA14_68620		hypothetical protein
PA14_69010		hypothetical protein
PA14_69300		hypothetical protein
PA14_69780		hypothetical protein
PA14_69900		hypothetical protein
PA14_70170		hypothetical protein
PA14_70600		HU family DNA-binding protein
PA14_70730	ubiA	4-hydroxybenzoate octaprenyltransferase
PA14_70920		major facilitator transporter
PA14_71070		AraC family transcriptional regulator
PA14_72210		hypothetical protein
PA14_72880		short-chain dehydrogenase
PA14_73110		hypothetical protein

## Sheet: 3hr doubling time
Genes whose mRNA levels cannot predict their protein abundances well at 3hr doubling time, quantified using a statistical measure called standardized residual (absolute value > 2 standardized residual)
locus_tag	gene	description
PA14_00530		hypothetical protein
PA14_00980	fha1	Fha1
PA14_01070	tssF1	TssF1
PA14_01160		hypothetical protein
PA14_02190		hypothetical protein
PA14_03160		hypothetical protein
PA14_03380		hypothetical protein
PA14_03680	cysT	sulfate transport protein CysT
PA14_03730		fatty acid desaturase
PA14_03960	spuH	polyamine transport protein PotI
PA14_04030		hypothetical protein
PA14_04420		hypothetical protein
PA14_04930	rpoH	RNA polymerase factor sigma-32
PA14_05380	pilK	methyltransferase PilK
PA14_05580		hypothetical protein
PA14_05960		cold-shock protein
PA14_06280		hypothetical protein
PA14_06660	nirE	uroporphyrin-III c-methyltransferase
PA14_07580		glycerol-3-phosphate acyltransferase PlsY
PA14_07800		hypothetical protein
PA14_08070		phage tail sheath protein
PA14_08540		hypothetical protein
PA14_08920	rplP	50S ribosomal protein L16
PA14_09070	rpmJ	50S ribosomal protein L36
PA14_09350		hypothetical protein
PA14_09440	phzE1	phenazine biosynthesis protein PhzE
PA14_09730		dihydrodipicolinate synthase
PA14_09810		hypothetical protein
PA14_10350		secretion protein
PA14_10500		cbb3-type cytochrome c oxidase subunit I
PA14_12070	rodA	rod shape-determining protein
PA14_14290		hypothetical protein
PA14_14975		hypothetical protein
PA14_15435		hypothetical protein
PA14_15770		hypothetical protein
PA14_16440		hypothetical protein
PA14_16630		outer membrane protein, OmpA
PA14_16640		lipoprotein
PA14_16870		ABC transporter ATP-binding protein
PA14_17910		alpha/beta hydrolase
PA14_18690		peroxidase
PA14_18870		hypothetical protein
PA14_19950		hypothetical protein
PA14_20820		two-component response regulator
PA14_21240		hypothetical protein
PA14_21520		hypothetical protein
PA14_21840		hypothetical protein
PA14_22290	vacJ	hypothetical protein
PA14_22480		hypothetical protein
PA14_22800	yciB	intracellular septation protein A
PA14_22820		PHP domain-containing protein
PA14_23390	orfE	polysaccharide biosynthesis protein
PA14_23630		hypothetical protein
PA14_25100		hypothetical protein
PA14_26020		aminopeptidase
PA14_26260		hydrolase
PA14_26810		two-component sensor
PA14_27940		two-component response regulator
PA14_28250		secreted acid phosphatase
PA14_28760		hypothetical protein
PA14_28770		hypothetical protein
PA14_28800		hypothetical protein
PA14_28840		helicase
PA14_29300		transcriptional regulator
PA14_29600		6-pyruvoyl-tetrahydropterin synthase
PA14_30200	cspD	cold-shock protein CspD
PA14_30390		sulfur relay protein TusC
PA14_30620		AraC family transcriptional regulator
PA14_30700		sensor/response regulator hybrid
PA14_30980		hypothetical protein
PA14_31060		hypothetical protein
PA14_31280		integrase
PA14_31480		AraC family transcriptional regulator
PA14_32930		hypothetical protein
PA14_33270	pvdG	protein PvdG
PA14_35160		phenazine-utilizing monooxygenase A
PA14_36190		hypothetical protein
PA14_38010		hypothetical protein
PA14_38130		amino acid permease
PA14_38260		hypothetical protein
PA14_39010	pqqF	pyrroloquinoline quinone biosynthesis protein F
PA14_39770		regulatory protein
PA14_40490		hypothetical protein
PA14_40560		hypothetical protein
PA14_41150	nppC	peptidyl nucleoside antibiotic ABC transporter permease NppC
PA14_41820	pabB	para-aminobenzoate synthase component I
PA14_41880		universal stress protein
PA14_42680		hypothetical protein
PA14_42830		hypothetical protein
PA14_43510		hypothetical protein
PA14_43720		hypothetical protein
PA14_44240		glutamine synthetase
PA14_44350		cbb3-type cytochrome c oxidase subunit II
PA14_44390		cytochrome c oxidase subunit
PA14_44640		hypothetical protein
PA14_45840		hypothetical protein
PA14_47120		hypothetical protein
PA14_48040	aprI	alkaline proteinase inhibitor AprI
PA14_48800		hypothetical protein
PA14_48910		hypothetical protein
PA14_48970		helix destabilizing protein of bacteriophage Pf1
PA14_49010	xisF5	Pf5 prophage excisionase, XisF5
PA14_49920		hypothetical protein
PA14_50340	flgL	flagellar hook-associated protein FlgL
PA14_50430	flgG	flagellar basal body rod protein FlgG
PA14_50440	flgF	flagellar basal body rod protein FlgF
PA14_51350	phnB	anthranilate synthase component II
PA14_51810		hypothetical protein
PA14_51850		hypothetical protein
PA14_52840		C4-dicarboxylate-binding periplasmic protein
PA14_53190	bolA	morphogene protein BolA
PA14_53290	trxB2	thioredoxin reductase 2
PA14_53550		transcriptional regulator
PA14_53840		hypothetical protein
PA14_53860		hypothetical protein
PA14_54180		hypothetical protein
PA14_55610	dnaE2	error-prone DNA polymerase
PA14_55760		hypothetical protein
PA14_56190		hypothetical protein
PA14_57490		hypothetical protein
PA14_57950		hypothetical protein
PA14_57980		phosphoryl carrier protein
PA14_58910		chromosome partitioning-like protein
PA14_59910		hypothetical protein
PA14_59930		hypothetical protein
PA14_60120	dcd2	deoxycytidine deaminase
PA14_60240		hypothetical protein
PA14_60960		hypothetical protein
PA14_62180		hypothetical protein
PA14_62250		hypothetical protein
PA14_62290		ABC transporter permease
PA14_62810	secG	preprotein translocase subunit SecG
PA14_63350		GNAT family acetyltransferase
PA14_63360		hypothetical protein
PA14_63640	fadH2	2,4-dienoyl-CoA reductase
PA14_63660		hypothetical protein
PA14_63680		hypothetical protein
PA14_63960	cntO	CntO
PA14_64090	aroQ1	3-dehydroquinate dehydratase
PA14_64180		hypothetical protein
PA14_66100		hypothetical protein
PA14_66700		nuclease
PA14_67530		hypothetical protein
PA14_68260		c4-dicarboxylate-binding protein
PA14_68290		C4-dicarboxylate transporter
PA14_68400		LysM domain/BON superfamily protein
PA14_68470		hypothetical protein
PA14_68620		hypothetical protein
PA14_69010		hypothetical protein
PA14_69300		hypothetical protein
PA14_69780		hypothetical protein
PA14_69900		hypothetical protein
PA14_70170		hypothetical protein
PA14_70600		HU family DNA-binding protein
PA14_70730	ubiA	4-hydroxybenzoate octaprenyltransferase
PA14_70920		major facilitator transporter
PA14_71150		hypothetical protein
PA14_72210		hypothetical protein
PA14_73110		hypothetical protein
PA14_73300	atpE	F0F1 ATP synthase subunit C

## Sheet: Shared across all
Shared genes whose mRNA levels cannot predict their protein abundances well across all 4 growth rates
locus_tag	gene	description
PA14_00530		hypothetical protein
PA14_00980	fha1	Fha1
PA14_01070	tssF1	TssF1
PA14_01160		hypothetical protein
PA14_02190		hypothetical protein
PA14_03730		fatty acid desaturase
PA14_04420		hypothetical protein
PA14_04930	rpoH	RNA polymerase factor sigma-32
PA14_06280		hypothetical protein
PA14_07580		glycerol-3-phosphate acyltransferase PlsY
PA14_08070		phage tail sheath protein
PA14_08540		hypothetical protein
PA14_09440	phzE1	phenazine biosynthesis protein PhzE
PA14_10350		secretion protein
PA14_12070	rodA	rod shape-determining protein
PA14_14290		hypothetical protein
PA14_15435		hypothetical protein
PA14_15770		hypothetical protein
PA14_16440		hypothetical protein
PA14_16640		lipoprotein
PA14_16870		ABC transporter ATP-binding protein
PA14_18690		peroxidase
PA14_19950		hypothetical protein
PA14_20820		two-component response regulator
PA14_21240		hypothetical protein
PA14_21840		hypothetical protein
PA14_22290	vacJ	hypothetical protein
PA14_22800	yciB	intracellular septation protein A
PA14_22820		PHP domain-containing protein
PA14_25100		hypothetical protein
PA14_27940		two-component response regulator
PA14_28770		hypothetical protein
PA14_28800		hypothetical protein
PA14_28840		helicase
PA14_29300		transcriptional regulator
PA14_29600		6-pyruvoyl-tetrahydropterin synthase
PA14_30390		sulfur relay protein TusC
PA14_31280		integrase
PA14_31480		AraC family transcriptional regulator
PA14_32930		hypothetical protein
PA14_36190		hypothetical protein
PA14_38010		hypothetical protein
PA14_38260		hypothetical protein
PA14_39770		regulatory protein
PA14_40560		hypothetical protein
PA14_41150	nppC	peptidyl nucleoside antibiotic ABC transporter permease NppC
PA14_41820	pabB	para-aminobenzoate synthase component I
PA14_41880		universal stress protein
PA14_42830		hypothetical protein
PA14_43720		hypothetical protein
PA14_44350		cbb3-type cytochrome c oxidase subunit II
PA14_44390		cytochrome c oxidase subunit
PA14_45840		hypothetical protein
PA14_48040	aprI	alkaline proteinase inhibitor AprI
PA14_48800		hypothetical protein
PA14_49920		hypothetical protein
PA14_50430	flgG	flagellar basal body rod protein FlgG
PA14_51350	phnB	anthranilate synthase component II
PA14_51810		hypothetical protein
PA14_51850		hypothetical protein
PA14_52840		C4-dicarboxylate-binding periplasmic protein
PA14_53190	bolA	morphogene protein BolA
PA14_53290	trxB2	thioredoxin reductase 2
PA14_53550		transcriptional regulator
PA14_53840		hypothetical protein
PA14_55610	dnaE2	error-prone DNA polymerase
PA14_55760		hypothetical protein
PA14_56190		hypothetical protein
PA14_57950		hypothetical protein
PA14_57980		phosphoryl carrier protein
PA14_58910		chromosome partitioning-like protein
PA14_59910		hypothetical protein
PA14_59930		hypothetical protein
PA14_60120	dcd2	deoxycytidine deaminase
PA14_62250		hypothetical protein
PA14_62810	secG	preprotein translocase subunit SecG
PA14_63350		GNAT family acetyltransferase
PA14_63360		hypothetical protein
PA14_63640	fadH2	2,4-dienoyl-CoA reductase
PA14_63660		hypothetical protein
PA14_64090	aroQ1	3-dehydroquinate dehydratase
PA14_66100		hypothetical protein
PA14_67530		hypothetical protein
PA14_68260		c4-dicarboxylate-binding protein
PA14_68290		C4-dicarboxylate transporter
PA14_68470		hypothetical protein
PA14_68620		hypothetical protein
PA14_69300		hypothetical protein
PA14_69780		hypothetical protein
PA14_69900		hypothetical protein
PA14_70600		HU family DNA-binding protein
PA14_70730	ubiA	4-hydroxybenzoate octaprenyltransferase
PA14_70920		major facilitator transporter
PA14_73110		hypothetical protein

## Sheet: 25hr doubling time_ONLY
Genes whose mRNA levels cannot predict their protein abundances well and are only present at 25hr doubling time
locus_tag	gene	description
PA14_01380		protoheme IX farnesyltransferase
PA14_06770	nirQ	regulatory protein NirQ
PA14_11740		hypothetical protein
PA14_12900		DNA binding protein
PA14_16290		hypothetical protein
PA14_20510		hypothetical protein
PA14_27050		Slt family transglycosylase
PA14_34010	hsiG3	HsiG3
PA14_35740		transposase
PA14_36345	exoY	adenylate cyclase
PA14_37650		hypothetical protein
PA14_37830		pyridoxal-phosphate dependent protein
PA14_39140		hypothetical protein
PA14_39590	metE	5- methyltetrahydropteroyltriglutamate/homocysteine S-methyltransferase
PA14_42390	exsA	transcriptional regulator ExsA
PA14_42660	pscU	translocation protein in type III secretion
PA14_43290		lipoprotein
PA14_44760		xanthine dehydrogenase accessory factor X
PA14_45510		CheW domain-containing protein
PA14_63120		hypothetical protein
PA14_64780		transcriptional regulator
PA14_65810		hypothetical protein
PA14_66330	msrA	peptide methionine sulfoxide reductase

## Sheet: 14hr doubling time_ONLY
Genes whose mRNA levels cannot predict their protein abundances well and are only present at 14hr doubling time
locus_tag	gene	description
PA14_27570		GAF domain-containing protein
PA14_48920		bacteriophage protein
PA14_49900		hypothetical protein

## Sheet: 6hr doubling time_ONLY
Genes whose mRNA levels cannot predict their protein abundances well and are only present at 6hr doubling time
locus_tag	gene	description
PA14_09450	phzD1	phenazine biosynthesis protein PhzD
PA14_11010		hypothetical protein
PA14_15070	oprC	outer membrane copper receptor OprC
PA14_20970	cyp23	cytochrome P450
PA14_21000		hypothetical protein
PA14_21010		FAD-dependent monooxygenase
PA14_31290	pa1L	PA-I galactophilic lectin
PA14_33280	pvdL	peptide synthase
PA14_33500	pvdH	diaminobutyrate--2-oxoglutarate aminotransferase
PA14_33550		ABC transporter ATP-binding protein
PA14_33560		adhesion protein
PA14_33610		peptide synthase
PA14_33680	fpvA	ferripyoverdine receptor
PA14_33690	pvdE	pyoverdine biosynthesis protein PvdE
PA14_33710	pvdO	protein PvdO
PA14_33720	pvdN	protein PvdN
PA14_33810	pvdA	L-ornithine N5-oxygenase
PA14_39910	phzE2	phenazine biosynthesis protein PhzE
PA14_39925	phzD2	phenazine biosynthesis protein PhzD
PA14_42860		hypothetical protein
PA14_48930		coat protein A of bacteriophage Pf1
PA14_49360		glucosyl transferase
PA14_51410	pqsC	PqsC
PA14_54810		hypothetical protein

## Sheet: 3hr doubling time_ONLY
Genes whose mRNA levels cannot predict their protein abundances well and are only present at 3hr doubling time
locus_tag	gene	description
PA14_03680	cysT	sulfate transport protein CysT
PA14_04030		hypothetical protein
PA14_06660	nirE	uroporphyrin-III c-methyltransferase
PA14_08920	rplP	50S ribosomal protein L16
PA14_09070	rpmJ	50S ribosomal protein L36
PA14_09350		hypothetical protein
PA14_09730		dihydrodipicolinate synthase
PA14_10500		cbb3-type cytochrome c oxidase subunit I
PA14_16630		outer membrane protein, OmpA
PA14_21520		hypothetical protein
PA14_22480		hypothetical protein
PA14_23390	orfE	polysaccharide biosynthesis protein
PA14_30200	cspD	cold-shock protein CspD
PA14_30620		AraC family transcriptional regulator
PA14_35160		phenazine-utilizing monooxygenase A
PA14_44640		hypothetical protein
PA14_53860		hypothetical protein
PA14_60960		hypothetical protein
PA14_62290		ABC transporter permease
PA14_73300	atpE	F0F1 ATP synthase subunit C
