# Supplementary material for: Impact of Growth Rate on the Protein-mRNA Ratio in Pseudomonas aeruginosa
Source: mBio. 2022 Dec 8;14(1):e03067-22. doi: 10.1128/mbio.03067-22 (PMC9973009; doi:10.1128/mbio.03067-22)
Supplement: DATA SET S4 [file mbio.03067-22-s0004.xls]

## Sheet: Consistent PTR
Gene with conserved PTR ratio across diverse conditions, including different strains, media and growth rates
locustag_PA14	gene	description	locustag	locustag_PA14_old	PTR ratio
					log2(Protein/RNA)
PA14_00020	dnaN	DNA polymerase III	PA0002	PA14_RS00010	16.097
PA14_00050	gyrB	DNA gyrase subunit B	PA0004	PA14_RS00020	15.783
PA14_00090	glyS	glycyl-tRNA synthetase beta chain	PA0008	PA14_RS00040	15.9332
PA14_00180		conserved hypothetical protein	PA0017	PA14_RS00085	14.9574
PA14_00190	fmt	methionyl-tRNA formyltransferase	PA0018	PA14_RS00090	16.324
PA14_00210	tsaP	T4P secretin-associated protein TsaP	PA0020	PA14_RS00100	13.9858
PA14_00280	hemF	coproporphyrinogen III oxidase	PA0024	PA14_RS00120	14.9356
PA14_00570		hypothetical protein	PA0045	PA14_RS00235	14.7902
PA14_00790	prlC	oligopeptidase A	PA0067	PA14_RS00340	15.0527
PA14_01600	bauC	3-Oxopropanoate dehydrogenase	PA0130	PA14_RS00660	14.1191
PA14_01710	ahpC	alkyl hydroperoxide reductase subunit C	PA0139	PA14_RS00705	15.7067
PA14_03430	davD	glutaric semialdehyde dehydrogenase	PA0265	PA14_RS01425	16.3182
PA14_03810	aguA	agmatine deiminase	PA0292	PA14_RS01560	15.3095
PA14_03920	spuD	polyamine transport protein	PA0300	PA14_RS01600	15.749
PA14_03980	hacB	acylhomoserine lactone acylase B	PA0305	PA14_RS01625	14.077
PA14_04100		hypothetical protein	PA0315	PA14_RS01680	16.2623
PA14_04110	serA	D-3-phosphoglycerate dehydrogenase	PA0316	PA14_RS01685	16.1954
PA14_04140		hypothetical protein	PA0317	PA14_RS01690	15.8936
PA14_04300		conserved hypothetical protein	PA0329	PA14_RS01750	16.1872
PA14_04310	rpiA	ribose 5-phosphate isomerase	PA0330	PA14_RS01755	15.1018
PA14_04630	ilvD	dihydroxy-acid dehydratase	PA0353	PA14_RS01875	16.5626
PA14_04760	coaD	phosphopantetheine adenylyltransferase	PA0363	PA14_RS01930	15.4229
PA14_04980	thiG	thiamine biosynthesis protein	PA0381	PA14_RS02025	16.4822
PA14_05050		conserved hypothetical protein	PA0387	PA14_RS02055	14.999
PA14_05250		noncatalytic dihydroorotase-like protein	PA0401	PA14_RS02130	15.5127
PA14_05260	pyrB	aspartate carbamoyltransferase	PA0402	PA14_RS02135	13.6036
PA14_05330	pilH	twitching motility protein PilH	PA0409	PA14_RS02170	14.6569
PA14_05360	pilJ	twitching motility protein PilJ	PA0411	PA14_RS02180	15.116
PA14_05480		hypothetical protein	PA0421	PA14_RS02230	16.2533
PA14_05550	oprM	Major intrinsic multiple antibiotic resistance efflux outer membrane protein OprM precursor	PA0427	PA14_RS02260	15.6622
PA14_05590	metF	5	PA0430	PA14_RS02275	15.6588
PA14_05690	codA	cytosine deaminase	PA0437	PA14_RS02310	16.276
PA14_06190		probable glutathione S-transferase	PA0473	PA14_RS02490	15.7612
PA14_06290	glcB	malate synthase G	PA0482	PA14_RS02535	16.4218
PA14_06600		probable acyl-CoA dehydrogenase	PA0506	PA14_RS02645	16.4267
PA14_06620		probable acyl-CoA dehydrogenase	PA0507	PA14_RS02650	15.7969
PA14_06990		conserved hypothetical protein	PA0537	PA14_RS02805	15.6335
PA14_07130	tktA	transketolase	PA0548	PA14_RS02860	17.1698
PA14_07190	pgk	phosphoglycerate kinase	PA0552	PA14_RS02880	16.708
PA14_07730	ksgA	rRNA (adenine-N6	PA0592	PA14_RS03090	12.8471
PA14_07760	surA	peptidyl-prolyl cis-trans isomerase SurA	PA0594	PA14_RS03100	15.8246
PA14_07770	lptD	LPS-assembly protein LptD	PA0595	PA14_RS03105	14.1288
PA14_08730	rplA	50S ribosomal protein L1	PA4273	PA14_RS03530	16.6544
PA14_08760	rpoB	DNA-directed RNA polymerase beta chain	PA4270	PA14_RS03545	15.3608
PA14_08810	rpsG	30S ribosomal protein S7	PA4267	PA14_RS03560	16.3
PA14_08820	fusA1	elongation factor G	PA4266	PA14_RS03565	16.1907
PA14_08840	rpsJ	30S ribosomal protein S10	PA4264	PA14_RS03575	15.8046
PA14_08850	rplC	50S ribosomal protein L3	PA4263	PA14_RS03580	15.1668
PA14_08860	rplD	50S ribosomal protein L4	PA4262	PA14_RS03585	15.4468
PA14_08890	rpsS	30S ribosomal protein S19	PA4259	PA14_RS03600	16.9037
PA14_08900	rplV	50S ribosomal protein L22	PA4258	PA14_RS03605	16.0417
PA14_08910	rpsC	30S ribosomal protein S3	PA4257	PA14_RS03610	15.8363
PA14_08930	rpmC	50S ribosomal protein L29	PA4255	PA14_RS03620	16.3193
PA14_08940	rpsQ	30S ribosomal protein S17	PA4254	PA14_RS03625	15.5684
PA14_08960	rplX	50S ribosomal protein L24	PA4252	PA14_RS03635	14.4971
PA14_08990	rpsH	30S ribosomal protein S8	PA4249	PA14_RS03650	15.6265
PA14_09020	rpsE	30S ribosomal protein S5	PA4246	PA14_RS03665	16.1232
PA14_09080	rpsM	30S ribosomal protein S13	PA4241	PA14_RS03690	15.6688
PA14_09100	rpsD	30S ribosomal protein S4	PA4239	PA14_RS03700	15.5098
PA14_09130	rplQ	50S ribosomal protein L17	PA4237	PA14_RS03710	15.9017
PA14_09160	ftnA	bacterial ferritin	PA4235	PA14_RS03720	16.5518
PA14_09200	ssb	single-stranded DNA-binding protein	PA4232	PA14_RS03735	16.3147
PA14_11340		probable thioredoxin	PA4061	PA14_RS04590	16.2181
PA14_11450	nusB	NusB protein	PA4052	PA14_RS04630	14.7943
PA14_11510	ribA	GTP cyclohydrolase II	PA4047	PA14_RS04655	14.8634
PA14_11690	ppa	inorganic pyrophosphatase	PA4031	PA14_RS04735	15.6406
PA14_12100	dacC	D-ala-D-ala-carboxypeptidase	PA3999	PA14_RS04895	15.3624
PA14_12210	lptE	LPS-assembly lipoprotein LptE	PA3988	PA14_RS04950	15.2988
PA14_12230	leuS	leucyl-tRNA synthetase	PA3987	PA14_RS04955	14.2349
PA14_12390	hemL	glutamate-1-semialdehyde 2	PA3977	PA14_RS05005	16.1957
PA14_13410	prfC	peptide chain release factor 3	PA3903	PA14_RS05395	14.6742
PA14_14040	rhl	ATP-dependent RNA helicase RhlB	PA3861	PA14_RS05620	14.5702
PA14_14390		hypothetical protein	PA3836	PA14_RS05755	16.2418
PA14_14470	pepA	leucine aminopeptidase	PA3831	PA14_RS05785	17.1219
PA14_14630	secD	secretion protein SecD	PA3821	PA14_RS05840	15.2947
PA14_14730	iscS	L-cysteine desulfurase (pyridoxal phosphate-dependent)	PA3814	PA14_RS05875	14.3891
PA14_14750	iscA	probable iron-binding protein IscA	PA3812	PA14_RS05885	13.9165
PA14_14820	ndk	nucleoside diphosphate kinase	PA3807	PA14_RS05910	16.4634
PA14_14830		conserved hypothetical protein	PA3806	PA14_RS05915	12.4819
PA14_14860		hypothetical protein	PA3804	PA14_RS05925	14.8131
PA14_14880	gcpE	probable isoprenoid biosynthetic protein GcpE	PA3803	NA	14.5487
PA14_14890	hisS	histidyl-tRNA synthetase	PA3802	PA14_RS05935	14.2931
PA14_14900		conserved hypothetical protein	PA3801	PA14_RS05940	15.9778
PA14_14910		conserved hypothetical protein	PA3800	PA14_RS05945	15.496
PA14_14930		conserved hypothetical protein	PA3799	PA14_RS05950	14.4687
PA14_15030	leuA	2-isopropylmalate synthase	PA3792	PA14_RS05985	14.521
PA14_15340	guaA	GMP synthase	PA3769	PA14_RS06105	15.5587
PA14_15890	purT	phosphoribosylglycinamide formyltransferase 2	PA3751	PA14_RS06365	16.0957
PA14_15960	ffh	signal recognition particle protein Ffh	PA3746	PA14_RS06390	15.3807
PA14_15970	rpsP	30S ribosomal protein S16	PA3745	PA14_RS06395	16.7317
PA14_16000	rplS	50S ribosomal protein L19	PA3742	PA14_RS06410	15.5943
PA14_16050	dsbC	thioldisulfide interchange protein DsbC	PA3737	PA14_RS06435	15.909
PA14_16070	hom	homoserine dehydrogenase	PA3736	PA14_RS06440	14.6123
PA14_16090	thrC	threonine synthase	PA3735	PA14_RS06445	15.185
PA14_16530	lysS	lysyl-tRNA synthetase	PA3700	PA14_RS06625	16.0152
PA14_16630	lptF	Lipotoxon F	PA3692	PA14_RS06665	17.9453
PA14_16700	adk	adenylate kinase	PA3686	PA14_RS06695	17.0457
PA14_16830		hypothetical protein	PA3675	PA14_RS06750	15.3252
PA14_16860	plsB	glycerol-3-phosphate acyltransferase	PA3673	PA14_RS06760	12.1778
PA14_16950	dapD	tetrahydrodipicolinate succinylase	PA3666	PA14_RS06795	16.7625
PA14_17050	map	methionine aminopeptidase	PA3657	PA14_RS06840	14.4337
PA14_17080	pyrH	uridylate kinase	PA3654	PA14_RS06855	12.7179
PA14_17190	fabZ	(3R)-hydroxymyristoyl-[acyl carrier protein] dehydratase	PA3645	PA14_RS06900	14.593
PA14_17320	eno	enolase	PA3635	PA14_RS06950	16.268
PA14_18650	grxD	GrxD	PA3533	PA14_RS07470	15.9096
PA14_18710	pyrC	dihydroorotase	PA3527	PA14_RS07500	15.1565
PA14_18740	argG	argininosuccinate synthase	PA3525	PA14_RS07510	15.4372
PA14_19050	metG	methionyl-tRNA synthetase	PA3482	PA14_RS07635	15.5843
PA14_19090		probable deoxycytidine triphosphate deaminase	PA3480	PA14_RS07645	14.1195
PA14_19470	mqoA	malatequinone oxidoreductase	PA3452	PA14_RS07785	14.5082
PA14_20650	dsdA	D-serine dehydratase	PA3357	PA14_RS08300	15.1905
PA14_21370	fadD1	long-chain-fatty-acid--CoA ligase	PA3299	PA14_RS08600	15.6461
PA14_21440		probable HIT family protein	PA3295	PA14_RS08620	16.0722
PA14_21540		hypothetical protein	PA3286	NA	15.7077
PA14_21820		probable peptidyl-prolyl cis-trans isomerase	PA3262	PA14_RS08800	16.2282
PA14_21880	algO	AlgO	PA3257	PA14_RS08835	14.1147
PA14_23260	gyrA	DNA gyrase subunit A	PA3168	PA14_RS09415	15.6111
PA14_23270	serC	3-phosphoserine aminotransferase	PA3167	PA14_RS09420	15.5228
PA14_23280	pheA	chorismate mutase	PA3166	PA14_RS09425	14.4381
PA14_23310	still frameshift 3-phosphoshikimate 1-carboxyvinyltransferase prephenate dehydrogenase	NA	PA3164	PA14_RS09435	15.0852
PA14_23500		probable amino acid aminotransferase	PA3139	PA14_RS09515	15.5423
PA14_23560	gltX	glutamyl-tRNA synthetase	PA3134	PA14_RS09540	15.2269
PA14_23680	ibpA	heat-shock protein IbpA	PA3126	PA14_RS09600	17.6603
PA14_23790	leuB	3-isopropylmalate dehydrogenase	PA3118	PA14_RS09640	15.201
PA14_23830	fimV	Motility protein FimV	PA3115	PA14_RS09655	14.3868
PA14_23920	purF	amidophosphoribosyltransferase	PA3108	PA14_RS09690	15.1819
PA14_24270	pepN	aminopeptidase N	PA3083	PA14_RS09830	16.0527
PA14_24300		conserved hypothetical protein	PA3081	PA14_RS09840	15.2041
PA14_24445	gdhB	NAD-dependent glutamate dehydrogenase	PA3068	PA14_RS09910	16.3295
PA14_24640	pyrD	dihydroorotate dehydrogenase	PA3050	PA14_RS09985	14.8179
PA14_25080	faoA	fatty-acid oxidation complex alpha-subunit	PA3014	PA14_RS10170	16.791
PA14_25110	topA	DNA topoisomerase I	PA3011	PA14_RS10185	14.7025
PA14_25220		hypothetical protein	PA3003	PA14_RS10225	15.7077
PA14_25280	nqrA	Na+-translocating NADHubiquinone oxidoreductase subunit Nrq1	PA2999	PA14_RS10245	14.9065
PA14_25390	sth	soluble pyridine nucleotide transhydrogenase	PA2991	PA14_RS10285	15.2148
PA14_25630	rpmF	50S ribosomal protein L32	PA2970	PA14_RS10395	15.0096
PA14_25660	fabG	3-oxoacyl-[acyl-carrier-protein] reductase	PA2967	PA14_RS10410	16.7952
PA14_25840		electron transfer flavoprotein-ubiquinone oxidoreductase	PA2953	PA14_RS10480	15.4571
PA14_25880	etfA	electron transfer flavoprotein alpha-subunit	PA2951	PA14_RS10490	16.6168
PA14_25900	pfm锞�	proton motive force protein	PA2950	PA14_RS10495	16.6041
PA14_25960		conserved hypothetical protein	PA2945	PA14_RS10525	15.2155
PA14_27000		probable chemotaxis transducer	PA2867	PA14_RS10925	14.3342
PA14_27180		conserved hypothetical protein	PA2854	PA14_RS10990	15.1844
PA14_27560		conserved hypothetical protein	PA2823	PA14_RS11150	15.288
PA14_27960	tal	transaldolase	PA2796	PA14_RS11340	16.0753
PA14_28180	pauB3	FAD-dependent oxidoreductase	PA2776	PA14_RS11440	14.5879
PA14_28650	thrS	threonyl-tRNA synthetase	PA2744	PA14_RS11665	15.5322
PA14_28660	infC	translation initiation factor IF-3	PA2743	PA14_RS11670	14.8185
PA14_28680	rplT	50S ribosomal protein L20	PA2741	PA14_RS11680	15.5397
PA14_29590	mvaU	MvaU	PA2667	PA14_RS12080	15.9614
PA14_29970	nuoF	NADH dehydrogenase I chain F	PA2641	NA	15.2299
PA14_29990	nuoD	NADH dehydrogenase I chain C	PA2639	PA14_RS12225	14.6857
PA14_30050	aceA	isocitrate lyase AceA	PA2634	PA14_RS12250	16.0824
PA14_30110	purB	adenylosuccinate lyase	PA2629	PA14_RS12275	15.3822
PA14_30150	trmU	tRNA methyltransferase	PA2626	PA14_RS12290	14.3303
PA14_30180	idh	isocitrate dehydrogenase	PA2624	PA14_RS12300	15.6536
PA14_30230	clpA	ATP-binding protease component ClpA	PA2620	PA14_RS12320	13.771
PA14_30330	serS	seryl-tRNA synthetase	PA2612	PA14_RS12360	15.8662
PA14_30800		hypothetical protein	PA2575	PA14_RS12565	17.1856
PA14_31650	xthA	exodeoxyribonuclease III	PA2545	PA14_RS12955	15.5926
PA14_31810	tpx	thiol peroxidase	PA2532	PA14_RS13020	18.1134
PA14_33040	gcvT2	glycine cleavage system protein T2	PA2442	PA14_RS13470	17.3728
PA14_38080		hypothetical protein	PA2044	PA14_RS15480	13.3563
PA14_38530	fahA	fumarylacetoacetase	PA2008	PA14_RS15660	15.1232
PA14_40770	cysI	sulfite reductase	PA1838	PA14_RS16525	14.4323
PA14_41190	ppiD	peptidyl-prolyl cis-trans isomerase D	PA1805	PA14_RS16690	14.9835
PA14_41240	clpP	ClpP	PA1801	PA14_RS16715	15.4598
PA14_41250	tig	trigger factor	PA1800	PA14_RS16720	15.7297
PA14_41360	cysS	cysteinyl-tRNA synthetase	PA1795	PA14_RS16775	15.0742
PA14_41640		probable methyltransferase	PA1772	PA14_RS16890	16.0713
PA14_41710		hypothetical protein	PA1767	PA14_RS16920	14.7201
PA14_41920		phospho-2-dehydro-3-deoxyheptonate aldolase	PA1750	PA14_RS17010	14.9358
PA14_43220		probable chemotaxis transducer	PA1646	PA14_RS17560	12.6671
PA14_43280	selD	selenophosphate synthetase	PA1642	PA14_RS17585	15.0204
PA14_43640	gpsA	glycerol-3-phosphate dehydrogenase	PA1614	PA14_RS17725	14.1544
PA14_43690	fabB	beta-ketoacyl-ACP synthase I	PA1609	PA14_RS17750	14.5475
PA14_43850	htpG	heat shock protein HtpG	PA1596	PA14_RS17815	16.6994
PA14_44000	sucB	dihydrolipoamide succinyltransferase (E2 subunit)	PA1586	PA14_RS17865	16.7288
PA14_44290	acnA	aconitate hydratase 1	PA1562	PA14_RS17990	15.5516
PA14_44380	ccoO1	Cytochrome c oxidase	PA1553	PA14_RS18035	14.1776
PA14_44630	dnaX	DNA polymerase subunits gamma and tau	PA1532	PA14_RS18145	13.8283
PA14_44660	lig	DNA ligase	PA1529	PA14_RS18160	15.0822
PA14_45580		probable methyltransferase	PA1459	PA14_RS18510	13.0325
PA14_45590		probable two-component sensor	PA1458	PA14_RS18515	13.9205
PA14_47490		hypothetical protein	PA1293	PA14_RS19310	14.8535
PA14_49410		probable cold-shock protein	PA1159	PA14_RS20075	17.2705
PA14_49460	nrdA	NrdA	PA1156	PA14_RS20090	15.6942
PA14_49470	nrdB	NrdB	PA1155	PA14_RS20095	14.0825
PA14_50220	fleQ	transcriptional regulator FleQ	PA1097	PA14_RS20385	14.1798
PA14_50520	braC	branched-chain amino acid transport protein BraC	PA1074	PA14_RS20500	16.4999
PA14_50630		hypothetical protein	PA1064	PA14_RS20550	16.0021
PA14_50740		conserved hypothetical protein	PA1053	PA14_RS20605	15.8656
PA14_51240	purC	phosphoribosylaminoimidazole-succinocarboxamide synthase	PA1013	PA14_RS20825	15.9959
PA14_51260		hypothetical protein	PA1011	PA14_RS20835	15.4143
PA14_51290	bcp	bacterioferritin comigratory protein	PA1008	PA14_RS20850	14.5403
PA14_51820	aspS	aspartyl-tRNA synthetase	PA0963	PA14_RS21090	15.7669
PA14_51880	oprD	Basic amino acid	PA0958	PA14_RS21115	16.2078
PA14_52040	purM	phosphoribosylaminoimidazole synthetase	PA0945	PA14_RS21185	15.8454
PA14_52140		conserved hypothetical protein	PA0937	PA14_RS21230	12.9999
PA14_52600	alaS	alanyl-tRNA synthetase	PA0903	PA14_RS21420	15.3249
PA14_52660	aruB	N2-Succinylarginine dihydrolase	PA0899	PA14_RS21440	16.1445
PA14_52670	aruD	N-Succinylglutamate 5-semialdehyde dehydrogenase	PA0898	PA14_RS21445	16.3208
PA14_53010	phhC	aromatic amino acid aminotransferase	PA0870	PA14_RS21585	14.1512
PA14_54170	putA	proline dehydrogenase PutA	PA0782	PA14_RS22050	14.9527
PA14_54210	asrA	AsrA	PA0779	PA14_RS22065	14.9231
PA14_55770		probable phosphate transporter	PA4292	PA14_RS22760	12.7133
PA14_56000	pctA	chemotactic transducer PctA	PA4309	PA14_RS22845	16.4023
PA14_56300		probable fumarase	PA4333	PA14_RS22970	15.3604
PA14_56780	sodB	superoxide dismutase	PA4366	PA14_RS23140	16.9577
PA14_57210	argJ	glutamate N-acetyltransferase	PA4402	PA14_RS23325	16.1203
PA14_57275	ftsZ	cell division protein FtsZ	PA4407	PA14_RS23350	14.348
PA14_57300	ftsQ	cell division protein FtsQ	PA4409	PA14_RS23360	10.8287
PA14_57390	murF	UDP-N-acetylmuramoylalanyl-D-glutamyl-2	PA4416	PA14_RS23395	13.3074
PA14_57410	murE	UDP-N-acetylmuramoylalanyl-D-glutamate-2	PA4417	PA14_RS23400	14.9056
PA14_57450		conserved hypothetical protein	PA4420	PA14_RS23415	13.8037
PA14_57530	sspA	stringent starvation protein A	PA4428	PA14_RS23455	14.8593
PA14_57540		probable cytochrome c1 precursor	PA4429	PA14_RS23460	16.1009
PA14_57570		probable iron-sulfur protein	PA4431	PA14_RS23470	14.759
PA14_57600		probable oxidoreductase	PA4434	PA14_RS23485	14.3222
PA14_57690		hypothetical protein	PA4441	PA14_RS23520	14.8109
PA14_57760	algW	AlgW protein	PA4446	PA14_RS23545	14.4746
PA14_57840		conserved hypothetical protein	PA4453	PA14_RS23580	16.5362
PA14_57930	lptB	Lipopolysaccharide export system ATP-binding protein LptB	PA4461	PA14_RS23620	12.8813
PA14_57960	ptsN	nitrogen regulatory IIA protein	PA4464	PA14_RS23635	13.8775
PA14_58150	mreB	rod shape-determining protein MreB	PA4481	PA14_RS23720	15.0069
PA14_58180	gatA	Glu-tRNA(Gln) amidotransferase subunit A	PA4483	PA14_RS23730	15.8085
PA14_58190	gatB	Glu-tRNA(Gln) amidotransferase subunit B	PA4484	NA	15.6165
PA14_60190	clpB	ClpB protein	PA4542	PA14_RS24560	16.728
PA14_60330	lytB	LytB protein	PA4557	PA14_RS24640	14.1192
PA14_60350		probable peptidyl-prolyl cis-trans isomerase	PA4558	PA14_RS24645	15.377
PA14_60380	ribF	riboflavin kinase/FAD synthase	PA4561	PA14_RS24660	12.9938
PA14_60800		probable ATP-binding component of ABC transporter	PA4595	PA14_RS24835	15.9365
PA14_61290		hypothetical protein	PA4632	PA14_RS25035	14.1491
PA14_61400	mqoB	malatequinone oxidoreductase	PA4640	PA14_RS25085	15.6289
PA14_61650	pagL	Lipid A 3-O-deacylase	PA4661	PA14_RS25190	16.0998
PA14_61720		hypothetical protein	PA4667	PA14_RS25220	13.6348
PA14_61780		probable ribosomal protein L25	PA4671	PA14_RS25245	15.4699
PA14_62150	ilvH	acetolactate synthase isozyme III small subunit	PA4695	PA14_RS25400	15.3707
PA14_62160	ilvI	acetolactate synthase large subunit	PA4696	PA14_RS25405	14.5477
PA14_62230		conserved hypothetical protein	PA4701	PA14_RS25430	16.166
PA14_62580	panB	3-methyl-2-oxobutanoate hydroxymethyltransferase	PA4729	PA14_RS25575	15.6062
PA14_62590	panC	pantoate--beta-alanine ligase	PA4730	PA14_RS25580	14.6849
PA14_62710	pnp	polyribonucleotide nucleotidyltransferase	PA4740	PA14_RS25630	16.0464
PA14_62760	infB	translation initiation factor IF-2	PA4744	PA14_RS25650	15.4791
PA14_62770	nusA	N utilization substance protein A	PA4745	PA14_RS25655	15.0031
PA14_62840	glmM	phosphoglucosamine mutase	PA4749	PA14_RS25685	14.5336
PA14_62860	ftsH	cell division protein FtsH	PA4751	PA14_RS25695	14.6677
PA14_62900	greA	transcription elongation factor GreA	PA4755	PA14_RS25715	17.1939
PA14_62910	carB	carbamoylphosphate synthetase large subunit	PA4756	PA14_RS25720	16.2618
PA14_62930	carA	carbamoyl-phosphate synthase small chain	PA4758	PA14_RS25730	16.5347
PA14_62990	grpE	heat shock protein GrpE	PA4762	PA14_RS25750	16.684
PA14_63030	omlA	Outer membrane lipoprotein OmlA precursor	PA4765	PA14_RS25765	13.9944
PA14_63090	lldD	L-lactate dehydrogenase	PA4771	PA14_RS25795	14.7582
PA14_63990	speA	arginine decarboxylase (ADC)	PA4839	PA14_RS26160	15.2651
PA14_64000		conserved hypothetical protein	PA4840	PA14_RS26165	13.9528
PA14_64100	accB	biotin carboxyl carrier protein (BCCP)	PA4847	PA14_RS26200	14.7205
PA14_64110	accC	biotin carboxylase	PA4848	PA14_RS26205	15.5036
PA14_64220	purD	phosphoribosylamine--glycine ligase	PA4855	PA14_RS26240	16.4421
PA14_64840		probable short-chain dehydrogenase	PA4907	PA14_RS26505	15.2608
PA14_65000	azu	azurin precursor	PA4922	PA14_RS26580	15.3623
PA14_65130	dnaB	replicative DNA helicase	PA4931	PA14_RS26625	13.7277
PA14_65150	rplI	50S ribosomal protein L9	PA4932	PA14_RS26630	16.0875
PA14_65170	rpsR	30S ribosomal protein S18	PA4934	PA14_RS26640	17.0363
PA14_65230	purA	adenylosuccinate synthetase	PA4938	PA14_RS26670	15.5926
PA14_65570		hypothetical protein	PA4961	PA14_RS26785	12.6937
PA14_65605	parC	topoisomerase IV subunit A	PA4964	PA14_RS26800	14.6614
PA14_65740	thiC	thiamin biosynthesis protein ThiC	PA4973	PA14_RS26845	14.7415
PA14_66060	rfaE	LPS biosynthesis protein RfaE	PA4996	PA14_RS26965	15.4115
PA14_66160	wapH	WapH	PA5004	PA14_RS27005	14.0106
PA14_66170		probable carbamoyl transferase	PA5005	PA14_RS27010	14.6243
PA14_66260	ilvE	branched-chain amino acid transferase	PA5013	PA14_RS27050	15.1353
PA14_66310	aceF	dihydrolipoamide acetyltransferase	PA5016	PA14_RS27065	16.358
PA14_66580		hypothetical protein	PA5037	PA14_RS27170	15.4525
PA14_66750	argS	arginyl-tRNA synthetase	PA5051	PA14_RS27240	16.3328
PA14_66900	ubiE	ubiquinone biosynthesis methyltransferase UbiE	PA5063	PA14_RS27300	15.2048
PA14_67050		probable binding protein component of ABC transporter	PA5076	PA14_RS27365	15.9016
PA14_67090	opgG	OpgG	PA5078	PA14_RS27375	14.3365
PA14_67110		prolyl aminopeptidase	PA5080	PA14_RS27385	14.8091
PA14_67490	fbp	fructose-1	PA5110	PA14_RS27530	14.407
PA14_67560	typA	regulatory protein TypA	PA5117	PA14_RS27565	15.2265
PA14_67750		conserved hypothetical protein	PA5130	PA14_RS27630	16.5703
PA14_67810	ctpA	carboxyl-terminal processing protease	PA5134	PA14_RS27650	15.7602
PA14_67930	hisB	imidazoleglycerol-phosphate dehydratase	PA5143	PA14_RS27700	15.0672
PA14_67975		hypothetical protein	PA5146	PA14_RS27720	15.5979
PA14_68190	rmlD	dTDP-4-dehydrorhamnose reductase	PA5162	PA14_RS27810	14.5525
PA14_68580	pckA	phosphoenolpyruvate carboxykinase	PA5192	PA14_RS27965	15.8957
PA14_68710		conserved hypothetical protein	PA5201	PA14_RS28010	14.6838
PA14_69000	pepP	aminopeptidase P	PA5224	PA14_RS28125	14.4145
PA14_69230	ppk	polyphosphate kinase	PA5242	PA14_RS28215	14.0044
PA14_69470	algR	alginate biosynthesis regulatory protein AlgR	PA5261	PA14_RS28315	15.1657
PA14_69500	argH	argininosuccinate lyase	PA5263	PA14_RS28325	15.1764
PA14_69770	sutA	SutA	PA5285	PA14_RS28440	14.3485
PA14_69810	glnK	nitrogen regulatory protein P-II 2	PA5288	PA14_RS28455	16.1508
PA14_69940		xanthine phosphoribosyltransferase	PA5298	PA14_RS28505	14.489
PA14_70140	pauC	Aldehyde dehydrogenase	PA5312	PA14_RS28575	15.8079
PA14_70270	algC	phosphomannomutase AlgC	PA5322	NA	15.5223
PA14_70370	pyrE	orotate phosphoribosyltransferase	PA5331	PA14_RS28665	15.3498
PA14_70480		conserved hypothetical protein	PA5339	PA14_RS28705	17.6421
PA14_70550		hypothetical protein	PA5343	PA14_RS28725	15.396
PA14_71600	purK	phosphoribosylaminoimidazole carboxylase	PA5425	PA14_RS29160	15.4021
PA14_71720		probable transcarboxylase subunit	PA5435	PA14_RS29210	14.6222
PA14_72480		conserved hypothetical protein	PA5492	PA14_RS29505	13.1117
PA14_73170	glmS	glucosamine--fructose-6-phosphate aminotransferase	PA5549	PA14_RS29790	15.5121
PA14_73220	glmU	glucosamine-1-phosphate acetyltransferase/N-acetylglucosamine-1-phosphate uridyltransferase	PA5552	PA14_RS29805	14.7457
PA14_73230	atpC	ATP synthase epsilon chain	PA5553	PA14_RS29810	16.012
PA14_73240	atpD	ATP synthase beta chain	PA5554	PA14_RS29815	16.5022
PA14_73330	spoOJ	chromosome partitioning protein Spo0J	PA5562	PA14_RS29855	15.648
PA14_73360	gidB	glucose inhibited division protein B	PA5564	PA14_RS29865	13.1142
PA14_73420	rnpA	ribonuclease P protein component	PA5569	PA14_RS29890	9.26867

## Sheet: Protein_raw
The raw abundance values of proteome with 3903 proteins detected across all growth rates.
x1, x2, x3 represent three biological replicates at 3hr doubling times, x4, x5 represent two biological replicates at 6hr doubling times,
x6, x7 represent two biological replicates at 14hr doubling times, x6, x7 represent three biological replicates at 14hr doubling times,
locus_tag	gene	x1	x2	x3	x4	x5	x6	x7	x8	x9	x10	description
PA14_00010	dnaA	9.41976e+06	8.44004e+06	9.06237e+06	7.50715e+06	7.95241e+06	7.86923e+06	5.50919e+06	8.32403e+06	7.92293e+06	7.79607e+06	chromosomal replication initiation protein
PA14_00020	dnaN	4.10597e+07	3.92004e+07	4.19765e+07	3.78989e+07	4.03348e+07	4.11684e+07	2.80374e+07	4.80968e+07	3.73037e+07	4.42973e+07	DNA polymerase III subunit beta
PA14_00030	recF	597544	526235	575223	479567	596767	652129	472639	607217	590006	653117	recombination protein F
PA14_00050	gyrB	2.81866e+07	2.65377e+07	2.91167e+07	2.64149e+07	3.00392e+07	3.51376e+07	2.60614e+07	4.02502e+07	3.37391e+07	4.012e+07	DNA gyrase subunit B
PA14_00060		33400.7	37768.4	33136.6	33116.5	33093.5	38608	31070.8	40811.8	44858.1	48696.4	acyltransferase
PA14_00070		718884	689524	683380	676538	652409	742790	518343	742362	801736	704512	D,D-heptose 1,7-bisphosphate phosphatase
PA14_00080		490084	451758	458275	423409	410604	220231	149407	209046	190948	212092	hypothetical protein
PA14_00090	glyS	1.25699e+07	1.18172e+07	1.25783e+07	1.02547e+07	1.22478e+07	1.44346e+07	1.11544e+07	1.66436e+07	1.53328e+07	1.59205e+07	glycyl-tRNA synthetase subunit beta
PA14_00100	glyQ	1.69473e+06	1.57934e+06	1.59184e+06	1.3889e+06	1.47556e+06	1.38147e+06	1.24698e+06	1.88587e+06	1.92859e+06	1.52464e+06	glycyl-tRNA synthetase subunit alpha
PA14_00110	tag	18299.5	19321.7	18704.5	15407.9	14516.4	12786.8	10780.2	15080.6	12042.9	12247.9	DNA-3-methyladenine glycosidase I
PA14_00120		1.64447e+06	1.53261e+06	1.69469e+06	1.38642e+06	1.58509e+06	1.54421e+06	1.18522e+06	1.47218e+06	1.43332e+06	1.45244e+06	lipid A biosynthesis lauroyl acyltransferase
PA14_00130		70523.5	93687.1	91095.6	86010.7	89878.6	92967.5	68076.2	79029.8	62302.2	64515.9	hypothetical protein
PA14_00160		90845.5	82083.4	88733.8	66553.9	72303.5	62056.5	52251.4	75082.8	65671.5	78856	hypothetical protein
PA14_00170	trkA	4.18025e+06	3.75254e+06	3.95436e+06	3.52794e+06	3.8576e+06	3.47695e+06	2.71028e+06	3.71277e+06	3.65752e+06	3.93447e+06	potassium transporter peripheral membrane protein
PA14_00180		2.01508e+06	1.71273e+06	1.73108e+06	1.64949e+06	1.85623e+06	1.70106e+06	1.24436e+06	1.68009e+06	1.64804e+06	1.76426e+06	tRNA and rRNA cytosine-C5-methylases
PA14_00190	fmt	4.14912e+06	3.71787e+06	3.80743e+06	3.96818e+06	4.30238e+06	3.87497e+06	2.98513e+06	4.26325e+06	4.17033e+06	4.26671e+06	methionyl-tRNA formyltransferase
PA14_00200	def	1.08063e+06	1.07008e+06	1.11125e+06	1.05244e+06	1.14597e+06	1.09596e+06	869366	1.22245e+06	1.161e+06	1.31354e+06	peptide deformylase
PA14_00210		4.87976e+06	4.5908e+06	5.93712e+06	4.86774e+06	5.66858e+06	6.94748e+06	3.09875e+06	5.75602e+06	4.56187e+06	5.64679e+06	lysin domain-containing protein
PA14_00240		504584	485156	472961	476166	473662	495655	377556	517861	552611	552412	hypothetical protein
PA14_00250	qor	1.94333e+07	1.96471e+07	1.93819e+07	1.19377e+07	1.12089e+07	8.22961e+06	7.81148e+06	1.02998e+07	8.96312e+06	9.87966e+06	quinone oxidoreductase
PA14_00280	hemF	2.49569e+06	2.20899e+06	2.25541e+06	2.25421e+06	2.73107e+06	2.63814e+06	1.87022e+06	2.58427e+06	2.65754e+06	2.80542e+06	coproporphyrinogen III oxidase
PA14_00290	aroE	2.6025e+06	2.38716e+06	2.36418e+06	2.40895e+06	2.62379e+06	2.41271e+06	1.73138e+06	2.51724e+06	2.61811e+06	2.67063e+06	shikimate 5-dehydrogenase
PA14_00400		108989	100967	119667	81032.7	89701.6	117354	80403.2	103777	93113.3	90114.8	LysR family transcriptional regulator
PA14_00420		22391.9	15345.6	20576.8	16529.5	18903.6	19820.1	11944.1	21972.8	20364.1	19912.3	histidine phosphotransfer domain-containing protein
PA14_00430		11118.2	10905.7	12036.9	9520.52	6144.85	7436.16	5919.83	9567.11	8704.34	9757.21	two-component response regulator
PA14_00440	trpA	829653	753529	806137	933631	960702	938054	695981	1.07139e+06	1.02449e+06	1.13568e+06	tryptophan synthase subunit alpha
PA14_00450	trpB	2.55855e+06	2.38843e+06	2.50298e+06	2.56672e+06	2.63006e+06	3.3155e+06	2.41775e+06	4.10724e+06	3.46996e+06	4.32399e+06	tryptophan synthase subunit beta
PA14_00460	trpI	9277.31	4738.75	7733.92	7367.42	8376.09	9102.37	3589.77	7166.3	8473.52	8445.82	transcriptional regulator TrpI
PA14_00490		637296	584995	712338	583751	562808	653384	438150	896668	792689	810397	hemolysin activation/secretion protein
PA14_00510		114784	109615	131965	114876	117254	121876	81259	179017	146597	160397	hemagglutinin
PA14_00530		2045.7	2026.64	1840.97	1082.86	3602.13	2034.24	1122.94	3577.17	1788.62	1669.32	hypothetical protein
PA14_00560	exoT	2.12175e+07	1.79147e+07	1.4965e+07	2.2446e+07	2.33928e+07	4.6856e+07	2.71235e+07	5.12836e+07	3.51334e+07	9.46961e+06	exoenzyme T
PA14_00570		1.0341e+06	944140	1.07488e+06	1.1607e+06	1.37867e+06	2.04486e+06	1.29992e+06	2.34076e+06	2.00351e+06	2.35591e+06	lipoprotein
PA14_00580		59799.6	54258.9	48987.9	57095.8	67817.6	74078	46469	97161	82644.8	80121.3	lipoprotein
PA14_00590		23390.2	19403.7	21575.8	21650.7	27939.6	60392.6	26949.6	66087.9	54348.4	74592.4	lipoprotein
PA14_00640	phzH	45156.5	35382.9	34481.9	36341.6	39644.1	30947.5	26969.9	33144.3	30971.3	28200.4	potential phenazine-modifying enzyme
PA14_00660		72633.1	80643.3	89977.2	65333.9	81752.7	77769.1	65508.1	86845.6	72054.6	88854.3	RNA 2'-phosphotransferase-like protein
PA14_00670		2.15282e+06	1.87441e+06	1.9834e+06	1.8514e+06	1.81239e+06	1.51274e+06	1.19551e+06	1.59872e+06	1.29792e+06	1.55809e+06	hypothetical protein
PA14_00680		18201	14007.5	14207.9	13621.4	9150.54	13790.5	9491.11	18118.3	17309.9	15252.2	LysR family transcriptional regulator
PA14_00690		13687.9	8961.54	14595.9	12246.1	10779.5	10540.4	8014.19	11298.3	7542.5	12280.3	hypothetical protein
PA14_00710	osmC	7.46321e+06	7.84309e+06	8.50339e+06	3.3523e+06	2.92149e+06	2.15983e+06	2.26714e+06	1.96971e+06	1.76234e+06	1.68644e+06	osmotically inducible protein OsmC
PA14_00730		519999	484967	476641	344759	354529	236983	190928	216218	243348	224410	hypothetical protein
PA14_00750		888342	845021	910087	601713	673943	685139	576328	754898	701165	837907	hypothetical protein
PA14_00770		1.24622e+06	1.11488e+06	1.03332e+06	1.02236e+06	974510	949295	722797	1.03354e+06	912402	1.01853e+06	hypothetical protein
PA14_00780		116125	113978	121296	103677	100592	82318.8	75157.6	90706.3	103795	96992.7	hypothetical protein
PA14_00790	prlC	8.27158e+06	7.5806e+06	7.99664e+06	6.95033e+06	7.26974e+06	6.81511e+06	5.287e+06	7.90279e+06	7.69135e+06	7.97056e+06	oligopeptidase A
PA14_00800		76004.8	87277.9	119889	75197.9	85566.6	90112.3	64348.5	113246	76086.7	108762	hypothetical protein
PA14_00820	tagQ1	7.93607e+06	7.06786e+06	1.1276e+07	9.10936e+06	8.9622e+06	8.8077e+06	5.09174e+06	1.53337e+07	1.11163e+07	1.29418e+07	TagQ1
PA14_00830	tagR1	553364	502474	607833	423583	467241	435819	284169	535004	495139	398752	TagR1
PA14_00875	ppkA	431285	439105	497058	388907	374856	393760	257497	493340	416884	439081	serine/threonine protein kinase PpkA
PA14_00890	pppA	40161.2	35724.5	36744.7	33473.6	34704.9	35395.7	21708.2	48678.3	41744.3	39753.9	PppA
PA14_00910	icmF1	1.70931e+06	1.75688e+06	2.47173e+06	1.36891e+06	1.33886e+06	1.2188e+06	730055	1.86848e+06	1.26349e+06	1.42359e+06	IcmF1
PA14_00925	tssL1	562214	534797	675479	455576	459163	405611	227107	668008	577499	529621	TssL1
PA14_00940	tssK1	620689	601524	650902	532653	539430	537093	325171	661295	642224	628911	TssK1
PA14_00970		1.45089e+06	464012	1.13501e+06	1.85415e+06	948183	702402	493360	626831	761722	738921	hypothetical protein
PA14_00980	fha1	9550.09	9554.68	7769.37	7324.33	5217.1	5267.9	4527.24	8529.12	5971.87	5554.87	Fha1
PA14_00990	tssA1	168786	157811	248010	144381	138421	134754	89449.3	210058	201650	172582	TssA1
PA14_01010	hsiB1	1.22312e+06	1.29054e+06	2.34406e+06	1.11395e+06	1.02896e+06	1.09281e+06	582568	2.12962e+06	1.37674e+06	1.49955e+06	HsiB1
PA14_01020	hsiC1	1.76073e+06	1.66863e+06	2.33915e+06	1.43884e+06	1.31849e+06	1.33759e+06	841044	2.0874e+06	1.74973e+06	1.71517e+06	HsiC1
PA14_01030	hcp1	1.7693e+06	1.70247e+06	2.54029e+06	1.34145e+06	1.31931e+06	1.43965e+06	889308	2.26607e+06	1.72187e+06	1.77406e+06	Hcp1
PA14_01040	tagJ1	212898	221731	243187	162856	167979	149813	109526	200723	207219	187850	TagJ1
PA14_01070	tssF1	2955.92	3535.03	3178.68	1313.44	2066.51	0	0	6049.17	3631.92	3120.02	TssF1
PA14_01100	clpV1	1.64569e+06	1.48404e+06	2.07516e+06	1.58221e+06	1.44265e+06	1.53793e+06	919351	2.18985e+06	2.02373e+06	1.88934e+06	ClpV1
PA14_01110	vgrG1a	13559.5	15816.9	17329	16270.2	20996.3	18034.3	11560.9	20451	21864.6	23109.1	VgrG1a
PA14_01130		30255.7	28335.3	30731.9	34423	29637.8	34622.4	22112.5	50686.2	43186.5	41117.6	hypothetical protein
PA14_01150	eagT6	101556	103430	118341	93658	79004.7	85138	43006.9	130229	122835	111587	EagT6
PA14_01160		26987.3	31849.3	35598.3	16547.4	17377.8	21200.2	7301.01	22649.3	15305	13109.9	hypothetical protein
PA14_01220		22491.2	22484.7	22036.5	19751.9	20615.3	9657.49	13494.6	10453.8	15143.6	14994.8	hypothetical protein
PA14_01240		2.2086e+06	2.12654e+06	1.96665e+06	1.99911e+06	2.08602e+06	1.70156e+06	1.34526e+06	1.57545e+06	1.62778e+06	1.43486e+06	carbonic anhydrase
PA14_01290	coxB	211984	168646	128571	336643	160935	30675.3	31115.9	32894	35101.7	69170.3	cytochrome c oxidase subunit II
PA14_01300	coxA	102238	81264.7	73775.7	96464.3	67954.3	33555.2	26163.8	25731.1	26138.7	46454.9	cytochrome c oxidase subunit I
PA14_01310		125027	91324.5	78092.5	121050	80801.3	35423.3	24532.2	26480.3	28584.2	45782.5	cytochrome C oxidase assembly protein
PA14_01340		234353	198626	185447	160741	134729	76966.9	50620.9	73029.8	73719.6	81372.5	hypothetical protein
PA14_01350		74689.6	66474.1	82542.7	66522.9	44260.2	21847.9	14546.4	9161.49	11455	20836.6	hypothetical protein
PA14_01380		48130.9	28840.8	34634.6	39402.4	37310.2	22014.5	17391	22736.8	26812.7	20979.6	protoheme IX farnesyltransferase
PA14_01390		94969.6	96164	103916	76215.3	80383.9	68506.6	60958.8	82220.3	63450.8	57504.8	hypothetical protein
PA14_01400		459281	431659	443777	415534	416536	487411	458597	577752	572136	647766	hypothetical protein
PA14_01410		484748	428135	459796	352762	379936	322070	287291	394447	373332	376820	hypothetical protein
PA14_01430		105782	85191.9	60477.1	73256.3	60490.3	34286.1	26790.2	34322.4	52811.1	44037	short chain dehydrogenase
PA14_01440		31540.3	25523.2	29926.2	23768	26756.6	20612.8	19958.1	27307.6	23560.8	31285.3	hypothetical protein
PA14_01470		736808	737760	735007	563568	608967	528015	394818	531542	470075	568527	transcriptional regulator
PA14_01490		4.46399e+07	4.11941e+07	4.40552e+07	2.43641e+07	2.35314e+07	6.03427e+06	4.06512e+06	8.01298e+06	6.1333e+06	3.04296e+06	hemolysin
PA14_01500		144749	183049	188498	130616	159622	153574	131114	193718	145796	171771	transcriptional regulator
PA14_01520		204085	222532	215661	212650	214800	212187	135680	171823	215473	187441	hypothetical protein
PA14_01540		410065	383957	486560	393453	414866	419904	261274	642535	467362	547302	hypothetical protein
PA14_01550		1.26936e+06	1.21725e+06	1.23035e+06	725101	824251	594150	528907	710801	592315	705677	lipoprotein
PA14_01560		853559	833784	863400	766215	776135	696943	564237	920100	851394	1.03783e+06	hypothetical protein
PA14_01580	gabP	131032	112672	134347	141958	124093	163846	159117	241358	193216	285583	gamma-aminobutyrate permease
PA14_01600		1.92196e+06	1.72096e+06	2.10059e+06	1.65108e+06	1.56105e+06	1.58941e+06	1.43474e+06	2.01034e+06	1.71966e+06	2.09514e+06	aldehyde dehydrogenase
PA14_01620	aptA	24404.9	24178.2	30101.9	25052.6	28085	29657.9	22004.1	34970	34306.5	29847.7	beta alanine--pyruvate transaminase
PA14_01640		71869	70120	75324.3	55362.7	59803.7	62305.4	42940.2	63634.8	58263.8	59695.5	LysR family transcriptional regulator
PA14_01660		97535.3	89028.4	85136.8	71031.4	64360.7	53828.7	54116.6	49769	44640.1	61233.4	guanine deaminase
PA14_01710	ahpC	5.81814e+07	5.2455e+07	6.65835e+07	4.42115e+07	5.02351e+07	4.86081e+07	3.94766e+07	6.79977e+07	4.74439e+07	6.54984e+07	alkyl hydroperoxide reductase
PA14_01720	ahpF	1.76358e+06	1.63413e+06	1.58668e+06	2.0052e+06	2.16367e+06	2.94575e+06	2.12241e+06	3.46696e+06	3.11081e+06	3.6397e+06	alkyl hydroperoxide reductase
PA14_01730		527285	477099	650440	404649	442657	373262	272834	340467	374367	285874	hypothetical protein
PA14_01760	nuh	45064.8	33359.5	54117.7	44612.5	41421.9	45084.9	40009.1	40690	38189.1	47243.6	nonspecific ribonucleoside hydrolase
PA14_01780		26854.2	24438.6	34812.6	33667.7	37098	24566	18914.2	26958.1	19279.9	16940.3	nucleoside 2-deoxyribosyltransferase
PA14_01790		226007	219664	253012	180143	196699	175616	141839	174559	181344	171007	nucleoside 2-deoxyribosyltransferase
PA14_01810		152453	132701	138477	106766	115720	113723	84570.2	103699	102876	106258	oxidoreductase
PA14_01830		687906	656764	696315	548100	608913	448939	348072	430468	393504	463404	adenosine deaminase
PA14_01890	pcaQ	289490	270888	274951	218960	246786	249214	202065	243108	263678	258845	transcriptional regulator PcaQ
PA14_01900	pcaH	123632	94205.9	71528.9	105500	119027	68652.8	50100.5	53673	53358	72588.6	protocatechuate 3,4-dioxygenase subunit beta
PA14_01910	pcaG	78733.7	64034.1	72627.8	53584.5	66013.1	50256.2	34722.1	41581.9	40622.4	52185.4	protocatechuate 3,4-dioxygenase subunit alpha
PA14_01930	pcaR	281212	264338	285728	226012	253694	255568	189548	295798	259461	276056	transcriptional regulator PcaR
PA14_01940		461266	415160	416268	363349	386032	320499	242432	339119	306637	343961	RND efflux membrane fusion protein
PA14_01960		791427	757782	806832	649603	695740	593298	416849	600919	539334	582880	RND efflux membrane fusion protein
PA14_01970		2.48834e+06	2.32432e+06	2.3386e+06	2.16431e+06	2.04876e+06	1.75131e+06	1.28284e+06	1.80602e+06	1.70434e+06	1.52119e+06	RND efflux transporter
PA14_01980		282433	259318	283744	256720	245957	245514	168293	281477	262458	258411	LysR family transcriptional regulator
PA14_02020		625098	588231	613929	604437	610815	911958	728526	1.72178e+06	1.94095e+06	1.06148e+06	outer membrane porin
PA14_02030		483597	458442	525588	346944	381044	382337	267948	351217	351380	418681	AraC family transcriptional regulator
PA14_02050		226768	225335	223865	194871	213771	179679	141774	182848	201414	185153	gamma-glutamyltranspeptidase
PA14_02060		243431	235649	270087	209710	262559	353948	255072	311276	346223	481798	hypothetical protein
PA14_02090		120232	103718	106563	83068.5	77285.1	76982.4	62564.4	102056	88835.6	104265	TetR family transcriptional regulator
PA14_02100		23862	28202.5	23106.3	21235.3	21576.6	30567.4	20977.9	36884.5	26144.7	32344.1	hypothetical protein
PA14_02110		60142.8	54839.7	59125.3	46085	47185.7	54163.9	36544.6	70320.1	49573.2	62215	diguanylate cyclase
PA14_02140		339993	311105	318870	291253	300876	293378	203003	473427	359146	355259	hypothetical protein
PA14_02150		55738.4	57389	52379.5	42114.9	45269	45148.6	26842.9	56538.7	51601.3	52722.6	hypothetical protein
PA14_02180	cheB	538100	548084	418416	467515	438560	188854	115389	160725	169494	151350	chemotaxis-specific methylesterase
PA14_02190		0	821.265	0	0	0	0	0	1024.39	0	0	hypothetical protein
PA14_02200		13739	14117.5	13612.1	12190.9	13345.8	10547.5	7469.97	10555.8	13069.8	10738.9	chemotaxis protein methyltransferase
PA14_02220		1.94748e+07	1.57825e+07	1.11907e+07	1.32482e+07	1.35554e+07	5.71112e+06	3.32283e+06	5.58492e+06	5.01965e+06	7.6831e+06	chemotaxis transducer
PA14_02230	cheW	292528	254310	184493	190015	190858	109170	77080.1	116393	87864.7	89501.8	purine-binding chemotaxis protein
PA14_02250	cheA	1.13499e+06	956609	768386	864765	907475	540653	393011	527622	536552	535918	two-component sensor
PA14_02260		660438	587677	516731	476821	476366	199053	142769	206303	183520	210471	two-component response regulator
PA14_02270		1.13448e+06	944265	998014	675409	758468	537975	385528	526758	499468	498632	chemotaxis transducer
PA14_02290		84225.3	90549.8	113972	73622.6	79627.9	83953.8	73874.2	104222	82742	94685	LysR family transcriptional regulator
PA14_02300	fabG	708751	659914	758398	598093	615013	730173	613781	920318	763748	945683	3-ketoacyl-ACP reductase
PA14_02360		274099	258775	335566	243825	248310	255571	218632	321454	261478	256089	ABC transporter substrate-binding protein
PA14_02410		246444	204282	229414	165745	186496	138162	137763	195673	208457	169186	TonB-dependent receptor
PA14_02450		2.20964e+06	2.18643e+06	2.3475e+06	1.56022e+06	1.93272e+06	1.94489e+06	1.34759e+06	2.91337e+06	2.19925e+06	2.7466e+06	NAD(P) transhydrogenase subunit alpha part 1
PA14_02460		52495.1	36111.5	48140.7	26131.5	28788.7	30295	20764.2	51066.1	42263.1	42883.8	NAD(P) transhydrogenase subunit alpha part 2
PA14_02470	pntB	2.20684e+06	2.14695e+06	2.4482e+06	1.70765e+06	2.10066e+06	2.1959e+06	1.449e+06	2.8921e+06	2.43556e+06	3.04096e+06	pyridine nucleotide transhydrogenase subunit beta
PA14_02650		366321	341735	326358	274328	240016	189130	197924	226032	211109	203583	malonate utilization transcriptional regulator
PA14_02660		480625	491851	505133	357709	367416	361626	304207	330983	314413	414492	LysR family transcriptional regulator
PA14_02680		47826.5	48895	47717.6	36597.2	39046.9	27982.6	26430.5	31237.4	30254.6	28876.9	aldehyde dehydrogenase
PA14_02700		72624	63431.9	66449.4	58960.4	70415.5	76147.6	59555.6	101994	86020.9	102242	aminotransferase
PA14_02720		28335.4	24230.6	26260.3	22263.6	27847.1	19901.5	15217.4	26774.9	21348.2	23027.2	hypothetical protein
PA14_02730		14281	14580.2	17429.7	14733.5	11637.9	14688.6	9296.9	9042.46	14416.1	12358	dihydrodipicolinate synthetase
PA14_02750		121468	136992	164006	97005.5	105636	103482	92236.9	135121	125351	148018	transcriptional regulator
PA14_02760		54538	47205.8	51969	47317.5	46432.2	43315.3	33020.8	37797.4	36861.9	36790.8	CoA transferase, subunit A
PA14_02770		20059.5	21359.6	18923.4	18413.5	15422.7	19900.2	11256.1	15562.3	12927.5	16586.2	CoA transferase subunit B
PA14_02790	pcaF	110563	102248	112081	86705.7	86713	82485.7	53489	68442.4	72829.5	77865.9	beta-ketoadipyl CoA thiolase
PA14_02830	pcaB	289272	280259	287276	217328	222828	222464	175408	213660	217822	228656	3-carboxy-cis,cis-muconate cycloisomerase
PA14_02840	pcaD	939731	876656	897539	747699	711709	691818	624630	815998	735777	767706	beta-ketoadipate enol-lactone hydrolase
PA14_02850	pcaC	69990.6	83220.7	104785	59934.3	72969.8	60977.1	56777.2	68590.8	60696.6	77355.4	gamma-carboxymuconolactone decarboxylase
PA14_02870		713806	632629	659873	493715	513430	517777	410169	501392	518856	550306	transcriptional regulator
PA14_02910		1.81522e+06	1.70092e+06	1.52748e+06	1.36958e+06	1.34709e+06	1.17287e+06	786830	1.25677e+06	1.25589e+06	1.05738e+06	IclR family transcriptional regulator
PA14_03000		80692.8	76089.2	92894.2	62151	66093.9	83412	56186	76585	82108.7	76484.4	hypothetical protein
PA14_03010		27836.4	25238.3	31612	22144.2	23671.3	22661.7	19178.3	34290.6	20399.1	34414.9	TetR family transcriptional regulator
PA14_03040		68556.7	63037	59224.8	51775.4	48126.1	50980.2	37617.4	54092.7	53333	62141.2	MFS transporter
PA14_03050	pobA	215005	201029	195816	192592	220263	300748	175963	222006	184195	239855	4-hydroxybenzoate 3-monooxygenase
PA14_03070		48317.5	46018.7	54535.6	34182.6	49862.2	49349.3	37627	53904.4	49382.8	58827.3	transcriptional regulator
PA14_03080		98659.8	99104.6	101389	92051.5	110830	101725	64773.9	87786.9	102154	108396	acetyltransferase
PA14_03090		2.11182e+06	2.11046e+06	2.13677e+06	1.22992e+06	1.22472e+06	767154	596824	797404	706792	755345	hypothetical protein
PA14_03130		34807.1	37935.7	34048.4	32701.1	29881.6	35358.1	24754.5	40229.5	36860.3	35204.2	hypothetical protein
PA14_03160		11770.5	17388	17392.4	12814.1	10362	8489.94	7434.46	8429.73	9178.54	10008.2	hypothetical protein
PA14_03163		915920	873530	846741	859067	796343	959092	662577	1.13075e+06	1.14957e+06	1.01914e+06	hypothetical protein
PA14_03166		443173	423947	436313	394736	399135	487073	342586	575585	455585	547211	hypothetical protein
PA14_03190	tli3	336711	314276	356522	238908	240324	256217	182802	340859	269657	277552	Tli3
PA14_03240	hcpC	28022.1	29692.4	53053.1	18782.3	24536.6	25909.7	14924.2	31434.5	25800.9	18313.1	secreted protein Hcp
PA14_03250		84230	93152.7	86480.5	77703.9	81989.3	70939.5	56551.9	83460.3	79328.9	83121.2	hypothetical protein
PA14_03265		381062	381095	360724	391214	378005	419991	268101	446067	457251	464893	hypothetical protein
PA14_03270		1.26112e+06	1.15109e+06	1.14215e+06	1.06593e+06	1.0923e+06	946395	740525	1.21977e+06	1.13449e+06	1.16037e+06	hypothetical protein
PA14_03285		61914	57020.2	53857.3	51968	51501.3	48101.2	47629	54423.7	53780.6	65345.6	hypothetical protein
PA14_03320		21624.2	17203.4	20591.1	23598.7	20444.2	24027.6	17317.1	32556.2	36064	37725.2	hypothetical protein
PA14_03330		81445.6	88469.7	83949	78046.3	65746.2	69912.7	58733.9	88972	93098.4	92469	hypothetical protein
PA14_03350		1.79741e+06	1.48732e+06	1.60286e+06	1.69881e+06	1.66787e+06	1.80602e+06	1.37778e+06	2.38277e+06	1.91896e+06	2.50863e+06	hypothetical protein
PA14_03360		693779	606877	606086	681713	625136	647877	531164	1.03488e+06	793568	1.06854e+06	hypothetical protein
PA14_03370		1.01722e+06	987131	996029	1.14554e+06	1.06321e+06	1.03467e+06	897218	1.5125e+06	1.28525e+06	1.3046e+06	hypothetical protein
PA14_03380		55804.3	48100.8	41371.4	44990.6	48599.4	44455.1	40881.7	55016.6	61641.1	59453.7	hypothetical protein
PA14_03430	gabD	1.30602e+07	1.27431e+07	1.52085e+07	8.40399e+06	8.19585e+06	7.40393e+06	6.66631e+06	8.11438e+06	7.50404e+06	8.06446e+06	succinate-semialdehyde dehydrogenase I
PA14_03450	gabT	1.30835e+07	1.26145e+07	1.61164e+07	8.67269e+06	9.43572e+06	8.54657e+06	7.50227e+06	9.99814e+06	8.2339e+06	9.63115e+06	4-aminobutyrate aminotransferase
PA14_03470		204165	204266	231471	203407	216742	210050	158871	224869	197759	211191	hypothetical protein
PA14_03480		386355	390579	377595	285625	295956	268568	212226	293917	300891	283766	GntR family transcriptional regulator
PA14_03490		689307	666286	646227	454794	471527	424868	319231	437365	390740	463349	hypothetical protein
PA14_03530		31585.2	21741.1	22400.5	24594	22416.5	24952.4	20378.5	25133	22375.6	23362.7	transcriptional regulator
PA14_03560		230723	296772	314522	235576	243956	158602	131418	169365	124204	184618	hypothetical protein
PA14_03580		36108.5	47315.9	46111.6	26942.6	30337.6	28902.7	21023.1	24907.5	19698.3	28342.5	transcriptional regulator
PA14_03650	cysA	5.93595e+06	5.6622e+06	6.33353e+06	5.5284e+06	5.91767e+06	6.67423e+06	6.06291e+06	9.77611e+06	7.36146e+06	9.19373e+06	sulfate transport protein CysA
PA14_03680	cysT	36838.9	33610.6	28731.6	21789	24606	19649.5	19305.1	21760.4	25595.3	27556.3	sulfate transport protein CysT
PA14_03700	sbp	5.49558e+06	6.9025e+06	1.01694e+07	6.37053e+06	7.1522e+06	8.52064e+06	7.63354e+06	1.1044e+07	6.11469e+06	8.50291e+06	sulfate-binding protein
PA14_03710		1.23633e+06	1.20418e+06	1.31168e+06	1.12198e+06	1.73928e+06	2.7952e+06	1.74827e+06	3.47607e+06	3.88552e+06	2.03035e+06	hypothetical protein
PA14_03720		359451	336656	389882	331661	367811	368606	276687	388168	394518	368530	sensory box GGDEF domain-containing protein
PA14_03730		878.312	1824.44	1722.9	3772.87	1551.93	2985.75	1089.24	4425.06	1776.11	3923.22	fatty acid desaturase
PA14_03770	speB1	72287.3	70419.4	59478.9	71724.9	72716.4	62647.6	44641.2	71836.1	65771.8	75097	agmatinase
PA14_03790		320075	348700	356487	202798	207336	174912	121819	166340	174011	159580	sensory box GGDEF domain-containing protein
PA14_03800	oprE	6.30719e+07	6.04188e+07	6.33322e+07	5.67311e+07	5.23179e+07	5.25494e+07	4.41981e+07	8.27217e+07	6.41258e+07	8.37342e+07	anaerobically-induced outer membrane porin OprE precursor
PA14_03810	aguA	3.10607e+06	3.00102e+06	3.01165e+06	2.64045e+06	2.81321e+06	2.33433e+06	1.81343e+06	2.13398e+06	2.4418e+06	2.40689e+06	agmatine deiminase
PA14_03840	aguR	327532	282377	299724	261758	242140	179201	146572	184539	185480	266808	transcriptional regulator AguR
PA14_03855		1.22054e+06	1.09939e+06	1.46667e+06	982277	1.14331e+06	1.31461e+06	772335	1.0619e+06	982714	1.06608e+06	periplasmic polyamine binding protein
PA14_03860		3.23956e+06	2.92521e+06	3.43017e+06	2.18275e+06	2.41e+06	2.27487e+06	1.81672e+06	2.14269e+06	1.98001e+06	2.18246e+06	glutamine synthetase
PA14_03870	spuA	107286	115722	127666	78759.5	75313.8	81040.1	69563.4	70107.1	70711.6	97636.9	glutamine amidotransferase
PA14_03880	spuB	1.10567e+06	1.04803e+06	1.15349e+06	667823	747483	753443	617939	677220	663956	683922	glutamine synthetase
PA14_03900	spuC	2.09749e+06	2.23875e+06	2.51311e+06	1.83639e+06	2.00654e+06	2.29177e+06	1.87031e+06	2.7902e+06	2.21864e+06	2.76445e+06	aminotransferase
PA14_03920	spuD	1.69432e+07	2.32587e+07	3.10043e+07	1.94542e+07	1.94223e+07	1.39017e+07	1.19358e+07	1.88151e+07	6.98468e+06	1.81246e+07	polyamine transport protein
PA14_03930	spuE	2.47863e+06	3.03742e+06	4.36653e+06	2.33761e+06	2.45183e+06	2.12707e+06	1.66378e+06	3.06601e+06	1.57733e+06	2.86927e+06	polyamine transport protein
PA14_03940	spuF	1.05421e+07	1.1011e+07	1.1827e+07	8.02109e+06	7.80151e+06	8.9534e+06	7.60234e+06	1.15495e+07	8.33532e+06	1.18917e+07	polyamine transport protein PotG
PA14_03950	spuG	59567	53472.1	56391	45507.7	53048.4	34026.1	39707.4	40882.3	62553.7	78453.3	polyamine transport protein PotH
PA14_03960	spuH	17127.4	16157.5	20074.5	14516	15520	14007.9	11846.3	16176	13182.7	16852.7	polyamine transport protein PotI
PA14_03980		1.10564e+06	1.05875e+06	960809	837380	946616	759928	579409	656465	670505	590804	hypothetical protein
PA14_04010		7.88763e+06	7.85511e+06	8.07767e+06	8.3251e+06	8.56652e+06	4.76713e+06	2.98633e+06	5.59545e+06	3.42933e+06	4.36111e+06	hypothetical protein
PA14_04020		204871	181106	220118	145363	196009	205141	170621	208912	172626	182563	hypothetical protein
PA14_04030		8293.63	8393.69	9512.52	4708.13	7688.87	6729.21	7033.4	10736.2	5943.09	8196.16	hypothetical protein
PA14_04040		5.72857e+06	6.0662e+06	6.98673e+06	4.85005e+06	5.23303e+06	4.27219e+06	3.23358e+06	5.15151e+06	3.94664e+06	4.76005e+06	hypothetical protein
PA14_04050		104148	105519	106316	100498	107159	100393	83601.9	99029.9	105654	105283	proline hydroxylase
PA14_04070		202703	180635	165206	238239	235438	193161	130843	263896	252344	236301	hypothetical protein
PA14_04080		196814	163510	214692	123943	125449	135846	102723	129062	142718	111986	ABC transporter permease
PA14_04090		1.11631e+06	1.30155e+06	2.15837e+06	1.45794e+06	1.18802e+06	706577	623518	1.08926e+06	571489	999845	ABC transporter substrate-binding protein
PA14_04100		1.38201e+07	1.66141e+07	4.1565e+07	1.39185e+07	1.3902e+07	7.64408e+06	6.42488e+06	1.77392e+07	5.31404e+06	1.23087e+07	hypothetical protein
PA14_04110	serA	1.86451e+07	1.76117e+07	1.71519e+07	1.97115e+07	2.28892e+07	2.3778e+07	1.93049e+07	4.8617e+07	4.24846e+07	2.99341e+07	D-3-phosphoglycerate dehydrogenase
PA14_04140		1.01333e+07	9.905e+06	1.07626e+07	9.85614e+06	1.17149e+07	1.33625e+07	1.02963e+07	1.35596e+07	1.19981e+07	1.44982e+07	hypothetical protein
PA14_04150		1.21342e+06	1.1265e+06	1.33759e+06	911316	983829	864713	820084	975864	746397	1.0389e+06	hypothetical protein
PA14_04160		335419	316350	317017	266654	285766	339744	256428	357093	331605	359954	transcriptional regulator
PA14_04190		377744	320860	287412	290619	243258	188254	149801	197000	177057	245188	acetylpolyamine aminohydrolase
PA14_04220		235198	275432	254186	245716	252745	158625	105598	173256	120529	186456	ABC transporter substrate-binding protein
PA14_04270		81933.3	65480.9	66229.6	56903.2	49748	31868.9	26820	33016	44223	33136.5	transcriptional regulator
PA14_04290		2.42111e+06	2.06555e+06	2.52483e+06	2.17119e+06	2.35117e+06	2.55857e+06	1.11828e+06	1.98299e+06	1.61213e+06	2.25783e+06	hypothetical protein
PA14_04300		3.09501e+07	3.18198e+07	4.65334e+07	1.94978e+07	2.23575e+07	1.48788e+07	9.38364e+06	1.637e+07	9.05448e+06	1.29768e+07	hypothetical protein
PA14_04310	rpiA	4.90856e+06	4.77223e+06	5.46024e+06	4.16846e+06	4.4246e+06	4.27509e+06	2.93237e+06	4.41565e+06	3.84178e+06	4.13749e+06	ribose-5-phosphate isomerase A
PA14_04320	ilvA1	6.53409e+06	6.03823e+06	5.59825e+06	6.13008e+06	6.65079e+06	6.92435e+06	5.01646e+06	8.93284e+06	8.34766e+06	8.15522e+06	threonine dehydratase
PA14_04330		91922.5	68001.5	73959.8	60023.5	64766.1	55710.1	46392	71778.6	63725.2	54992	hypothetical protein
PA14_04340		52365.4	45922.5	51248.4	42170.2	39007.4	47916.1	25953.6	43404.7	38325	37516.5	hypothetical protein
PA14_04380		1.11955e+06	1.07708e+06	1.08758e+06	905318	959227	972195	917599	1.25132e+06	1.26965e+06	1.29735e+06	hypothetical protein
PA14_04390	ygdP	1.02058e+06	1.02238e+06	1.02965e+06	907032	963063	914579	811162	1.19356e+06	1.09536e+06	1.08465e+06	dinucleoside polyphosphate hydrolase
PA14_04410	ptsP	8.45924e+06	7.81664e+06	8.60144e+06	6.33528e+06	6.6836e+06	5.83301e+06	5.39128e+06	6.71503e+06	5.97677e+06	6.82067e+06	phosphoenolpyruvate-protein phosphotransferase PtsP
PA14_04420		17432	18264.3	18831.6	14174	13680.1	10139.1	7151.52	12781.8	10925.8	12938.8	hypothetical protein
PA14_04430		308682	261814	228260	197694	222712	237213	178751	195665	238815	234683	hypothetical protein
PA14_04460	lgt	345794	307056	315568	285666	283336	313874	244789	361165	389309	341890	prolipoprotein diacylglyceryl transferase
PA14_04480	thyA	1.12368e+06	969297	1.20605e+06	1.02775e+06	1.06992e+06	1.39615e+06	945370	1.62996e+06	1.31352e+06	1.38707e+06	thymidylate synthase
PA14_04490		25543.5	30419.1	29500.7	21202.1	23941	19358.7	18521.6	18481.5	18272.4	20332	hypothetical protein
PA14_04510		1.66306e+06	1.53319e+06	1.58184e+06	1.22367e+06	1.19688e+06	1.0919e+06	830865	1.11077e+06	1.32235e+06	1.19189e+06	hypothetical protein
PA14_04520		640650	531066	615322	506778	481133	484115	376287	523827	516284	515316	hypothetical protein
PA14_04580	folA	151550	161480	127570	173244	134225	193739	117657	177522	187307	178037	dihydrofolate reductase
PA14_04630	ilvD	5.19605e+07	4.78477e+07	3.76559e+07	4.73522e+07	4.66546e+07	4.17925e+07	3.67505e+07	5.53272e+07	5.23436e+07	6.0374e+07	dihydroxy-acid dehydratase
PA14_04640		520698	481249	534181	389410	396569	523940	386658	549757	476858	547495	hypothetical protein
PA14_04650	pfpI	3.30039e+06	3.19629e+06	3.01683e+06	2.04613e+06	2.00282e+06	1.30329e+06	1.47121e+06	1.03002e+06	1.25248e+06	1.15678e+06	protease PfpI
PA14_04660		81337.2	66776.1	80549	77421.8	79097.8	80908.1	66324.6	85952	92612.2	78167.1	hypothetical protein
PA14_04670	mutM	838201	885699	851425	669702	658090	710309	563602	832390	824241	677603	formamidopyrimidine-DNA glycosylase
PA14_04680		10248.8	8636.13	19256.7	8157.51	8194.98	12795	24021	10210.1	8903.79	11749.8	hypothetical protein
PA14_04690		1.10252e+06	1.0117e+06	1.34641e+06	997950	1.29263e+06	1.6926e+06	929693	1.34481e+06	1.12372e+06	1.24093e+06	hypothetical protein
PA14_04710		321214	352136	406217	394884	544737	976697	414206	1.55052e+06	1.58091e+06	1.84684e+06	hypothetical protein
PA14_04730		6.42096e+06	6.31498e+06	6.45122e+06	4.88924e+06	4.90523e+06	3.16417e+06	2.5302e+06	3.35976e+06	3.31695e+06	3.26406e+06	gamma-glutamyltranspeptidase
PA14_04760	coaD	1.59823e+07	1.45974e+07	1.4269e+07	1.37465e+07	1.47396e+07	1.43958e+07	1.1106e+07	1.64238e+07	1.4835e+07	1.58677e+07	phosphopantetheine adenylyltransferase
PA14_04780	laoA	1.1142e+06	1.07063e+06	1.16394e+06	1.02906e+06	1.00031e+06	691454	674168	582093	570129	970831	LaoA
PA14_04790	laoB	172678	147146	148195	133534	144127	90861.5	90784.2	59613.7	61541.5	129328	LaoB
PA14_04810	laoC	701144	739843	920011	506285	561258	458309	431699	420827	391971	571999	LaoC
PA14_04820	laoR	107118	90955.4	114861	85484.7	87353	85479.7	60245.4	84808.9	92039.8	106792	LaoR
PA14_04840		47947.4	38922.5	44544.2	47240.1	46952.2	38513.2	37761.5	40866.2	47987.1	45555.6	hypothetical protein
PA14_04850		34323.9	40523.5	40544.9	35845.8	30004.5	28081	17810.7	31728.1	44130.4	39528.5	hypothetical protein
PA14_04860		178280	176339	191778	174424	165024	198678	132686	198754	192045	199574	methyltransferase
PA14_04870		5.22274e+06	4.89848e+06	5.43425e+06	4.15644e+06	4.63162e+06	4.48321e+06	3.27162e+06	4.60648e+06	4.07946e+06	4.49972e+06	hypothetical protein
PA14_04890		4.95189e+06	4.58491e+06	4.70359e+06	4.13811e+06	4.62087e+06	4.29461e+06	3.01982e+06	4.11726e+06	3.845e+06	4.17234e+06	zinc protease
PA14_04900	ftsY	3.51741e+06	3.23929e+06	3.75455e+06	2.80473e+06	3.24245e+06	3.75684e+06	2.64778e+06	3.97945e+06	3.53702e+06	3.57693e+06	signal recognition particle receptor FtsY
PA14_04910	ftsE	2.01159e+06	1.95948e+06	2.04441e+06	1.37081e+06	1.74546e+06	1.78283e+06	1.39416e+06	1.91749e+06	1.59189e+06	1.88662e+06	cell division ATP-binding protein FtsE
PA14_04920	ftsX	982396	824801	805882	675787	628329	622449	512505	662649	755640	553256	cell division protein FtsX
PA14_04930	rpoH	57965.5	52254.5	74171	54522	51810.5	65411.3	53256.8	61492.5	64222.5	65083.1	RNA polymerase factor sigma-32
PA14_04940		525089	504357	525551	415052	409907	364194	284129	359142	351292	352284	hypothetical protein
PA14_04950	mtgA	66363	62399.7	55242.3	61613.2	70430.4	69762.8	49676	61232.7	75174.4	55359.6	monofunctional biosynthetic peptidoglycan transglycosylase
PA14_04980	thiG	5.85002e+06	5.39204e+06	5.5165e+06	6.78526e+06	7.4863e+06	8.31986e+06	6.64371e+06	1.06153e+07	9.43747e+06	9.65297e+06	thiazole synthase
PA14_05000	trmB	373672	335469	339822	353164	410376	419371	302435	489889	485854	505540	tRNA (guanine-N(7)-)-methyltransferase
PA14_05010		90522.5	86292.7	100926	67970.1	71150.8	55945.7	45366	68179	51555.9	60311.8	hypothetical protein
PA14_05020		81503.8	92306.5	94447.6	68448.4	68427.3	57625.2	37853.8	61648.2	38987.2	43420.6	hypothetical protein
PA14_05040		39514.3	34171.5	33419.8	30971.2	33003.1	30935	21791.1	40762.2	32062.3	35397.8	coproporphyrinogen III oxidase
PA14_05050		2.03652e+06	1.75149e+06	2.17065e+06	1.50164e+06	1.90635e+06	1.79841e+06	1.23774e+06	2.35575e+06	2.00277e+06	2.04117e+06	deoxyribonucleotide triphosphate pyrophosphatase
PA14_05060		1.56054e+06	2.00302e+06	4.46363e+06	1.67566e+06	1.63594e+06	978514	670057	2.07813e+06	684949	990781	hypothetical protein
PA14_05070		39062.8	38034.1	37910.5	33293.3	46889.2	52911.4	34270	53140.8	66453.7	50089	methionine biosynthesis protein
PA14_05080	metX	42375.3	44931.7	36279.2	39730.4	43199.6	57366.7	37707.8	57301.1	58204.3	75724.5	homoserine O-acetyltransferase
PA14_05110		819031	693483	920739	646542	813302	800420	440877	808416	603838	645704	hypothetical protein
PA14_05120		54972	49521.6	58221.5	51339.9	62287.5	71674.2	50768	74208.5	69571.4	75095.5	hypothetical protein
PA14_05130		43579.5	40749.5	41501.4	42816.6	38736.7	33198.9	32293.7	34848.6	48267.3	43454	hypothetical protein
PA14_05150	proC	2.75078e+06	2.4185e+06	2.58176e+06	2.34278e+06	2.48632e+06	2.28992e+06	1.84548e+06	2.7444e+06	2.79423e+06	3.30411e+06	pyrroline-5-carboxylate reductase
PA14_05160		1.26786e+06	1.20217e+06	1.23093e+06	1.01117e+06	1.07354e+06	967111	683972	932835	1.04045e+06	985531	hypothetical protein
PA14_05180	pilT	5.94495e+06	5.30776e+06	6.86292e+06	4.46042e+06	5.064e+06	5.58429e+06	3.53465e+06	4.82738e+06	4.38612e+06	5.18654e+06	twitching motility protein PilT
PA14_05190	pilU	1.99281e+06	1.80145e+06	2.25545e+06	1.59668e+06	2.1635e+06	2.55867e+06	1.36408e+06	2.05214e+06	1.70216e+06	1.81985e+06	twitching motility protein PilU
PA14_05200		133747	122344	142966	83006.7	70270.2	65029	48394.1	57214.5	59023.3	46247.8	cation efflux system protein
PA14_05220		3.21245e+06	3.26569e+06	3.5672e+06	2.39416e+06	2.00867e+06	1.97439e+06	1.94177e+06	2.37111e+06	2.10832e+06	1.80608e+06	cystathionine beta-synthase
PA14_05230		804139	730950	723167	483658	448774	518711	448639	512718	497866	451940	cystathionine gamma-lyase
PA14_05250	pyrC	3.48492e+06	3.23066e+06	3.1854e+06	3.49513e+06	3.85e+06	3.2841e+06	2.47055e+06	3.29516e+06	3.31721e+06	3.65352e+06	dihydroorotase
PA14_05260	pyrB	1.04287e+07	9.24354e+06	1.0224e+07	9.80586e+06	1.03535e+07	1.09475e+07	8.67712e+06	1.17252e+07	9.59624e+06	1.18561e+07	aspartate carbamoyltransferase
PA14_05270	pyrR	685366	721608	826784	664130	743224	713444	504351	704931	603666	719030	bifunctional pyrimidine regulatory protein PyrR/uracil phosphoribosyltransferase
PA14_05280	yqgF	1.28215e+06	1.24906e+06	1.30709e+06	984241	1.05968e+06	1.2332e+06	827948	1.20569e+06	1.19414e+06	1.31337e+06	Holliday junction resolvase-like protein
PA14_05290		67287.8	62244.9	54164.6	48012.2	56949.8	42392.1	34164.7	49608.4	56115.1	50179.8	hypothetical protein
PA14_05300		282138	261959	309653	210066	280145	370352	219241	330116	269954	306311	TonB domain-containing protein
PA14_05310	gshB	6.17417e+06	5.95019e+06	5.6935e+06	4.88082e+06	4.68107e+06	3.95351e+06	3.55967e+06	4.56458e+06	4.59057e+06	4.72954e+06	glutathione synthetase
PA14_05320	pilG	1.93858e+07	1.80524e+07	2.63302e+07	1.80735e+07	2.3885e+07	3.49944e+07	1.6664e+07	3.01747e+07	1.93535e+07	2.78197e+07	twitching motility protein PilG
PA14_05330	pilH	1.12779e+07	1.06447e+07	1.6607e+07	9.68866e+06	1.43442e+07	2.18192e+07	9.5456e+06	2.03333e+07	9.97434e+06	1.86315e+07	twitching motility protein PilH
PA14_05340	pilI	842907	748549	880222	752432	931421	1.17323e+06	631698	1.09792e+06	794737	967195	twitching motility protein PilI
PA14_05360	pilJ	2.76885e+07	2.37393e+07	3.51378e+07	2.41689e+07	3.26433e+07	3.76117e+07	1.88138e+07	2.98533e+07	2.24632e+07	3.11628e+07	twitching motility protein PilJ
PA14_05380	pilK	103878	84032	92603.7	66767.7	79458	87775.9	54636.9	93202.5	72777.5	80216.9	methyltransferase PilK
PA14_05390	chpA	1.42634e+07	1.2643e+07	1.45126e+07	1.2863e+07	1.42015e+07	1.47372e+07	8.76461e+06	1.3223e+07	1.14165e+07	1.3511e+07	ChpA
PA14_05400		631014	539174	752182	596840	657577	801028	458938	664011	496634	666611	methylesterase
PA14_05410		122692	86997.9	102750	121822	113408	160538	87938.4	149985	101161	186595	chemotaxis protein
PA14_05440		509481	457679	497946	439407	398606	377148	277808	463192	432011	465143	hypothetical protein
PA14_05450		394558	379870	370173	348434	373718	400265	311843	383820	423234	415875	16S ribosomal RNA methyltransferase RsmE
PA14_05460	bioA	1.0254e+06	931716	973522	895950	789057	819286	715486	1.06602e+06	995333	1.09463e+06	adenosylmethionine-8-amino-7-oxononanoate aminotransferase
PA14_05480		8.42603e+06	7.86904e+06	7.89061e+06	8.57478e+06	9.58115e+06	9.87689e+06	6.68303e+06	1.14808e+07	9.52846e+06	1.04678e+07	hypothetical protein
PA14_05510		1.43974e+08	1.74821e+08	1.82831e+08	1.2814e+08	1.12834e+08	7.34588e+07	7.11915e+07	1.2491e+08	5.37433e+07	7.7258e+07	hypothetical protein
PA14_05520	mexR	1.47435e+06	1.4403e+06	1.5382e+06	999063	1.12084e+06	1.16642e+06	860415	1.11068e+06	1.24408e+06	1.08824e+06	multidrug resistance operon repressor MexR
PA14_05530	mexA	1.69924e+07	1.60344e+07	1.81234e+07	1.27229e+07	1.43854e+07	1.25598e+07	1.09072e+07	1.53974e+07	1.34764e+07	1.37235e+07	RND multidrug efflux membrane fusion protein MexA
PA14_05540	mexB	1.82661e+07	1.7406e+07	1.87305e+07	1.39627e+07	1.48384e+07	1.18958e+07	1.03157e+07	1.4246e+07	1.3809e+07	1.3682e+07	RND multidrug efflux transporter MexB
PA14_05550	oprM	1.24084e+07	1.18681e+07	1.39471e+07	1.05301e+07	1.19511e+07	1.10593e+07	9.2627e+06	6.51104e+06	1.09348e+07	1.16702e+07	major intrinsic multiple antibiotic resistance efflux outer membrane protein OprM precursor
PA14_05560		2.55882e+07	2.34854e+07	2.51182e+07	2.01659e+07	2.23507e+07	2.61354e+07	1.90941e+07	2.91933e+07	2.91317e+07	2.85457e+07	ATP-dependent RNA helicase
PA14_05580		50672.3	42704.6	43760.4	43393.1	48591.7	56732.7	46683.9	89916.8	80129.3	64717.4	hypothetical protein
PA14_05590	metF	1.52557e+07	1.33576e+07	1.07037e+07	1.32951e+07	1.35414e+07	1.15771e+07	9.22606e+06	1.87871e+07	1.91823e+07	1.29721e+07	5,10-methylenetetrahydrofolate reductase
PA14_05600		74678.6	78832.8	76003.5	74132.3	77348.8	64481.3	49208.8	61578	63555.1	60293.5	hypothetical protein
PA14_05620	sahH	5.38792e+07	4.4964e+07	4.05073e+07	4.83802e+07	4.38572e+07	4.06692e+07	3.6834e+07	7.80921e+07	6.77843e+07	4.4277e+07	S-adenosyl-L-homocysteine hydrolase
PA14_05640		1.1009e+07	1.08822e+07	1.3442e+07	7.06619e+06	7.13801e+06	1.27611e+07	1.13217e+07	1.04878e+07	8.20956e+06	3.17289e+06	hypothetical protein
PA14_05650		2.39655e+06	2.14486e+06	2.38798e+06	1.56651e+06	1.74311e+06	2.70453e+06	1.86783e+06	2.07616e+06	1.66212e+06	924781	hypothetical protein
PA14_05660		372360	320795	469483	307450	367329	594594	442524	614610	409955	398981	transcriptional regulator
PA14_05690	codA	2.83142e+06	2.62829e+06	2.7561e+06	2.80177e+06	3.15568e+06	3.17919e+06	2.31181e+06	3.79827e+06	3.68857e+06	3.8197e+06	cytosine deaminase
PA14_05700	codB	202910	164778	181631	170437	194301	180181	169606	220738	197503	202995	cytosine permease
PA14_05820		502646	500565	448132	390848	363659	261669	190033	263096	265513	288537	hypothetical protein
PA14_05840	gcdH	6.15302e+06	5.41927e+06	5.41416e+06	4.64604e+06	4.38241e+06	3.12092e+06	2.23095e+06	3.16001e+06	2.76022e+06	3.15488e+06	glutaryl-CoA dehydrogenase
PA14_05850		440194	409986	404824	335007	354474	311543	251258	321343	341532	329573	LysR family transcriptional regulator
PA14_05860		8.65085e+06	8.79165e+06	1.17041e+07	8.03968e+06	8.85485e+06	8.98906e+06	6.5589e+06	9.80132e+06	6.04688e+06	8.84429e+06	hypothetical protein
PA14_05880		74481.8	71034.5	63887.4	48458	44968.5	42359	29786.9	30609.8	41359.5	38098.6	membrane-bound protease
PA14_05890		92556.4	82433.8	70634.8	36361.9	36479.4	27866.7	23860.8	30301.1	30620.1	36224.9	stomatin-like protein
PA14_05920		502816	476414	484465	375949	430418	373012	396938	372182	408327	398791	hypothetical protein
PA14_05950	dbpA	1.31074e+06	1.23648e+06	1.38712e+06	1.23675e+06	1.16554e+06	903763	635716	906389	841572	1.27624e+06	ATP-dependent RNA helicase DbpA
PA14_05960		1.2156e+08	1.47967e+08	1.97712e+08	1.10755e+08	1.22086e+08	1.91389e+08	1.26404e+08	2.25587e+08	1.51069e+08	2.1876e+08	cold-shock protein
PA14_05970		336935	276566	318200	291156	305795	283188	235084	311592	310032	371492	hypothetical protein
PA14_06000		3.47019e+07	3.42621e+07	4.14393e+07	1.89964e+07	2.07265e+07	1.11396e+07	7.77318e+06	1.08318e+07	8.80528e+06	8.70677e+06	ClpA/B protease ATP binding subunit
PA14_06010		958097	1.04634e+06	1.69311e+06	1.00392e+06	1.1293e+06	689012	462816	889713	550733	737310	hypothetical protein
PA14_06030		937785	884889	844177	712617	788879	764971	550556	787189	727149	824042	acyltransferase
PA14_06040		7.98987e+06	9.80773e+06	1.20216e+07	7.38573e+06	7.13542e+06	4.12812e+06	4.11373e+06	5.23489e+06	3.40339e+06	4.64252e+06	hypothetical protein
PA14_06060	creB	27462.6	23971.1	26112.9	26809.4	23401.3	23894.9	18504.2	21193.8	19827.9	20899.5	DNA-binding response regulator CreB
PA14_06070	creC	419750	390846	417364	318028	326562	352481	312583	360564	378232	382805	sensory histidine kinase CreC
PA14_06120		84126.6	68408.9	69220.4	64928.1	57726.7	40102.5	61162.8	78243.8	52109.4	49459.1	hypothetical protein
PA14_06130		275363	335179	351590	253773	236665	178641	145575	215487	181775	201593	hypothetical protein
PA14_06150		4.46581e+06	4.2467e+06	4.50001e+06	3.34956e+06	3.58923e+06	2.84692e+06	2.09569e+06	2.90698e+06	3.04236e+06	2.87543e+06	hypothetical protein
PA14_06160		340540	386035	547028	213983	241100	266882	262590	256358	217964	247727	hydroxamate-type ferrisiderophore receptor
PA14_06170		1.15244e+06	1.18691e+06	1.83283e+06	751517	884885	1.16068e+06	967461	1.00921e+06	846801	1.00138e+06	transmembrane sensor
PA14_06190		2.0376e+06	1.77338e+06	1.43931e+06	1.69394e+06	1.63467e+06	1.14392e+06	814669	1.0993e+06	1.00902e+06	1.4484e+06	glutathione S-transferase
PA14_06210		8546.62	9444.23	9972.9	5893.99	7332.66	7100.74	6452.13	8838.59	6903.05	9776.46	transcriptional regulator
PA14_06250		356088	318666	332762	293582	296103	312362	224259	365428	356055	362348	GNAT family acetyltransferase
PA14_06260		19123.3	14370.7	19977.2	15423.2	12969.6	17001.2	5240.86	11258.4	16957	12479	LysR family transcriptional regulator
PA14_06270		273188	283845	221463	160508	153891	102851	70900.2	115160	93878	101618	hydrolase
PA14_06280		3265	1824.19	3702.81	1373.73	1781.38	4327.44	1050.9	1811.02	3166.11	3716.33	hypothetical protein
PA14_06290	glcB	4.98862e+07	4.75783e+07	5.32959e+07	4.04505e+07	4.34902e+07	4.07045e+07	3.27004e+07	4.82075e+07	3.74389e+07	4.25588e+07	malate synthase G
PA14_06300		961639	861613	840075	642285	621393	466870	418952	415716	546132	398692	GNAT family acetyltransferase
PA14_06310		116613	124024	122797	83170.6	71394.3	50456.8	41211.8	48416.6	44379.2	55836.5	ACT domain-containing protein
PA14_06330		2.25707e+06	2.05543e+06	2.0141e+06	1.82496e+06	1.88124e+06	1.58465e+06	1.26461e+06	1.59475e+06	1.70961e+06	1.71047e+06	serine/threonine protein kinase
PA14_06340		899289	866417	971485	566180	624836	607660	534040	839739	674358	928047	molybdenum transport regulator
PA14_06400		64818.5	55769.4	51721.2	61880.1	65826.8	47532.8	37984.7	57736.5	61803.7	59304.9	LysR family transcriptional regulator
PA14_06460		34824.3	29426.4	32051.2	25953.6	24880.9	20060.4	14698.9	23987.1	23509	22472.1	hypothetical protein
PA14_06480		131919	120433	152004	100512	104335	92441	77897.9	103473	94368.9	106429	hydrolase
PA14_06500	bioB	1.37906e+06	1.33562e+06	1.40998e+06	1.43564e+06	1.28556e+06	1.61774e+06	1.34947e+06	2.9282e+06	2.30801e+06	2.48443e+06	biotin synthase
PA14_06510	bioF	401956	377876	420345	283678	277981	261916	232210	324181	326623	328029	8-amino-7-oxononanoate synthase
PA14_06530		633578	541813	515367	479234	447919	302200	265839	282428	389456	329665	biotin biosynthesis protein bioH
PA14_06540		248176	255743	259322	195429	230258	213408	179782	273892	249656	288069	biotin synthesis protein BioC
PA14_06570	bioD	135211	130832	146385	105425	109049	127249	101497	169035	149589	156211	dithiobiotin synthetase
PA14_06600		3.10655e+07	2.73116e+07	3.14225e+07	2.45911e+07	2.47178e+07	2.12713e+07	1.5179e+07	2.48188e+07	1.88519e+07	2.30362e+07	acyl-CoA dehydrogenase
PA14_06620		1.2299e+06	1.14408e+06	1.06288e+06	986410	965318	877813	875190	822205	823407	858098	acyl-CoA dehydrogenase
PA14_06640		6.28443e+06	5.54102e+06	5.52729e+06	4.79148e+06	4.74516e+06	4.42088e+06	3.70525e+06	5.00688e+06	4.33497e+06	4.83226e+06	acyl-CoA dehydrogenase
PA14_06660	nirE	750048	696083	676513	528516	704209	820665	569888	678113	572960	674305	uroporphyrin-III c-methyltransferase
PA14_06750	nirS	28010	27138.9	39619.6	27687.6	21546.9	22198.2	24170.5	20435.1	18050.6	19386.2	nitrite reductase
PA14_06770	nirQ	5825.09	3848.59	5346.68	4366.21	7305.05	6550.15	3554.12	4118.98	3283.83	4360.58	regulatory protein NirQ
PA14_06880		19690.8	22145.4	24169.2	18837.4	20119.9	20879.5	12994.5	23489.9	18556.6	22679.8	LysR family transcriptional regulator
PA14_06950		191703	180103	195706	136484	151689	148204	111117	154877	144783	154775	LuxR family transcriptional regulator
PA14_06970		137518	131186	124740	134728	127257	112306	94916.2	120909	114704	115877	Cro/CI family transcriptional regulator
PA14_06980		151003	134619	147408	137813	136189	120118	95537.7	117116	115469	100710	hypothetical protein
PA14_06990		5.0814e+06	4.72784e+06	5.08683e+06	5.45919e+06	3.88674e+06	2.76699e+06	1.97441e+06	3.36298e+06	2.59464e+06	2.17736e+06	hypothetical protein
PA14_07000	dsbB1	164267	142726	154291	120192	137590	141428	93735.1	144264	134591	151850	DsbB1
PA14_07030		1.35521e+06	1.17957e+06	790861	1.04097e+06	1.49111e+06	1.19362e+06	746305	1.47838e+06	1.50163e+06	918283	cytochrome c'
PA14_07040		877081	909456	1.73387e+06	991023	967299	834822	651710	1.83587e+06	720633	1.15705e+06	hypothetical protein
PA14_07050		154646	156397	166186	96915.7	97994.5	74138.7	67617.6	93659.4	80832.9	75245.3	hypothetical protein
PA14_07090	metK	5.11878e+07	4.24816e+07	3.87198e+07	5.0485e+07	4.43126e+07	3.91474e+07	3.42203e+07	7.27663e+07	6.17625e+07	4.98775e+07	S-adenosylmethionine synthetase
PA14_07110		582446	458016	419577	528765	468925	381152	315151	559097	525841	382468	ArsR family transcriptional regulator
PA14_07130	tktA	6.92866e+07	6.15637e+07	6.90136e+07	5.79078e+07	6.10117e+07	6.27351e+07	4.6159e+07	7.08572e+07	6.25628e+07	6.33818e+07	transketolase
PA14_07140		385921	369930	381759	346465	347017	410624	281015	379669	388377	371514	hypothetical protein
PA14_07150		225721	207398	243714	189749	179588	166685	176541	188581	182236	195938	hypothetical protein
PA14_07170	epd	747553	665470	694389	657879	725449	866225	667779	907335	926051	936461	D-erythrose 4-phosphate dehydrogenase
PA14_07190	pgk	1.52099e+07	1.4552e+07	1.63807e+07	1.40866e+07	1.48081e+07	2.06017e+07	1.56278e+07	2.73466e+07	2.25911e+07	2.57616e+07	phosphoglycerate kinase
PA14_07200		521925	485676	462228	235036	219181	117476	152559	115174	150687	98888.7	hypothetical protein
PA14_07210		44796.6	43136.3	41351.8	33264.3	36558.8	23559.8	18505.1	19434.8	22167.1	22002.7	hypothetical protein
PA14_07230	fda	4.72183e+07	4.85298e+07	5.21234e+07	3.60815e+07	3.70863e+07	3.77452e+07	3.07813e+07	4.05378e+07	3.98377e+07	4.16262e+07	fructose-1,6-bisphosphate aldolase
PA14_07240		69229.2	65331.7	70739.1	66735.9	59356.1	63589	46289.1	88144.3	79096.2	74837.1	hypothetical protein
PA14_07250		2.31705e+06	2.53905e+06	2.71805e+06	1.05879e+06	1.1164e+06	673997	451536	653651	599616	655592	hypothetical protein
PA14_07260		2.464e+06	2.19263e+06	2.18202e+06	2.14624e+06	2.09282e+06	1.58124e+06	1.23044e+06	1.65162e+06	1.74973e+06	1.64241e+06	hypothetical protein
PA14_07280		35237.2	38324.4	45798.7	35339.2	36324.4	45886.5	33764.9	52251.3	47489.5	52480.8	hypothetical protein
PA14_07290		47400.9	47562	62379.2	59006.2	54840.3	63254.7	54526.6	92254.2	76501.4	83509.8	hypothetical protein
PA14_07310		368709	339642	373829	360860	357602	315228	269177	344354	385505	325222	hydrolase
PA14_07330		918470	927133	1.32655e+06	780094	825487	894130	535435	964381	830548	875112	hypothetical protein
PA14_07340		48387	47739.7	53447.9	45600.8	42812.6	48036.6	37811.5	48225	59003	56808.6	transcriptional regulator
PA14_07355		1.89671e+06	1.8409e+06	2.15114e+06	1.04183e+06	1.12143e+06	816793	551955	843271	705029	757169	hypothetical protein
PA14_07380		273868	222306	244638	247121	229194	220235	159017	298286	259279	278200	hypothetical protein
PA14_07420		131391	128247	144393	132823	139310	139012	84806.4	152985	136784	154572	hypothetical protein
PA14_07450		228635	234975	238992	177292	238834	191685	153474	187434	182266	209428	hypothetical protein
PA14_07500	rmcA	79568.8	66944.6	79348.1	52115.3	55779.2	54194.8	43857.7	48277.2	46701.7	57184.5	redox regulator of c_di_GMP, RmcA
PA14_07520	rpoD	5.11516e+07	4.47181e+07	4.53513e+07	4.5625e+07	4.65053e+07	4.63685e+07	3.46099e+07	5.11448e+07	5.15567e+07	5.15824e+07	RNA polymerase sigma factor RpoD
PA14_07530	dnaG	1.20755e+06	1.13466e+06	1.17548e+06	1.03605e+06	1.18811e+06	1.15539e+06	874845	1.21535e+06	1.05413e+06	1.13143e+06	DNA primase
PA14_07550		4.45688e+06	4.1719e+06	4.45281e+06	3.78292e+06	4.82172e+06	5.24603e+06	2.96423e+06	4.32283e+06	4.05555e+06	4.19863e+06	hypothetical protein
PA14_07560	rpsU	9.49415e+07	8.85692e+07	9.11499e+07	7.74469e+07	8.55579e+07	9.53925e+07	7.18876e+07	1.22303e+08	1.20626e+08	1.19299e+08	30S ribosomal protein S21
PA14_07570	gcp	666491	625539	680958	676351	760474	805750	560098	872862	945908	911808	DNA-binding/iron metalloprotein/AP endonuclease
PA14_07580		7851.08	7199.6	9651.72	4338.07	3363.99	3357.48	4332.13	4353.05	4028.41	4511.11	glycerol-3-phosphate acyltransferase PlsY
PA14_07590	folB	661100	691841	723580	535458	598283	618179	427793	643800	667597	635551	dihydroneopterin aldolase
PA14_07600		20761	19422.5	19169.2	10211.6	11376.5	17079	5523.18	13458.5	17917.6	11056.7	2-amino-4-hydroxy-6- hydroxymethyldihydropteridine pyrophosphokinase
PA14_07620	cca	1.93864e+06	1.93497e+06	2.09349e+06	1.54284e+06	1.5633e+06	1.60992e+06	1.18249e+06	1.50373e+06	1.45204e+06	1.52665e+06	multifunctional tRNA nucleotidyl transferase/2'3'-cyclic phosphodiesterase/2'nucleotidase/phosphatase
PA14_07650		2.30407e+06	2.05072e+06	1.87696e+06	1.46566e+06	1.40557e+06	780685	632862	667555	627883	582910	SpoVR family protein
PA14_07660		4.84692e+06	4.26317e+06	4.09181e+06	3.15514e+06	3.00462e+06	1.85736e+06	1.4528e+06	1.67408e+06	1.5848e+06	1.50624e+06	hypothetical protein
PA14_07680		1.06741e+08	9.91361e+07	1.03034e+08	6.48363e+07	6.28226e+07	3.51948e+07	2.79043e+07	3.12375e+07	2.33153e+07	2.47556e+07	hypothetical protein
PA14_07700	apaH	2.23789e+06	2.09506e+06	1.9589e+06	1.78006e+06	1.79751e+06	1.69414e+06	1.41063e+06	1.82239e+06	1.92314e+06	2.05384e+06	diadenosine tetraphosphatase
PA14_07710	apaG	6981.22	7409.44	5063.33	6313.57	5044.4	5129.74	6421.22	4577.58	8422.52	5551.39	ApaG protein
PA14_07730	ksgA	818938	747249	738453	683282	756879	768139	608782	837302	836722	846665	dimethyladenosine transferase
PA14_07740	pdxA	1.43725e+06	1.30407e+06	1.23933e+06	1.14764e+06	1.26598e+06	1.26816e+06	946672	1.26843e+06	1.35635e+06	1.3733e+06	4-hydroxythreonine-4-phosphate dehydrogenase
PA14_07760	surA	2.62728e+07	2.42278e+07	2.46802e+07	2.15467e+07	2.22204e+07	2.35304e+07	1.79819e+07	2.85701e+07	2.55385e+07	2.72986e+07	peptidyl-prolyl cis-trans isomerase SurA
PA14_07770	ostA	7.0015e+07	6.65362e+07	6.87523e+07	5.15672e+07	5.12544e+07	5.85328e+07	4.73038e+07	7.10761e+07	6.53912e+07	6.47204e+07	organic solvent tolerance protein OstA
PA14_07780		569364	556313	478440	489412	531312	510955	362865	515220	520147	529417	hypothetical protein
PA14_07790		24157.3	24574.7	25510.5	24707	27218	31234.2	22706	26227.9	32555.3	27118.3	nucleotidyl transferase
PA14_07800		4068	4076.59	5269.92	4101.49	4022.56	2023.28	3665.42	1536.69	3451.55	3728.67	hypothetical protein
PA14_07810		339188	337760	361700	261851	262242	173360	162726	199972	182227	205961	hypothetical protein
PA14_07820		281939	260762	266507	196810	209273	168882	147521	174309	196850	190339	histidine kinase
PA14_07840		989408	922079	806151	982693	934033	1.06037e+06	787257	856196	809733	1.04324e+06	two-component response regulator
PA14_07850		9.44933e+06	7.80535e+06	1.26549e+07	8.89954e+06	1.25981e+07	1.62058e+07	6.07548e+06	1.12205e+07	6.86931e+06	1.25339e+07	ABC transporter substrate-binding protein
PA14_07860		2.57583e+06	2.28013e+06	2.52177e+06	1.73296e+06	1.77951e+06	1.43121e+06	1.1806e+06	1.59295e+06	1.27704e+06	1.61505e+06	ABC transporter ATP-binding protein
PA14_07870		1.95842e+07	2.68239e+07	2.97328e+07	1.66126e+07	1.64551e+07	1.005e+07	8.18548e+06	1.25587e+07	6.35042e+06	1.19179e+07	ABC transporter substrate-binding protein
PA14_07890		1.6638e+06	1.59409e+06	1.53548e+06	1.09343e+06	1.12846e+06	871926	649165	934558	754901	950021	ABC transporter permease
PA14_07910	rpe	2.64337e+06	2.36076e+06	2.17414e+06	2.43414e+06	2.97261e+06	3.00741e+06	2.01097e+06	2.72014e+06	2.82436e+06	2.27257e+06	ribulose-phosphate 3-epimerase
PA14_07930		138246	130320	150625	118952	139905	170740	102200	172309	164558	171650	phosphoglycolate phosphatase
PA14_07940	trpE	9.55181e+06	8.5928e+06	1.44882e+07	9.14682e+06	1.6242e+07	1.97228e+07	8.79178e+06	1.03101e+07	8.96621e+06	9.90216e+06	anthranilate synthase component I
PA14_07960	prtR	140646	127643	118759	99619.4	103983	99976.1	82818	119609	126743	138358	transcriptional regulator PrtR
PA14_08030		115170	106010	98037	81143.2	93879.4	87463.2	97140.7	90887.5	150646	100218	phage baseplate assembly protein
PA14_08070		1479.91	0	0	0	0	0	1368.78	1251.73	854.91	944.418	phage tail sheath protein
PA14_08090		246889	249539	254908	254474	278476	435815	627125	327153	570969	316863	phage tail tube protein
PA14_08210		124584	134400	110414	129250	141796	299930	467084	185035	577623	189052	hypothetical protein
PA14_08220		643698	625673	613947	530345	615972	597268	468884	560454	685395	650860	hypothetical protein
PA14_08300		78305.9	70872.6	74832.2	59534	63803.9	99594.5	96270.6	87666.6	139305	76635.8	phage-related protein, tail component
PA14_08340	trpG	313996	301994	579016	344848	701497	727386	302263	415992	417743	478404	anthranilate synthase component II
PA14_08350	trpD	275140	290866	324741	232011	480056	488760	234810	247835	244172	310441	anthranilate phosphoribosyltransferase
PA14_08360	trpC	1.08262e+07	9.74684e+06	1.37118e+07	9.06192e+06	1.42894e+07	1.61298e+07	7.6983e+06	9.55571e+06	9.58064e+06	1.04561e+07	indole-3-glycerol-phosphate synthase
PA14_08370	vfr	1.17468e+07	1.02875e+07	1.33264e+07	8.71047e+06	1.10578e+07	1.25806e+07	7.00552e+06	1.35831e+07	9.18996e+06	9.91427e+06	cAMP-regulatory protein
PA14_08380		3.28551e+06	3.16541e+06	3.7636e+06	2.85538e+06	3.01198e+06	2.93058e+06	2.24102e+06	2.81278e+06	2.63471e+06	3.10295e+06	hypothetical protein
PA14_08390	speD	438024	425991	511386	392142	498884	597308	450098	670137	609734	739721	S-adenosylmethionine decarboxylase
PA14_08400		4.10526e+06	3.69375e+06	3.18742e+06	2.91359e+06	3.216e+06	2.69084e+06	1.87519e+06	2.72085e+06	2.91137e+06	2.39546e+06	hypothetical protein
PA14_08420		1.88169e+06	1.98573e+06	2.1303e+06	1.14324e+06	1.06741e+06	704945	526006	657020	560279	401479	HIT family protein
PA14_08430		423338	404626	483862	332322	370767	443472	290772	455929	348852	547519	ATPase
PA14_08440		20520.5	17838.2	15777.3	15804.3	12419.7	15395.4	10986.4	14319.5	16898.9	16355.8	short chain alcohol dehydrogenase
PA14_08450		150906	120047	146147	105069	110813	125519	89086.9	188670	146209	142791	hypothetical protein
PA14_08460		2.93001e+06	2.87434e+06	3.75755e+06	2.12015e+06	2.16674e+06	3.18128e+06	3.30302e+06	3.68144e+06	2.49277e+06	2.96705e+06	hypothetical protein
PA14_08480	argC	4.51489e+06	4.08048e+06	4.08058e+06	4.52117e+06	4.48606e+06	4.32791e+06	3.28361e+06	4.51307e+06	4.91847e+06	4.73107e+06	N-acetyl-gamma-glutamyl-phosphate reductase
PA14_08490		259432	235799	251081	187282	257828	299489	208692	296684	257600	318022	hypothetical protein
PA14_08500		210428	218340	271445	235768	393840	581389	281742	457362	325781	427952	hypothetical protein
PA14_08510		286749	269308	267726	301694	309159	296225	212251	301233	267506	299839	iron-sulfur cluster insertion protein ErpA
PA14_08520	anmK	771370	698952	691241	634755	670348	642638	470723	558118	566285	581757	anhydro-N-acetylmuramic acid kinase
PA14_08540		58061.4	53659.4	59450.6	56591.2	60405.1	70465.5	55400.5	92867.3	80994.2	93077.5	hypothetical protein
PA14_08560	tyrZ	4.2783e+06	4.51145e+06	4.74919e+06	4.16569e+06	4.34318e+06	4.80665e+06	3.99347e+06	5.7745e+06	5.8034e+06	5.73501e+06	tyrosyl-tRNA synthetase
PA14_08620	birA	397775	356479	385355	274112	317652	339450	279699	367305	298169	380466	biotin--protein ligase
PA14_08630		1.30651e+06	1.33177e+06	1.17488e+06	1.10154e+06	1.18238e+06	1.11302e+06	850740	1.13109e+06	1.25476e+06	1.15581e+06	pantothenate kinase
PA14_08640		753594	812070	792824	631896	673651	662412	580734	761311	625109	744647	hypothetical protein
PA14_08710	nusG	1.89481e+07	1.63639e+07	1.96362e+07	1.38608e+07	1.61293e+07	2.07407e+07	1.57867e+07	2.43461e+07	2.01928e+07	2.42655e+07	transcription antitermination protein NusG
PA14_08720	rplK	9.41575e+07	9.50663e+07	1.02268e+08	9.22731e+07	1.13108e+08	1.56043e+08	1.17134e+08	1.91301e+08	1.77558e+08	2.00977e+08	50S ribosomal protein L11
PA14_08730	rplA	1.21174e+08	1.21787e+08	1.3641e+08	1.10146e+08	1.43905e+08	2.02512e+08	1.52033e+08	2.50294e+08	2.21953e+08	2.54998e+08	50S ribosomal protein L1
PA14_08740	rplJ	1.17702e+08	1.11094e+08	1.14263e+08	1.07262e+08	1.3001e+08	1.75607e+08	1.29535e+08	2.17051e+08	2.01485e+08	2.13381e+08	50S ribosomal protein L10
PA14_08750	rplL	1.44496e+08	1.34587e+08	1.86303e+08	1.14068e+08	1.42989e+08	2.36258e+08	1.72949e+08	3.0337e+08	2.18872e+08	3.10251e+08	50S ribosomal protein L7/L12
PA14_08760	rpoB	2.96531e+08	2.75961e+08	2.75514e+08	2.65136e+08	2.78436e+08	3.28323e+08	2.44954e+08	3.96065e+08	3.74852e+08	3.8593e+08	DNA-directed RNA polymerase subunit beta
PA14_08780	rpoC	3.52416e+08	3.23712e+08	3.3618e+08	3.18746e+08	3.3261e+08	3.99703e+08	3.0368e+08	4.70846e+08	4.36549e+08	4.64365e+08	DNA-directed RNA polymerase subunit beta'
PA14_08790	rpsL	3.25455e+07	2.9432e+07	2.88651e+07	2.98806e+07	3.49498e+07	4.26103e+07	3.06251e+07	4.81622e+07	5.18404e+07	5.28366e+07	30S ribosomal protein S12
PA14_08810	rpsG	1.2776e+08	1.22573e+08	1.22177e+08	1.17781e+08	1.34108e+08	1.69365e+08	1.22161e+08	2.10544e+08	2.04173e+08	2.10731e+08	30S ribosomal protein S7
PA14_08820	fusA1	3.41123e+08	3.17277e+08	3.40866e+08	3.62997e+08	3.92753e+08	4.77533e+08	3.74739e+08	5.65443e+08	5.14521e+08	5.82747e+08	elongation factor G
PA14_08830	tufA	1.22885e+09	1.1658e+09	1.28537e+09	1.07259e+09	1.23642e+09	1.39812e+09	1.04898e+09	1.59528e+09	1.42804e+09	1.57292e+09	elongation factor Tu
PA14_08840	rpsJ	5.74206e+07	5.78007e+07	6.02442e+07	5.59246e+07	6.06236e+07	8.38672e+07	6.55508e+07	1.11799e+08	1.05602e+08	1.16737e+08	30S ribosomal protein S10
PA14_08850	rplC	6.55163e+07	6.28416e+07	7.1471e+07	5.97218e+07	7.22968e+07	1.04797e+08	8.023e+07	1.30234e+08	1.23539e+08	1.41264e+08	50S ribosomal protein L3
PA14_08860	rplD	6.02872e+07	5.59648e+07	5.86836e+07	5.22202e+07	6.2702e+07	8.84354e+07	7.08562e+07	1.07405e+08	1.03132e+08	1.11165e+08	50S ribosomal protein L4
PA14_08870	rplW	9.13833e+07	8.85193e+07	9.02198e+07	8.20742e+07	9.73813e+07	1.32993e+08	1.00713e+08	1.69318e+08	1.55856e+08	1.76025e+08	50S ribosomal protein L23
PA14_08880	rplB	1.20224e+08	1.17764e+08	1.15663e+08	1.15626e+08	1.28898e+08	1.61469e+08	1.26375e+08	2.04826e+08	2.14786e+08	2.16612e+08	50S ribosomal protein L2
PA14_08890	rpsS	5.09902e+07	5.03614e+07	5.39912e+07	4.46452e+07	5.02279e+07	6.97378e+07	5.52752e+07	9.77733e+07	8.14703e+07	9.73697e+07	30S ribosomal protein S19
PA14_08900	rplV	5.58282e+07	5.40448e+07	5.15993e+07	4.90816e+07	5.91021e+07	7.7777e+07	5.92193e+07	9.6798e+07	9.12419e+07	9.86966e+07	50S ribosomal protein L22
PA14_08910	rpsC	3.47674e+07	2.84803e+07	3.15049e+07	2.962e+07	2.94294e+07	4.2539e+07	3.13529e+07	5.92515e+07	5.49754e+07	5.67868e+07	30S ribosomal protein S3
PA14_08920	rplP	1.17446e+08	1.10742e+08	1.14014e+08	1.0817e+08	1.1559e+08	1.48597e+08	1.14371e+08	1.84492e+08	1.86263e+08	1.91881e+08	50S ribosomal protein L16
PA14_08930	rpmC	1.28287e+07	1.15856e+07	1.69722e+07	1.09577e+07	1.35718e+07	2.18444e+07	1.66679e+07	3.11162e+07	1.85772e+07	2.84824e+07	50S ribosomal protein L29
PA14_08940	rpsQ	1.61134e+07	1.5419e+07	1.6058e+07	1.49353e+07	1.80785e+07	2.23724e+07	1.60422e+07	2.61248e+07	2.63931e+07	2.87037e+07	30S ribosomal protein S17
PA14_08950	rplN	3.46703e+07	3.42707e+07	3.31874e+07	3.36872e+07	3.85283e+07	4.79718e+07	3.63301e+07	5.55464e+07	6.00083e+07	6.06742e+07	50S ribosomal protein L14
PA14_08960	rplX	2.62745e+07	2.70203e+07	3.01097e+07	2.6504e+07	3.25964e+07	4.22514e+07	3.11238e+07	5.30151e+07	4.83748e+07	5.55953e+07	50S ribosomal protein L24
PA14_08970	rplE	1.16419e+08	1.17022e+08	1.25264e+08	9.9292e+07	1.22273e+08	1.64514e+08	1.21958e+08	2.11946e+08	1.86138e+08	2.10483e+08	50S ribosomal protein L5
PA14_08980	rpsN	6.75393e+07	6.35011e+07	6.52394e+07	6.29889e+07	6.98416e+07	8.52667e+07	6.97395e+07	1.09719e+08	1.15681e+08	1.16177e+08	30S ribosomal protein S14
PA14_08990	rpsH	4.27742e+07	4.4687e+07	5.61935e+07	3.93451e+07	4.99711e+07	8.04623e+07	6.05949e+07	1.08015e+08	7.60842e+07	1.05244e+08	30S ribosomal protein S8
PA14_09000	rplF	9.67707e+07	9.92922e+07	1.12892e+08	9.06128e+07	1.17169e+08	1.69687e+08	1.26437e+08	2.16042e+08	1.78501e+08	2.21235e+08	50S ribosomal protein L6
PA14_09010	rplR	5.45011e+07	5.34282e+07	5.63958e+07	5.03889e+07	5.77842e+07	8.30023e+07	6.15621e+07	9.76577e+07	9.46674e+07	1.02361e+08	50S ribosomal protein L18
PA14_09020	rpsE	4.12888e+07	3.99932e+07	4.62616e+07	3.81051e+07	4.52689e+07	6.05906e+07	4.47013e+07	7.81756e+07	7.03466e+07	7.8718e+07	30S ribosomal protein S5
PA14_09030	rpmD	2.52269e+06	2.83339e+06	2.67803e+06	2.64551e+06	2.73419e+06	3.91828e+06	2.36015e+06	5.82921e+06	4.73315e+06	5.14706e+06	50S ribosomal protein L30
PA14_09040	rplO	5.42335e+07	5.2939e+07	5.23791e+07	5.11392e+07	5.90719e+07	7.69287e+07	5.53513e+07	8.89904e+07	9.5343e+07	1.01285e+08	50S ribosomal protein L15
PA14_09050	secY	4.31471e+06	3.9746e+06	4.02012e+06	3.46111e+06	3.73733e+06	4.8162e+06	3.74391e+06	5.02842e+06	5.07778e+06	5.0573e+06	preprotein translocase subunit SecY
PA14_09070	rpmJ	51144.4	57606.7	57419.4	45408.1	47275.2	66446.7	53989.7	74247.8	88913.3	71337.9	50S ribosomal protein L36
PA14_09080	rpsM	7.72395e+07	7.14313e+07	7.04611e+07	7.38002e+07	7.75096e+07	9.54559e+07	7.41263e+07	1.20767e+08	1.27659e+08	1.30789e+08	30S ribosomal protein S13
PA14_09090	rpsK	7.11796e+07	6.96484e+07	6.91065e+07	6.64468e+07	7.51294e+07	1.02515e+08	7.1697e+07	1.29579e+08	1.21516e+08	1.34395e+08	30S ribosomal protein S11
PA14_09100	rpsD	9.59057e+07	9.33704e+07	8.61499e+07	8.83342e+07	9.35652e+07	1.22283e+08	9.68753e+07	1.45749e+08	1.64659e+08	1.58072e+08	30S ribosomal protein S4
PA14_09115	rpoA	1.39265e+08	1.25461e+08	1.2093e+08	1.25662e+08	1.3031e+08	1.39151e+08	8.20213e+07	1.66657e+08	1.47824e+08	1.60465e+08	DNA-directed RNA polymerase subunit alpha
PA14_09130	rplQ	3.38815e+07	2.92038e+07	2.9859e+07	2.68794e+07	3.13415e+07	4.28192e+07	3.1939e+07	5.40335e+07	4.98388e+07	5.3821e+07	50S ribosomal protein L17
PA14_09150	katA	3.30139e+07	2.89491e+07	1.63494e+07	2.27351e+07	2.26727e+07	1.14237e+07	8.05861e+06	1.18565e+07	1.08553e+07	1.27455e+07	catalase
PA14_09160	bfrA	5.94251e+06	5.8151e+06	4.9341e+06	4.36527e+06	4.15066e+06	3.52964e+06	2.9217e+06	3.61925e+06	4.20653e+06	3.73477e+06	bacterioferritin
PA14_09180	uvrA	3.4135e+06	3.05825e+06	3.53546e+06	2.63204e+06	2.80555e+06	2.69705e+06	2.03756e+06	3.02007e+06	2.81613e+06	3.03628e+06	excinuclease ABC subunit A
PA14_09195		343207	327707	291833	227487	237333	292183	248354	336544	341963	262163	major facilitator transporter
PA14_09200	ssb	1.40609e+07	1.39283e+07	1.46166e+07	1.24317e+07	1.22553e+07	1.29419e+07	1.01249e+07	1.40393e+07	1.26906e+07	1.39775e+07	single-stranded DNA-binding protein
PA14_09210	pchA	3.89483e+06	3.5766e+06	4.32035e+06	2.60278e+06	3.76525e+06	4.01046e+06	3.48815e+06	4.36033e+06	3.13936e+06	3.18993e+06	salicylate biosynthesis isochorismate synthase
PA14_09220	pchB	1.54937e+07	1.44517e+07	2.00783e+07	9.58768e+06	1.28491e+07	1.41596e+07	1.4591e+07	1.58101e+07	1.02365e+07	1.15228e+07	isochorismate-pyruvate lyase
PA14_09230	pchC	421325	386157	406461	306298	382016	433961	327715	422217	319097	404188	pyochelin biosynthetic protein PchC
PA14_09240	pchD	2.5829e+07	2.39011e+07	4.11261e+07	1.86641e+07	2.3633e+07	2.73559e+07	2.90207e+07	2.7509e+07	1.7699e+07	2.33865e+07	pyochelin biosynthesis protein PchD
PA14_09260	pchR	773011	687640	1.06594e+06	896319	1.03183e+06	1.09909e+06	930373	1.33453e+06	876959	1.15528e+06	transcriptional regulator PchR
PA14_09270	pchE	3.14758e+07	2.91872e+07	2.95689e+07	2.1946e+07	2.60756e+07	3.5977e+07	2.69291e+07	4.41411e+07	3.48318e+07	3.11156e+07	dihydroaeruginoic acid synthetase
PA14_09280	pchF	4.09984e+07	3.7813e+07	4.28845e+07	2.57423e+07	3.23662e+07	3.63977e+07	2.54508e+07	3.76355e+07	2.9284e+07	2.86662e+07	pyochelin synthetase
PA14_09290	pchG	4.95511e+06	4.74198e+06	5.12051e+06	3.07576e+06	3.85578e+06	4.63155e+06	3.17138e+06	4.81539e+06	3.46902e+06	3.36869e+06	pyochelin biosynthetic protein PchG
PA14_09300		2.34465e+07	2.26176e+07	2.85694e+07	1.30173e+07	1.32848e+07	1.48634e+07	1.29306e+07	1.44934e+07	1.28836e+07	1.12541e+07	ABC transporter ATP-binding protein
PA14_09320		2.69909e+07	2.60808e+07	2.98343e+07	1.44461e+07	1.51662e+07	1.60621e+07	1.26276e+07	1.49713e+07	1.4298e+07	1.20499e+07	ABC transporter ATP-binding protein
PA14_09340	fptA	4.59859e+07	4.46875e+07	6.76116e+07	3.28408e+07	4.27118e+07	4.87285e+07	5.6534e+07	4.6299e+07	3.61237e+07	3.84899e+07	Fe(III)-pyochelin outer membrane receptor
PA14_09350		24611.2	22734.8	27746.4	17092.4	13474	23019.3	24396.1	20375	17153.3	17467.8	hypothetical protein
PA14_09370		1.68192e+06	1.68946e+06	2.11271e+06	1.18174e+06	1.55542e+06	1.3634e+06	1.49491e+06	1.13253e+06	1.20187e+06	960550	hypothetical protein
PA14_09380		4.29722e+06	3.63116e+06	4.78269e+06	3.80154e+06	4.4212e+06	4.24982e+06	4.12312e+06	3.66596e+06	3.25673e+06	3.00707e+06	transporter
PA14_09400	phzS	1.65012e+07	1.23211e+07	7.36947e+06	1.3181e+07	9.43754e+06	6.25791e+06	3.34103e+06	1.70276e+07	1.31661e+07	4.52833e+06	hypothetical protein
PA14_09410	phzG1	3.49427e+07	2.9679e+07	2.65564e+07	2.25986e+07	1.64352e+07	6.05684e+06	3.99196e+06	1.24217e+07	8.51588e+06	3.81804e+06	pyrodoxamine 5'-phosphate oxidase
PA14_09420	phzF1	9.24074e+06	8.08758e+06	5.31214e+06	6.63623e+06	4.20074e+06	1.53806e+06	946845	3.11062e+06	2.27988e+06	906934	phenazine biosynthesis protein
PA14_09440	phzE1	1236.12	1224.37	3308.71	1061.42	1325.65	3856.23	0	3493.73	3473.49	4232.64	phenazine biosynthesis protein PhzE
PA14_09450	phzD1	5.81819e+06	4.54557e+06	2.84818e+06	5.01324e+06	3.55883e+06	1.77479e+06	1.28103e+06	3.22749e+06	2.38533e+06	1.47739e+06	phenazine biosynthesis protein PhzD
PA14_09460	phzC1	1.70683e+07	1.35277e+07	6.59691e+06	1.83074e+07	1.44214e+07	6.35729e+06	2.7741e+06	5.191e+06	3.29967e+06	9.55892e+06	phenazine biosynthesis protein PhzC
PA14_09470	phzB1	1.39414e+07	1.26221e+07	8.24292e+06	6.44395e+06	5.22228e+06	1.02432e+06	714705	3.0558e+06	1.86562e+06	562287	phenazine biosynthesis protein
PA14_09480	phzA1	1.50191e+06	1.43492e+06	1.17669e+06	897590	629314	265095	191286	480983	299105	233506	phenazine biosynthesis protein
PA14_09490	phzM	7.85614e+06	5.64689e+06	2.69115e+06	8.71831e+06	6.0466e+06	3.51508e+06	1.41971e+06	6.61523e+06	5.72121e+06	1.70228e+06	phenazine-specific methyltransferase
PA14_09500	opmD	6.41009e+06	5.25614e+06	3.49783e+06	3.35642e+06	3.92416e+06	2.44224e+06	1.41757e+06	3.52201e+06	3.55693e+06	1.58206e+06	outer membrane protein
PA14_09520	mexI	2.26419e+07	1.93549e+07	1.32122e+07	1.11911e+07	1.21394e+07	7.69473e+06	4.56448e+06	1.15645e+07	1.2376e+07	4.58279e+06	RND efflux transporter
PA14_09530	mexH	1.38161e+07	1.15823e+07	8.18529e+06	6.73812e+06	7.24116e+06	4.25052e+06	2.48505e+06	6.63827e+06	6.21212e+06	2.60957e+06	RND efflux membrane fusion protein
PA14_09540	mexG	7.45846e+06	5.87847e+06	4.95048e+06	4.43033e+06	4.30865e+06	2.57704e+06	1.74599e+06	4.99412e+06	4.80229e+06	1.7294e+06	hypothetical protein
PA14_09550		7.80907e+06	7.43337e+06	7.55561e+06	5.0733e+06	5.19964e+06	3.55385e+06	3.08882e+06	3.69476e+06	3.45903e+06	3.65347e+06	hypothetical protein
PA14_09570		76888.3	71442.3	75193.1	57576.7	72447.1	66064.4	52521.1	65067.4	54355.2	64161.2	LysR family transcriptional regulator
PA14_09580		1.91972e+06	1.854e+06	1.72446e+06	1.79548e+06	1.87326e+06	1.61387e+06	1.2066e+06	1.55131e+06	1.70097e+06	1.61129e+06	hypothetical protein
PA14_09600	ddlA	2.54851e+06	2.40353e+06	2.53324e+06	1.86759e+06	1.76648e+06	1.73468e+06	1.3327e+06	1.92886e+06	1.82278e+06	1.91492e+06	D-alanine--D-alanine ligase
PA14_09610		140527	127820	140003	153624	143750	163324	116080	160615	166305	176880	hypothetical protein
PA14_09630		6.29786e+06	6.16827e+06	6.00212e+06	3.66105e+06	3.87097e+06	2.49701e+06	2.00123e+06	2.50955e+06	2.32832e+06	2.54419e+06	acyl-CoA dehydrogenase
PA14_09660		213814	171018	243643	197674	211365	220893	187673	171178	158140	224125	acyl-CoA synthetase
PA14_09680		139200	132756	145149	112668	102461	162211	94667.8	117083	106158	159957	two-component sensor
PA14_09690		45347.3	45248.8	52706.9	29330.4	37072.2	34637.5	23662.1	32068.4	38282.4	33865.1	two-component response regulator
PA14_09700		28221.6	23894.4	27486	27935.9	23722	32828.8	15425	38597.3	31983	24915.3	monooxygenase
PA14_09710		491627	425882	455296	376369	388579	303697	254206	277427	268809	340813	aldehyde dehydrogenase
PA14_09730		1.47535e+06	1.35428e+06	1.45624e+06	1.23468e+06	1.24872e+06	1.04885e+06	737783	1.00973e+06	883602	1.14759e+06	dihydrodipicolinate synthase
PA14_09750		25662	30456.2	36551.2	28290.1	26830.4	28915.9	21122.7	30973.2	27863.4	29475	oxidoreductase
PA14_09760		193979	191952	191271	155018	168661	173717	153685	188041	198507	206600	GntR family transcriptional regulator
PA14_09770	souR	526290	483265	557516	367186	378700	394224	306044	375865	350267	415118	sarcosine oxidation and utilization regulator SouR
PA14_09780		179205	199987	250946	133244	118328	95775.3	95111.6	124088	120988	127630	hypothetical protein
PA14_09790		407513	361732	369165	326288	310259	321039	274622	354162	381193	371897	transcriptional regulator
PA14_09810		1507.69	3279.94	2181.41	1623.29	0	2369.46	2372.4	0	3377.69	4817.25	hypothetical protein
PA14_09820		6.78325e+06	6.70811e+06	7.96506e+06	4.72428e+06	4.58983e+06	4.22102e+06	3.77115e+06	4.89548e+06	4.04522e+06	4.7055e+06	acetolactate synthase
PA14_09890	ppiC2	2.64038e+06	2.92997e+06	3.48041e+06	1.9047e+06	2.16043e+06	1.56987e+06	1.23222e+06	1.40283e+06	1.37653e+06	1.47365e+06	peptidyl-prolyl cis-trans isomerase C2
PA14_09910		276023	262438	287970	190632	208747	276396	180678	232611	211265	210925	transcriptional regulator
PA14_09940		97483.3	126719	120058	35848.8	31778.6	27280.3	26609.7	26606.7	28242	24818.9	protease
PA14_09950		46599.4	48179.5	46213.8	43934.8	37517.8	45925.1	39706.4	53764.6	50786.4	110697	oxidoreductase
PA14_09970	fpvB	4.73934e+06	4.73924e+06	1.05822e+07	2.54404e+06	2.75531e+06	1.34617e+07	1.21563e+07	1.15814e+07	7.094e+06	1.30509e+07	type I ferripyoverdine receptor, FpvB
PA14_09980	dkgB	33831.5	34937	38052.6	29149.8	34492.9	35191	31631.9	33263.2	40683.4	33595.9	2,5-diketo-D-gluconate reductase B
PA14_10010		172698	163712	159495	131107	132300	131596	103629	129264	134573	242701	transcriptional regulator
PA14_10040		9.73374e+06	9.2013e+06	9.59356e+06	9.44555e+06	1.01927e+07	9.95633e+06	8.15039e+06	1.02381e+07	9.88938e+06	1.1196e+07	amidase
PA14_10090		125968	113943	131418	115477	114356	110461	97759.5	125496	119194	106231	LysR family transcriptional regulator
PA14_10130		40945.8	39252.5	50495.7	28745.5	32464	21646.5	21984.9	27144.5	17796.8	31426.8	short chain dehydrogenase
PA14_10190		553533	518190	548182	411929	456718	407184	338585	430204	418499	406655	transcriptional regulator
PA14_10200		236146	239211	320026	179773	186372	278469	333294	229164	254043	309517	TonB-dependent receptor protein
PA14_10210		72461.1	55414.6	77203.9	44782.1	47809.1	83733.5	67999.8	80331.3	59371.7	86329.9	oxidoreductase
PA14_10220		810521	810944	806237	743753	820534	693424	575271	666231	762885	692831	SH3 domain-containing protein
PA14_10240		35273.4	37214.3	47719	29237.4	27808.6	30151.2	28214.1	26542.1	68978.9	31998.9	branched-chain alpha-keto acid dehydrogenase subunit E2
PA14_10290	acoR	58786.9	60827	70129.3	58348.7	60872.4	50300.5	45449.9	66450	54715.5	62958.2	transcriptional regulator AcoR
PA14_10320		142595	139136	139620	116772	124201	139445	112583	139170	130159	159953	transcriptional regulator
PA14_10350		0	0	0	1304.78	0	0	0	0	903.162	0	secretion protein
PA14_10420	tyrS	398090	391736	797125	356452	452959	875055	738566	866418	849383	419253	tyrosyl-tRNA synthetase
PA14_10480		519579	544886	522290	504876	509220	489942	367205	597022	454301	534755	transcriptional regulator
PA14_10500		44990.4	62045.8	76035.2	52090.1	56632.6	67496.7	34445.4	447094	536220	73131.7	cbb3-type cytochrome c oxidase subunit I
PA14_10530		334776	397154	433465	293588	297150	482463	252508	1.05662e+06	1.07494e+06	292249	GntR family transcriptional regulator
PA14_10540		300615	308396	348669	321184	314933	364097	239291	1.01022e+06	1.18953e+06	377051	iron-sulfur cluster-binding protein
PA14_10550		1.79108e+06	1.91778e+06	1.92498e+06	2.51563e+06	2.03324e+06	3.2182e+06	1.86203e+06	1.18524e+07	1.32766e+07	2.99533e+06	sulfite or nitrite reductas
PA14_10560		606580	594327	601612	813927	818448	1.08979e+06	625216	3.90078e+06	4.42448e+06	984109	hypothetical protein
PA14_10570		141592	140396	161831	106873	121891	104454	82966.6	101823	96101.3	107730	2,4-dihydroxyhept-2-ene-1,7-dioic acid aldolase
PA14_10610	hpcD	56511.7	45354.4	45424.9	35342.8	37185	39220.1	26656	36171.2	37021.8	30953.9	5-carboxymethyl-2-hydroxymuconate isomerase
PA14_10620	hpcB	132012	115492	95896.7	85859.3	83333.8	56267.1	58040.8	55367.6	62635.8	55440.3	homoprotocatechuate 2,3-dioxygenase
PA14_10630	hpcC	15551.3	15996.8	17186.1	10055	11624.2	14086.2	11265.4	16670.6	16377.1	16178.2	5-carboxy-2-hydroxymuconate semialdehyde dehydrogenase
PA14_10640		4880	5149.47	5194.96	3747.5	4590.46	3825.99	1721.36	1799.06	6009.12	5348.9	hypothetical protein
PA14_10670	aph	71437	59543.9	70553.3	56490.9	55237.9	57922.5	42519.7	56890.6	56752.2	59736.7	aminoglycoside 3'-phosphotransferase type IIB
PA14_10700		164032	152736	180375	155316	162474	141493	96742.7	127885	114036	124382	bacteriophytochrome
PA14_10730		395391	343711	349249	299788	335604	341316	270896	350104	363821	357674	hypothetical protein
PA14_10770		1.43612e+06	1.34394e+06	1.35155e+06	1.05153e+06	1.05482e+06	774445	554980	775131	793935	768001	sensor/response regulator hybrid
PA14_10780		81058.4	80429.1	67249.7	63007.9	71202.9	45628.7	36401.8	47930.3	49114.6	45498.4	hypothetical protein
PA14_10790	ampC	98599	108739	111025	86496.1	95105.5	63085.7	61907.8	84821	69244.8	83969.5	beta-lactamase
PA14_10800	ampR	58328.3	46840.8	39474.7	40952.4	48568.9	35736.2	27165.8	28600.6	40653.2	41295.3	transcriptional regulator AmpR
PA14_10820		158951	149327	139195	94700.6	92246.7	74651.7	62428.6	84991.2	79404.1	102964	HDIG domain-containing protein
PA14_10950		1.0155e+06	920120	947357	862349	867386	1.01065e+06	804401	950928	920423	1.13995e+06	hypothetical protein
PA14_11010		5.65002e+06	6.59409e+06	9.39952e+06	3.92726e+06	4.7048e+06	5.7109e+06	4.77431e+06	4.88575e+06	4.36373e+06	4.9156e+06	hypothetical protein
PA14_11110	cupB6	151847	145929	208650	160398	149683	112505	143380	153519	127207	119442	fimbrial protein cupB6
PA14_11130		1.52221e+06	1.47217e+06	1.41676e+06	1.17685e+06	1.18919e+06	1.06792e+06	778276	1.16367e+06	1.12251e+06	1.02005e+06	short chain dehydrogenase
PA14_11140		732058	741259	724726	446831	383794	256065	185491	292825	263863	197832	nonribosomal peptide synthetase
PA14_11170		144672	137434	173736	108032	96964	88151.5	87908.1	122668	102732	146769	hypothetical protein
PA14_11250		2.02965e+06	1.79586e+06	1.90569e+06	1.53909e+06	1.72835e+06	2.02311e+06	1.37412e+06	1.96243e+06	1.90452e+06	1.81332e+06	hypothetical protein
PA14_11260		1.83471e+06	1.69273e+06	1.72203e+06	1.70674e+06	1.8337e+06	1.97048e+06	1.49437e+06	2.03763e+06	2.15551e+06	2.1139e+06	epimerase
PA14_11270	oprG	1.15654e+07	1.2729e+07	1.71003e+07	7.61556e+06	8.13776e+06	5.88866e+06	4.1849e+06	6.15142e+06	5.56556e+06	6.56863e+06	outer membrane protein OprG precursor
PA14_11280		337146	369182	401599	327831	314481	268671	222049	417715	280593	1.7609e+06	hypothetical protein
PA14_11290		303696	272481	302802	206380	239388	248879	211091	321003	307917	1.36562e+06	permease
PA14_11310		1.01284e+06	978331	1.02205e+06	696473	706600	684335	558600	1.28015e+06	990740	1.13008e+07	ABC transporter ATP-binding protein
PA14_11320		646347	614042	756174	567681	639894	543105	487076	1.30325e+06	676749	9.00884e+06	hypothetical protein
PA14_11340		1.55968e+07	1.45313e+07	1.52717e+07	1.3505e+07	1.36215e+07	1.36659e+07	1.09056e+07	1.67852e+07	1.5083e+07	1.6274e+07	thioredoxin
PA14_11350		71978.2	69438.2	70636.6	74380.5	74004.3	59857.1	46162	74068.7	83922.2	76788.2	hypothetical protein
PA14_11370		1.50681e+06	1.26399e+06	1.16975e+06	1.18602e+06	1.12752e+06	797279	576930	950166	1.12337e+06	1.12418e+06	lipoprotein
PA14_11380	nrdR	1.57556e+06	1.17381e+06	1.63914e+06	1.02355e+06	1.20335e+06	1.24833e+06	830116	1.30297e+06	1.11975e+06	1.09445e+06	transcriptional regulator NrdR
PA14_11400	ribD	3.69686e+06	3.50446e+06	3.57528e+06	3.01581e+06	3.12221e+06	3.03138e+06	2.41467e+06	3.4729e+06	3.30306e+06	3.08666e+06	riboflavin-specific deaminase/reductase
PA14_11410	ribC	4.51329e+06	4.38465e+06	4.97487e+06	3.8162e+06	4.00713e+06	4.79509e+06	4.03295e+06	5.37624e+06	4.57498e+06	6.76935e+06	riboflavin synthase subunit alpha
PA14_11420	ribB	4.58154e+06	4.31037e+06	4.79956e+06	4.07847e+06	4.40448e+06	4.95667e+06	3.76952e+06	4.81043e+06	4.97267e+06	6.33793e+06	bifunctional 3,4-dihydroxy-2-butanone 4-phosphate synthase/GTP cyclohydrolase II-like protein
PA14_11430	ribH	1.79472e+07	1.5149e+07	1.65576e+07	1.52625e+07	1.62319e+07	1.45494e+07	1.22696e+07	1.50057e+07	1.48757e+07	1.62363e+07	6,7-dimethyl-8-ribityllumazine synthase
PA14_11450	nusB	3.79141e+06	3.86504e+06	4.16336e+06	3.47105e+06	4.11805e+06	5.23667e+06	3.41142e+06	4.77055e+06	4.09314e+06	5.2011e+06	transcription antitermination protein NusB
PA14_11460	thiL	525784	476301	474983	429595	462008	460398	346647	409241	465557	453211	thiamine monophosphate kinase
PA14_11480		96066.4	95321.6	104975	61906.8	66230.3	63770.5	45737.2	69511.6	57382.1	67265.3	hypothetical protein
PA14_11490		64898.7	67438.9	86003.9	76824	80799.6	68702.6	41908.4	86854.8	47529	79538.6	hypothetical protein
PA14_11510	ribA	1.4413e+06	1.36204e+06	1.64254e+06	1.66143e+06	1.85055e+06	2.21895e+06	1.49843e+06	2.43504e+06	2.18968e+06	2.22317e+06	GTP cyclohydrolase II
PA14_11550	dxs	3.09944e+06	2.85543e+06	2.60058e+06	2.87237e+06	3.61247e+06	3.06645e+06	2.11126e+06	3.15232e+06	2.99577e+06	3.1721e+06	1-deoxy-D-xylulose-5-phosphate synthase
PA14_11560	ispA	1.3036e+06	1.2806e+06	1.28422e+06	1.16065e+06	1.1522e+06	1.27147e+06	997778	1.48498e+06	1.57158e+06	1.52328e+06	geranyltranstransferase
PA14_11570	xseB	503987	583433	660723	504223	485622	561909	473421	583918	430945	542873	exodeoxyribonuclease VII small subunit
PA14_11580		54529.8	55287.5	51931.6	42272.7	32254.7	17408.7	17995.6	22031.4	18941.1	22099.3	hypothetical protein
PA14_11590		36095.1	36876.5	31585.3	32177.5	34395	35799.7	26585.9	38159.7	36294.9	34528.9	hypothetical protein
PA14_11600		44697.7	41616.1	43999.1	37709.4	32697.1	27281.3	24675.5	33091.8	52881.2	38666.2	ABC transporter
PA14_11630		474440	419124	503175	360759	350813	375594	303199	384061	393024	400815	two-component sensor
PA14_11650		1.48746e+06	1.53944e+06	1.62482e+06	1.17556e+06	1.22184e+06	1.07833e+06	927067	1.34764e+06	1.07927e+06	1.38638e+06	hypothetical protein
PA14_11680		222515	230273	205647	157881	168394	188822	150861	211445	167581	187078	two-component regulator
PA14_11690	ppa	2.15994e+07	1.92294e+07	2.29875e+07	2.12806e+07	2.49665e+07	2.59683e+07	1.95886e+07	2.64119e+07	2.55445e+07	2.59385e+07	inorganic pyrophosphatase
PA14_11700		53292.5	44152	45830.3	39555.8	49096.4	41165.3	36349.3	48659	50117.3	53678.8	hypothetical protein
PA14_11720		504756	491291	517908	513712	573719	554490	369294	527820	608823	474628	hypothetical protein
PA14_11740		5525.87	3893.97	8136.5	5310.88	5451.05	4057.81	3442.53	4176	3759.89	3237.57	hypothetical protein
PA14_11750		2.43074e+06	2.71639e+06	3.39215e+06	1.71435e+06	1.78811e+06	1.51917e+06	1.19908e+06	1.52503e+06	1.26785e+06	1.64663e+06	acetyltransferase
PA14_11760		113895	111530	140301	90637.8	92802.3	72095.4	65918.9	59080.1	58124.1	74405.4	ethanolamine ammonia-lyase small subunit
PA14_11770	eutB	563271	563399	708383	420444	487071	509023	403439	391942	415560	543756	ethanolamine ammonia-lyase large subunit
PA14_11810		1.02866e+07	9.89777e+06	1.16376e+07	6.13959e+06	7.00674e+06	5.35055e+06	4.58907e+06	4.98763e+06	4.21614e+06	5.57437e+06	aldehyde dehydrogenase
PA14_11830		330602	301271	317339	250809	261644	232599	193893	257229	228821	301068	transcriptional regulator
PA14_11845	mpl	1.84195e+06	1.74243e+06	1.95261e+06	1.56609e+06	1.73594e+06	1.26921e+06	1.08787e+06	1.40747e+06	1.39178e+06	1.44295e+06	UDP-N-acetylmuramate:L-alanyl-gamma-D-glutamyl- meso-diaminopimelate ligase
PA14_11860		354854	290536	313889	242317	281892	267328	177059	230367	243626	221475	aromatic acid decarboxylase
PA14_11890		4.56023e+06	4.31193e+06	4.56717e+06	3.56999e+06	3.68029e+06	3.04209e+06	2.2776e+06	4.18613e+06	3.33937e+06	3.29624e+06	hypothetical protein
PA14_11900		607638	572597	603269	479198	480821	446433	348239	479675	448336	470463	hypothetical protein
PA14_11910		3.51054e+06	3.30203e+06	3.31933e+06	3.21694e+06	2.85055e+06	2.1037e+06	1.3897e+06	1.92501e+06	1.56166e+06	1.84253e+06	hypothetical protein
PA14_11930		43660.5	55879.5	43127.1	34040.8	39953.3	41443.4	39199.6	50113.1	52123.7	56359.4	hypothetical protein
PA14_11940		464080	425277	447396	371251	393182	363459	291345	365497	369872	363749	hypothetical protein
PA14_11960		111245	96642.7	105532	73855.9	71773.7	88101.6	72297.5	79505.6	82475.7	78703.7	hypothetical protein
PA14_11970		405022	396594	426350	358639	404636	439800	346433	433875	402708	492756	3-methyladenine DNA glycosylase
PA14_12010	proA	2.97998e+06	2.66349e+06	2.78857e+06	2.49898e+06	2.73108e+06	2.77788e+06	2.07168e+06	2.7403e+06	2.91911e+06	2.97813e+06	gamma-glutamyl phosphate reductase
PA14_12020	nadD	392954	373459	370117	412679	401313	461801	242852	437906	378070	463018	nicotinic acid mononucleotide adenylyltransferase
PA14_12030		4.06618e+06	4.42406e+06	4.63176e+06	3.98916e+06	4.46158e+06	5.72877e+06	4.07499e+06	6.10733e+06	5.60248e+06	5.95549e+06	hypothetical protein
PA14_12050		494248	455050	455193	388291	414870	447348	342183	444328	490478	484458	rRNA large subunit methyltransferase
PA14_12060	pbpA	635667	592131	594346	508174	573316	681770	514083	670433	684376	718239	penicillin-binding protein 2
PA14_12070	rodA	0	1398	891.775	1299.15	0	0	0	1278.46	1270.19	0	rod shape-determining protein
PA14_12080	sltB1	1.64914e+06	1.69984e+06	1.78226e+06	1.37028e+06	1.45524e+06	1.47551e+06	1.12169e+06	1.68038e+06	1.28412e+06	1.56254e+06	soluble lytic transglycosylase B
PA14_12090		1.0105e+06	858614	948588	1.03363e+06	1.13727e+06	1.34915e+06	925946	1.43865e+06	1.37198e+06	1.71071e+06	RlpA family lipoprotein
PA14_12100	dacC	1.52325e+07	1.46525e+07	1.51795e+07	1.41828e+07	1.63287e+07	1.65776e+07	1.19754e+07	1.92169e+07	1.57508e+07	1.98447e+07	D-ala-D-ala-carboxypeptidase
PA14_12110		4.18247e+06	4.36067e+06	4.71504e+06	3.87842e+06	4.12072e+06	3.30945e+06	2.46888e+06	3.34036e+06	2.95251e+06	3.02358e+06	hypothetical protein
PA14_12120	lipB	932328	865678	841161	845474	946193	908692	675848	1.07576e+06	925369	990402	lipoate-protein ligase B
PA14_12130	lis	933489	792722	853134	952996	1.04239e+06	1.13291e+06	694618	1.34141e+06	1.24192e+06	1.22883e+06	lipoyl synthase
PA14_12140		150846	153475	150915	139149	128811	122990	92994.5	139880	147297	140193	transcriptional regulator
PA14_12160		3.01811e+06	2.65223e+06	2.63638e+06	2.14175e+06	2.44273e+06	2.47268e+06	2.04951e+06	2.74791e+06	2.36488e+06	2.83199e+06	murein transglycosylase
PA14_12200	holA	709043	703896	892952	611409	771302	1.23044e+06	805423	1.27726e+06	917133	1.10391e+06	DNA polymerase III subunit delta
PA14_12210		9.23875e+06	8.553e+06	9.42091e+06	7.19523e+06	7.49765e+06	7.79088e+06	6.27112e+06	8.58656e+06	8.41363e+06	9.04137e+06	hypothetical protein
PA14_12230	leuS	2.48422e+07	2.38916e+07	2.52451e+07	2.20501e+07	2.32596e+07	3.14708e+07	2.47665e+07	3.58781e+07	3.39191e+07	3.3337e+07	leucyl-tRNA synthetase
PA14_12260		46944	38088.6	35527.2	31112.7	25759.9	8431.53	8183.12	11322.9	12566.6	11796.1	hypothetical protein
PA14_12280	lnt	2.20903e+06	1.94587e+06	2.17052e+06	1.86976e+06	2.1172e+06	2.1761e+06	1.54399e+06	2.68342e+06	2.69347e+06	2.69077e+06	apolipoprotein N-acyltransferase
PA14_12300		1.43721e+06	1.31618e+06	1.41952e+06	1.25966e+06	1.36115e+06	1.50147e+06	1.00196e+06	1.55326e+06	1.48544e+06	1.61288e+06	hypothetical protein
PA14_12310		501810	462094	463468	430836	448218	484796	297254	432332	441208	431777	metalloprotease
PA14_12330		595867	558675	550787	573396	692880	740961	533581	726964	807698	776021	hypothetical protein
PA14_12350		3.80591e+06	3.58355e+06	2.7505e+06	4.10152e+06	4.65583e+06	4.22492e+06	2.84246e+06	5.04288e+06	6.01492e+06	4.73214e+06	(dimethylallyl)adenosine tRNA methylthiotransferase
PA14_12360		529431	443139	487844	508293	629846	769100	434089	721300	788709	778411	hypothetical protein
PA14_12370		239164	235534	227901	175896	194736	152766	122604	165396	150074	150404	hypothetical protein
PA14_12390	hemL	1.87701e+07	1.7841e+07	2.05015e+07	1.6061e+07	1.80147e+07	1.73195e+07	1.3142e+07	1.93607e+07	1.72481e+07	1.83917e+07	glutamate-1-semialdehyde aminotransferase
PA14_12400	thiE	55675.6	48915.1	49163.8	45081.8	51454.9	46687.5	33658.4	45548.7	50339.3	46448.5	thiamine-phosphate pyrophosphorylase
PA14_12410	thiD	1.42017e+06	1.31945e+06	1.28539e+06	1.08935e+06	1.24548e+06	1.24886e+06	936517	1.19913e+06	1.26227e+06	1.33187e+06	phosphomethylpyrimidine kinase
PA14_12450		6.66254e+06	6.34957e+06	7.61635e+06	5.27138e+06	5.69912e+06	4.77561e+06	3.66505e+06	4.74187e+06	3.77694e+06	4.45351e+06	acyl-CoA dehydrogenase
PA14_12490		1.97281e+06	1.67816e+06	1.76613e+06	1.42691e+06	1.48249e+06	1.41197e+06	1.21087e+06	1.65909e+06	1.75867e+06	1.53553e+06	AMP nucleosidase
PA14_12540		135976	126823	133078	104722	116804	113171	84053.5	111689	124535	111521	pseudouridine synthase
PA14_12550		459324	426456	520783	571769	594195	739442	459436	1.00636e+06	780220	857015	hypothetical protein
PA14_12570		2.85239e+06	2.66802e+06	2.86674e+06	2.10509e+06	2.33926e+06	2.16623e+06	1.53822e+06	2.54761e+06	2.11784e+06	2.38815e+06	transcription regulator AsnC
PA14_12610		130025	125629	135896	95777.4	107397	109438	83806.5	110099	107498	113438	transporter
PA14_12620		39374.6	36442.7	39394.1	46078.1	44853.2	58938.8	41472	61598	57803.7	73438.8	hypothetical protein
PA14_12630		621470	556577	604673	528979	570379	560465	379607	524268	535919	569422	ATP-dependent helicase
PA14_12640		227293	221143	240468	239992	271643	235618	166368	215433	178220	285552	hypothetical protein
PA14_12670		800783	743668	798013	526225	619383	586616	387515	546809	565243	517670	hypothetical protein
PA14_12680		227698	217759	220754	112025	90655.7	105806	75909	98288.4	90782.2	96908.4	short chain dehydrogenase
PA14_12730		276521	245400	299252	188849	190778	179714	184137	184222	191335	211803	hypothetical protein
PA14_12740		837766	805757	668976	704184	666905	521407	415208	548547	582295	529395	hypothetical protein
PA14_12750		633964	599703	684638	637351	805435	719844	561159	612888	612208	761734	hypothetical protein
PA14_12760		2.01984e+06	1.95842e+06	2.06604e+06	1.70069e+06	1.96732e+06	1.82316e+06	1.30376e+06	1.70335e+06	1.59512e+06	1.78339e+06	ATP-dependent RNA helicase
PA14_12770		174805	174211	167496	144359	145093	132915	113135	145831	138627	136870	hypothetical protein
PA14_12780		246185	257961	349272	215780	272275	304695	216804	430671	256577	339585	two-component response regulator
PA14_12850		373955	344813	360998	349862	327240	305505	266536	365534	380490	369254	acetyltransferase
PA14_12860		95559.1	100453	92820.6	87425.7	92162.8	72471.5	59531.1	73128.2	77198.8	76523.8	hypothetical protein
PA14_12870	tesB	158240	149175	184746	109719	140558	139717	145445	176965	132392	170587	acyl-CoA thioesterase
PA14_12890		100543	79433	92151.7	81116.7	93800.1	97386.3	82361.8	114404	104731	103148	hypothetical protein
PA14_12900		1.27191e+07	1.33155e+07	1.60854e+07	1.34144e+07	1.87465e+07	1.81355e+07	1.0172e+07	2.42102e+07	1.46574e+07	1.86604e+07	DNA binding protein
PA14_12920		565092	657340	768442	543487	600327	950757	838542	2.44673e+06	1.11426e+06	973304	taurine ABC transporter periplasmic protein
PA14_12940		99408.1	101261	97190.2	85420.3	104357	181257	130774	333958	301545	179576	taurine ABC transporter ATP-binding protein
PA14_12970	tauD	22091.5	14210.1	18554.5	14024.6	18309.9	22285	17342.6	29862.7	36367.5	24844.9	taurine dioxygenase
PA14_12980		34065.6	26897.1	32756.1	20367.1	20574.6	18577.1	17995.3	20300	21444.2	21498.7	hypothetical protein
PA14_12990		13911.9	18562.1	23768.4	13073.5	10738.2	14006.2	13615.4	11518.1	10332.4	9669	choline transporter
PA14_13000		554829	549285	530956	478964	483604	649405	524615	771486	951908	510649	transcriptional regulator
PA14_13010		4.55275e+06	5.53252e+06	8.90142e+06	5.3492e+06	5.50753e+06	6.88474e+06	5.58023e+06	1.53924e+07	6.22037e+06	7.54212e+06	hypothetical protein
PA14_13030	cioA	2.17308e+06	2.00324e+06	1.67411e+06	1.09013e+06	1.38123e+06	1.70415e+06	1.0778e+06	2.57282e+06	1.92813e+06	798706	CioA, cyanide insensitive terminal oxidase
PA14_13040	cioB	81153.8	67100.6	69391.5	39681.1	36550.5	60134.4	41419.8	80346	63910.9	22553	CioB, cyanide insensitive terminal oxidase
PA14_13090		922606	830836	965691	1.00496e+06	1.04396e+06	1.21757e+06	1.06748e+06	1.24092e+06	1.17426e+06	1.43488e+06	acyl-CoA thiolase
PA14_13110		9.29318e+06	8.59906e+06	9.18242e+06	8.05135e+06	8.23473e+06	7.99331e+06	5.49495e+06	6.15925e+06	4.57456e+06	7.18406e+06	long-chain-fatty-acid--CoA ligase
PA14_13130		4.92142e+07	4.46543e+07	5.10916e+07	3.53694e+07	3.48872e+07	2.89872e+07	1.90787e+07	2.26488e+07	1.57402e+07	3.01833e+07	hypothetical protein
PA14_13140		5.04736e+07	5.30401e+07	5.95588e+07	4.92097e+07	4.8925e+07	3.22324e+07	2.16907e+07	2.62074e+07	1.55665e+07	3.3547e+07	hypothetical protein
PA14_13150		2.90303e+06	2.5529e+06	2.54693e+06	2.24147e+06	2.19934e+06	1.65091e+06	1.29525e+06	1.50044e+06	1.48816e+06	1.70948e+06	transcriptional regulator
PA14_13170		156684	143757	145709	86636.2	96206.3	70986.5	63709.5	91506.1	82502.5	93079.4	metal transporting P-type ATPase
PA14_13190		638556	623261	692923	598933	488838	408288	417220	430456	372965	423200	hypothetical protein
PA14_13200		80175.2	71872.7	90897.9	60607	54639.1	48523.9	37856.4	49079.4	42425.6	41911.7	hypothetical protein
PA14_13220		101072	98089.2	95538.2	65705.7	68873.6	43780.2	33400.6	37272.8	40358.9	41388.6	protein-tyrosine-phosphatase
PA14_13230	moaC	2.7462e+06	2.51102e+06	2.62124e+06	2.14427e+06	2.27314e+06	2.07836e+06	1.66268e+06	2.34773e+06	2.18159e+06	2.33966e+06	molybdenum cofactor biosynthesis protein MoaC
PA14_13240	moaD	923908	913179	818984	828868	797203	634897	540606	637183	752553	699019	molybdopterin converting factor, small subunit
PA14_13250	moaE	59846.4	48196.9	56456.7	42315.1	54969.4	47867.5	33588.5	55546.6	46688.9	45346.1	molybdopterin converting factor, large subunit
PA14_13410	prfC	6.29267e+06	6.05478e+06	6.36988e+06	5.37337e+06	6.28762e+06	6.79392e+06	4.94875e+06	7.65006e+06	7.21086e+06	7.53674e+06	peptide chain release factor 3
PA14_13420		151896	160831	258304	160245	147342	120014	86775.8	156974	98731.6	132651	hypothetical protein
PA14_13430	fecA	113818	123536	181702	84207	108639	144895	122882	133063	102934	132461	Fe(III) dicitrate transport protein FecA
PA14_13490		31176.2	26223.1	26524.3	29679	26480.4	42876.9	30921.2	48150.8	72841.8	35692.2	hypothetical protein
PA14_13500		2.28678e+06	2.18993e+06	2.40121e+06	1.84999e+06	2.04657e+06	2.04069e+06	1.76755e+06	2.73756e+06	2.45457e+06	2.69347e+06	2-hydroxyacid dehydrogenase
PA14_13510		1.3315e+06	1.31011e+06	1.39935e+06	994859	1.03685e+06	902638	618993	901393	785998	984606	LysR family transcriptional regulator
PA14_13580		1.95288e+06	1.72784e+06	1.80507e+06	1.55001e+06	1.49189e+06	1.29931e+06	1.42229e+06	1.37633e+06	1.35526e+06	1.28272e+06	ABC transporter ATP-binding protein
PA14_13590		9967.68	12240.2	12892.9	10163.3	6041.4	8035.32	8383.79	8436.58	8790.97	8645.95	ABC transporter permease
PA14_13600		957491	910046	903386	794217	718842	530402	543904	556350	565725	553842	ABC transporter substrate-binding protein
PA14_13620	nhaP	162859	160964	174748	151832	127670	203260	151786	330189	295198	292040	Na+/H+ antiporter NhaP
PA14_13650		121809	111401	102639	94080.7	99155.9	91451.5	84237.8	107406	115850	117866	hypothetical protein
PA14_13680		461460	425342	467051	327640	380136	307890	281786	356121	315160	346239	short chain dehydrogenase
PA14_13690		128373	141129	178804	116000	136775	169384	135448	194671	168538	178767	methyltransferase
PA14_13710		426484	363523	412032	247406	242459	208197	149825	293363	229173	249049	hypothetical protein
PA14_13730	narL	886351	918025	932822	594803	621161	588106	425485	609238	536377	567512	transcriptional regulator NarL
PA14_13740	narX	330530	278172	309946	228414	234806	244770	169943	198663	208240	222399	two-component sensor NarX
PA14_13940		777498	861914	2.14162e+06	422116	417928	695239	650987	769462	583181	571736	S-type pyocin protein
PA14_13950		245681	284639	320033	209466	243021	267581	221512	537259	355259	413868	hypothetical protein
PA14_13990		450416	535041	666420	481110	450139	327768	270475	432740	289183	377746	amino acid ABC transporter
PA14_14000		268591	255977	280428	187666	206809	183647	146857	189977	188581	180008	hypothetical protein
PA14_14010		52539.7	42523.7	53857.2	34110.9	43857.5	37588.7	31680.3	42276.1	39778	48940.6	amino acid oxidase
PA14_14020		99742.8	98728.5	99176.6	97976.4	107871	110799	79746.5	105128	103991	94371.2	hypothetical protein
PA14_14040	rhl	1.34208e+07	1.2494e+07	1.40465e+07	1.05173e+07	1.28899e+07	1.52023e+07	1.01534e+07	1.39984e+07	1.26714e+07	1.36888e+07	ATP-dependent RNA helicase RhlB
PA14_14060		292771	275477	281274	253889	271429	251972	178213	253302	214508	281113	AMP-binding protein
PA14_14080		83614.7	69627.6	84792	47131	55685	79779.9	84286	110201	100943	59204.5	carboxylesterase
PA14_14100		4.18181e+06	4.0297e+06	4.24444e+06	2.25289e+06	2.36401e+06	1.69114e+06	1.34519e+06	1.86957e+06	1.62436e+06	2.13195e+06	amino acid-binding protein
PA14_14130		633711	572079	635587	428444	420537	380625	300283	435903	384728	402815	hypothetical protein
PA14_14140		1.25054e+06	1.24467e+06	1.37251e+06	733135	802515	626802	399835	637827	519342	555696	hypothetical protein
PA14_14160		179753	169460	203314	161283	182828	157271	111256	178659	160153	161521	acetyltransferase
PA14_14170		506730	426772	467383	368091	358701	334697	258180	369139	299002	387162	hypothetical protein
PA14_14220		6.09681e+06	5.86893e+06	6.15946e+06	4.70872e+06	4.90946e+06	4.71863e+06	3.50332e+06	4.94253e+06	4.75928e+06	4.57301e+06	nucleoid-associated protein NdpA
PA14_14230		2.64442e+06	2.56643e+06	2.85943e+06	1.85786e+06	1.92321e+06	1.52295e+06	1.11779e+06	1.65191e+06	1.491e+06	1.62929e+06	hypothetical protein
PA14_14250		165096	167524	159227	118174	123772	103114	85832.2	101272	109446	109234	hypothetical protein
PA14_14270		467975	584301	688462	561698	493376	495994	485062	526287	475692	542251	isochorismatase family hydrolase
PA14_14280		37788.7	44258.1	39839.4	27135.8	62038.8	26489.1	18109.6	26675.4	24790.5	21266.4	LysR family transcriptional regulator
PA14_14290		0	792.332	0	0	0	0	0	0	0	0	hypothetical protein
PA14_14300		81073.8	72914.7	84309.7	74914.2	77763	72800	67882.5	86254.9	88216.7	90011.8	zinc-binding oxidoreductase
PA14_14330		1.41793e+07	1.18029e+07	9.32768e+06	1.31947e+07	1.36195e+07	1.42969e+07	9.94225e+06	8.11253e+06	9.95193e+06	6.62893e+06	chaperone
PA14_14340		10965.9	9635.29	11977.5	12222.3	15017.6	16171.9	10142.9	14025.8	13354.3	14085.5	SAM-dependent methyltransferase
PA14_14360		30704.1	35521.4	35186	21782.7	21729.3	26961.1	15602.4	24533.9	22567.1	26312.1	sodium:sulfate symporter
PA14_14370		1.6626e+06	1.53788e+06	1.65322e+06	1.60355e+06	1.65573e+06	1.69272e+06	1.30039e+06	1.78167e+06	1.49342e+06	1.95455e+06	ABC-transporter ATP-binding component
PA14_14390		1.36865e+07	1.71865e+07	2.30684e+07	1.72602e+07	1.66656e+07	1.2937e+07	9.97163e+06	1.90196e+07	7.90462e+06	1.81407e+07	ABC-type transport protein, periplasmic c
PA14_14440	valS	2.50606e+07	2.22556e+07	2.54802e+07	2.18185e+07	2.45537e+07	3.0864e+07	2.28789e+07	3.34105e+07	3.06278e+07	3.26507e+07	valyl-tRNA synthetase
PA14_14450		131921	136083	140432	124164	105349	115213	88164	117100	95416.9	120486	hypothetical protein
PA14_14460	holC	49742.2	40471.5	47557.3	40462.1	38423.4	44944.4	35574.3	51415.2	49698.2	51603.4	DNA polymerase III subunit chi
PA14_14470	pepA	3.9631e+07	3.96067e+07	4.67475e+07	2.65e+07	3.12335e+07	2.85476e+07	2.32808e+07	3.41564e+07	2.50698e+07	3.10688e+07	leucyl aminopeptidase
PA14_14480		128688	130577	145367	90322.2	96249.7	89713.8	66793.2	86705.7	83461.7	88982.4	transcriptional regulator
PA14_14500		2.30705e+06	2.06909e+06	2.24089e+06	1.84565e+06	1.98363e+06	2.06078e+06	1.45467e+06	1.89274e+06	2.06455e+06	1.96267e+06	hypothetical protein
PA14_14510		3.86682e+06	3.26974e+06	3.70166e+06	2.94846e+06	3.4452e+06	3.52309e+06	2.41959e+06	2.94053e+06	2.99892e+06	3.05505e+06	hypothetical protein
PA14_14530		119366	96477.8	112099	77378.1	64108.6	55802.3	46525.7	53608.2	52317.6	58024.9	hypothetical protein
PA14_14590	queA	136934	105185	116916	123291	122434	122193	78295.4	123397	132584	127466	S-adenosylmethionine--tRNA ribosyltransferase-isomerase
PA14_14600	tgt	961741	909753	906667	946337	1.09861e+06	1.19698e+06	833294	1.20541e+06	1.2386e+06	1.11076e+06	queuine tRNA-ribosyltransferase
PA14_14610	yajC	3.97239e+07	3.66423e+07	4.47208e+07	3.20996e+07	3.71213e+07	4.4912e+07	3.58217e+07	5.28312e+07	4.6482e+07	5.16073e+07	preprotein translocase subunit YajC
PA14_14630	secD	3.03922e+07	2.59549e+07	2.88749e+07	2.42279e+07	2.68414e+07	3.39573e+07	2.67381e+07	3.66343e+07	3.63201e+07	3.74137e+07	preprotein translocase subunit SecD
PA14_14650	secF	3.93939e+06	3.69744e+06	3.98313e+06	3.59222e+06	4.24577e+06	4.57492e+06	3.62719e+06	4.87341e+06	4.85184e+06	5.28214e+06	preprotein translocase subunit SecF
PA14_14660		7.61903e+06	7.74274e+06	8.48971e+06	5.09367e+06	5.12398e+06	3.96423e+06	2.96432e+06	4.79408e+06	3.73843e+06	4.44377e+06	hypothetical protein
PA14_14680		1.25292e+07	1.11987e+07	1.15902e+07	1.06052e+07	1.08819e+07	1.08445e+07	8.57486e+06	1.34009e+07	1.50729e+07	1.34975e+07	extragenic suppressor protein SuhB
PA14_14690		1.95536e+06	1.81087e+06	1.91877e+06	1.73621e+06	1.93791e+06	2.08408e+06	1.55264e+06	2.20271e+06	1.95054e+06	1.94139e+06	methyltransferase
PA14_14700	cysE	3.78613e+06	3.38805e+06	3.66814e+06	2.91115e+06	3.32164e+06	3.10134e+06	2.71299e+06	3.48011e+06	3.2351e+06	3.38386e+06	serine O-acetyltransferase
PA14_14710		494074	430147	488323	401640	455689	437866	317318	447919	494889	428987	Rrf2 family protein
PA14_14730	iscS	1.88952e+07	1.80033e+07	2.05094e+07	1.7604e+07	2.00583e+07	1.87252e+07	1.32896e+07	2.1563e+07	1.83155e+07	2.00743e+07	cysteine desulfurase
PA14_14740		3.63642e+06	4.06923e+06	5.29251e+06	2.93449e+06	4.15224e+06	4.32441e+06	2.82624e+06	4.97562e+06	2.54502e+06	3.53242e+06	scaffold protein
PA14_14750		2.26246e+06	2.15679e+06	2.14617e+06	2.03965e+06	1.95315e+06	2.16416e+06	1.42365e+06	2.4371e+06	1.75726e+06	1.86794e+06	iron-binding protein IscA
PA14_14770	hscB	2.54424e+06	2.57182e+06	3.13393e+06	2.11815e+06	2.3688e+06	2.51092e+06	1.7499e+06	2.26952e+06	2.11582e+06	2.13447e+06	co-chaperone HscB
PA14_14780	hscA	7.28134e+06	6.923e+06	7.73862e+06	6.64831e+06	7.53492e+06	7.711e+06	5.21374e+06	7.63194e+06	6.96293e+06	7.14341e+06	chaperone protein HscA
PA14_14800	fdx2	291751	340127	271592	412912	300850	225507	164621	214785	208391	267641	ferredoxin 2Fe-2S
PA14_14810		33529.6	43007	36716.8	29707.2	30193.7	20645.7	15704.1	29805.7	25328.2	26119.5	hypothetical protein
PA14_14820	ndk	2.7486e+07	2.72502e+07	3.15429e+07	2.27448e+07	2.72601e+07	3.20542e+07	2.40995e+07	4.07768e+07	3.84298e+07	4.01185e+07	nucleoside diphosphate kinase
PA14_14830		2.08571e+06	2.025e+06	1.90509e+06	1.88086e+06	2.09846e+06	2.25243e+06	1.68104e+06	2.72005e+06	2.60212e+06	2.55155e+06	hypothetical protein
PA14_14850	pilF	2.54166e+06	2.4221e+06	2.55301e+06	2.09267e+06	2.43438e+06	2.54213e+06	1.94763e+06	2.75163e+06	2.5392e+06	2.66732e+06	type 4 fimbrial biogenesis protein PilF
PA14_14860		1.11656e+07	1.06448e+07	1.25033e+07	7.60907e+06	9.13271e+06	1.00339e+07	6.93484e+06	9.85288e+06	7.82303e+06	9.20094e+06	hypothetical protein
PA14_14880	ispG	1.31803e+07	1.14258e+07	9.7186e+06	1.17036e+07	1.27706e+07	1.33355e+07	9.14301e+06	1.37487e+07	1.33879e+07	1.32334e+07	4-hydroxy-3-methylbut-2-en-1-yl diphosphate synthase
PA14_14890	hisS	1.08175e+07	9.76038e+06	9.48028e+06	9.59208e+06	9.87482e+06	1.09416e+07	7.98013e+06	1.06295e+07	1.26526e+07	1.13398e+07	histidyl-tRNA synthetase
PA14_14900		1.67195e+07	1.41603e+07	1.69844e+07	1.54815e+07	1.62388e+07	2.12344e+07	1.61547e+07	2.28151e+07	2.03274e+07	2.30503e+07	hypothetical protein
PA14_14910		3.44545e+07	3.24494e+07	3.40767e+07	2.74797e+07	3.01856e+07	3.11821e+07	2.41118e+07	3.13023e+07	3.11836e+07	3.20161e+07	hypothetical protein
PA14_14930	engA	6.5945e+06	6.11646e+06	6.80849e+06	4.90259e+06	5.59686e+06	5.85318e+06	4.18116e+06	5.94556e+06	5.20787e+06	5.86293e+06	GTP-binding protein EngA
PA14_14940		1.95036e+06	1.91326e+06	1.86071e+06	1.58244e+06	1.80799e+06	2.35589e+06	1.93179e+06	3.29593e+06	2.36471e+06	2.84156e+06	aminotransferase
PA14_14960		4.85888e+06	4.45313e+06	4.61772e+06	2.85222e+06	2.98859e+06	2.64929e+06	2.28408e+06	2.9956e+06	2.89586e+06	2.95833e+06	hypothetical protein
PA14_14975		29862.7	30475.7	32235.3	14307.3	16732.8	10176.3	8959.17	13989.5	7335.94	8989.6	hypothetical protein
PA14_14990		723076	687539	789667	487265	510167	405365	354684	423867	357888	393238	oxidoreductase
PA14_15000		58336.8	51201.6	60915.6	39592.9	42475.7	41887.5	34092.5	44879	40244	34810.7	hypothetical protein
PA14_15020		173139	146559	154141	145200	146476	135557	102303	122949	147023	145930	hypothetical protein
PA14_15030	leuA	1.9837e+07	1.82049e+07	1.99216e+07	1.50693e+07	1.56366e+07	1.70644e+07	1.42769e+07	2.17342e+07	2.07659e+07	2.07859e+07	2-isopropylmalate synthase
PA14_15070	oprC	6.42794e+07	5.5994e+07	6.30417e+07	4.6607e+07	6.65744e+07	1.22058e+08	8.10799e+07	1.29027e+08	1.00131e+08	2.11597e+07	outer membrane copper receptor OprC
PA14_15080		1.59959e+07	1.22986e+07	1.0151e+07	1.46317e+07	1.76696e+07	1.85346e+07	1.21793e+07	2.17485e+07	1.95951e+07	7.85316e+06	hypothetical protein
PA14_15100		81016.5	78118.1	89447.6	69495.4	66554	67482.3	59128.7	104533	72411	76210.7	hypothetical protein
PA14_15120		1.7685e+07	2.40561e+07	5.12989e+07	1.56593e+07	1.58859e+07	9.43493e+06	7.28815e+06	1.77271e+07	5.72684e+06	2.03968e+06	hypothetical protein
PA14_15130		145366	135244	140502	110144	136158	130858	115919	164605	125370	65902.1	hypothetical protein
PA14_15160		74473	69809.1	74366.9	53721.2	62594	61427.9	59550.2	64160.5	62683.8	84703.8	hypothetical protein
PA14_15200		1.45694e+06	1.77211e+06	2.68549e+06	1.11252e+06	1.17327e+06	996429	1.02815e+06	1.29321e+06	753956	1.47587e+06	hypothetical protein
PA14_15210		237637	224331	247201	161118	179582	160829	137547	195538	187016	169608	LysR family transcriptional regulator
PA14_15230	xseA	1.64347e+06	1.46074e+06	1.60057e+06	1.20536e+06	1.31054e+06	1.32101e+06	1.01342e+06	1.43487e+06	1.5391e+06	1.41074e+06	exodeoxyribonuclease VII large subunit
PA14_15240		95006.1	104791	108377	90484.7	86805.2	87554	77499.2	113028	115452	104492	LysR family transcriptional regulator
PA14_15310	guaB	9.16313e+07	8.39337e+07	9.64777e+07	8.2812e+07	9.30127e+07	8.10754e+07	6.55883e+07	8.7749e+07	7.98328e+07	8.43114e+07	inosine 5'-monophosphate dehydrogenase
PA14_15340	guaA	2.03197e+07	1.88122e+07	2.06791e+07	1.7641e+07	1.91963e+07	1.85241e+07	1.53163e+07	2.24062e+07	2.08671e+07	2.14279e+07	GMP synthase
PA14_15350		1.70572e+06	1.53701e+06	1.61678e+06	1.53259e+06	1.76109e+06	1.93759e+06	1.25951e+06	2.17298e+06	2.1899e+06	2.16876e+06	integrase
PA14_15360		291345	252615	284286	219692	244422	278817	190819	271602	259887	328877	hypothetical protein
PA14_15435		2262.02	3377.68	3463.62	1057.94	1482.23	5871.49	2331.23	1548.9	0	1710.42	hypothetical protein
PA14_15460	merA	2.36663e+06	2.23434e+06	2.5646e+06	1.97048e+06	2.02813e+06	2.26274e+06	1.85854e+06	2.59429e+06	2.27366e+06	2.37572e+06	mercuric reductase
PA14_15470	merP	33828.6	28565.1	46130.9	24346.2	27254.5	22707.3	22315.4	37454.3	19317.7	26615	periplasmic mercuric ion binding protein, MerP
PA14_15480	merR	710368	669962	711695	592096	673442	617504	515685	817014	658041	739956	transcriptional regulator MerR
PA14_15510	traJ	597955	566438	796428	467584	477970	478349	426294	696292	587472	620924	conjugal transfer relaxosome component TraJ
PA14_15570		25543.1	26212.6	34052.6	26308.3	28672.3	32177.5	24507.2	35451.1	24538.3	32627.1	hypothetical protein
PA14_15580		4.95185e+06	4.53132e+06	4.57922e+06	4.03099e+06	4.22575e+06	4.33048e+06	3.35566e+06	4.89562e+06	4.71663e+06	4.71907e+06	Type II restriction enzyme, methylase subunit
PA14_15590		1.07337e+07	9.76814e+06	1.01202e+07	8.88936e+06	9.53044e+06	9.38634e+06	7.47617e+06	1.16743e+07	9.76014e+06	1.12801e+07	hypothetical protein
PA14_15600		1.28291e+06	1.18335e+06	1.16374e+06	1.11595e+06	1.11958e+06	1.14636e+06	880111	1.26082e+06	1.29009e+06	1.30851e+06	hypothetical protein
PA14_15610		5.82618e+06	5.23524e+06	5.19899e+06	4.72219e+06	4.70518e+06	4.16034e+06	3.25582e+06	4.36621e+06	4.28709e+06	4.35338e+06	hypothetical protein
PA14_15650		64954.6	61372.9	53179.5	45777.4	53298.5	49474.7	32005.3	48365.3	50974.6	45990.1	hypothetical protein
PA14_15660		17557.6	13709.2	15517.9	12199.1	17498	13051.6	12684.3	14348.2	18261.6	15146.1	oxidoreductase
PA14_15670		2.007e+06	2.0872e+06	2.402e+06	1.65928e+06	1.97791e+06	2.55213e+06	1.93714e+06	2.27802e+06	2.11366e+06	2.33782e+06	metallo-oxidoreductase
PA14_15680		218574	211492	256204	178061	201241	286747	199421	238334	230892	250838	hypothetical protein
PA14_15710		896347	843685	935089	724909	811982	762228	593306	783098	866361	818784	hypothetical protein
PA14_15720		4.92931e+06	4.57308e+06	4.96008e+06	3.53148e+06	4.11919e+06	3.52781e+06	2.71746e+06	3.41006e+06	3.1375e+06	3.31314e+06	transglycosylase
PA14_15740	purL	2.09224e+07	1.92546e+07	1.98231e+07	2.05997e+07	2.37696e+07	2.37459e+07	1.60653e+07	2.1434e+07	2.21893e+07	2.17998e+07	phosphoribosylformylglycinamidine synthase
PA14_15770		6557.21	8242.37	8294.4	8105.25	7746.09	8362.27	5649.87	5818.35	10452.6	8776.52	hypothetical protein
PA14_15780		56320.8	47016.4	49441.8	37689.7	47608.2	44579.8	38481.9	49323.1	42681	46787.3	PTS system N-acetylglucosamine-specific IIBC component
PA14_15790		1.39057e+06	1.29768e+06	1.30006e+06	1.1458e+06	1.20308e+06	1.05255e+06	795368	1.16847e+06	1.19398e+06	1.1258e+06	phosphoenolpyruvate-protein phosphotransferase
PA14_15810		220102	187579	184964	172612	148944	123554	106161	131517	131164	133777	aminotransferase
PA14_15820		107955	95716.6	111100	89968	87524.7	102594	72705.9	86212.7	85702.7	101599	N-acetylglucosamine-6-phosphate deacetylase
PA14_15830		127051	106901	130652	93404.1	84854	79010.4	63556.7	87138.4	74642.3	94326.5	GntR family transcriptional regulator
PA14_15840		1.29962e+06	1.25108e+06	1.44996e+06	1.05001e+06	1.06477e+06	981817	699739	1.04574e+06	911492	1.19561e+06	hypothetical protein
PA14_15850		156616	147013	151586	118102	118993	118013	100082	123484	105486	114896	hypothetical protein
PA14_15860		872875	857413	761212	722151	753390	765333	648930	790650	750924	769632	hypothetical protein
PA14_15870		506501	447951	357109	393356	387466	291421	218642	277303	297932	324043	hypothetical protein
PA14_15890	purT	3.71928e+06	3.30162e+06	2.91261e+06	3.85841e+06	3.6543e+06	3.22399e+06	2.68442e+06	3.77429e+06	3.8872e+06	4.44275e+06	phosphoribosylglycinamide formyltransferase 2
PA14_15910		89288.6	84128.6	85908.3	62347.5	79300.3	74047.1	49142.4	65514.2	66913.4	76600.2	hypothetical protein
PA14_15930		88609.4	76947.8	69110.9	63785.9	77144.8	66430.4	53346.3	75345	87254.3	81980.8	hemolysin
PA14_15960	ffh	1.89859e+07	1.83106e+07	1.91494e+07	1.52746e+07	1.69385e+07	1.84064e+07	1.46462e+07	2.42356e+07	2.01756e+07	2.28525e+07	signal recognition particle protein Ffh
PA14_15970	rpsP	6.12961e+07	5.81031e+07	6.23188e+07	5.48673e+07	6.85162e+07	8.77131e+07	5.60849e+07	1.03066e+08	9.95367e+07	1.09278e+08	30S ribosomal protein S16
PA14_15980	rimM	194781	186176	220151	197832	222650	302638	186011	236446	247497	275948	16S rRNA-processing protein RimM
PA14_15990	trmD	695781	639137	668763	704315	761933	957278	627920	817748	809908	890536	tRNA (guanine-N(1)-)-methyltransferase
PA14_16000	rplS	2.89864e+07	2.76649e+07	2.56092e+07	2.89908e+07	3.30383e+07	4.23473e+07	2.86611e+07	4.70347e+07	5.11786e+07	5.14267e+07	50S ribosomal protein L19
PA14_16020		589428	593063	663579	378160	337292	228158	158456	285840	236666	184043	hypothetical protein
PA14_16030		26512.1	24543.7	33246.3	18986.6	19086.2	11124.1	9208.05	13186.2	11662.7	16507.5	sodium/hydrogen antiporter
PA14_16040	xerD	75983.9	74086.3	91835.7	69205.9	64301.1	64847.9	48378.3	80328.3	85977.6	79453.9	site-specific tyrosine recombinase XerD
PA14_16050	dsbC	4.85262e+06	4.93568e+06	6.47219e+06	5.19006e+06	5.78922e+06	7.92294e+06	5.08496e+06	1.00745e+07	5.33544e+06	8.66628e+06	thiol:disulfide interchange protein DsbC
PA14_16070	hom	8.36549e+06	7.43111e+06	7.1494e+06	8.80092e+06	8.53512e+06	9.71783e+06	7.45217e+06	1.0718e+07	1.12264e+07	1.09994e+07	homoserine dehydrogenase
PA14_16090	thrC	6.4704e+06	5.80806e+06	6.30042e+06	5.58062e+06	5.92325e+06	6.60938e+06	4.87814e+06	7.85842e+06	7.33742e+06	7.62244e+06	threonine synthase
PA14_16130		1.69106e+06	1.59258e+06	1.72517e+06	1.27364e+06	1.38274e+06	1.66595e+06	1.11668e+06	1.38883e+06	1.32228e+06	1.51829e+06	hypothetical protein
PA14_16140		608633	603584	629831	574452	535873	772795	458584	1.02614e+06	710230	864265	hypothetical protein
PA14_16150		5.85739e+06	5.21217e+06	6.21613e+06	5.5981e+06	5.33744e+06	5.41785e+06	4.0814e+06	7.83483e+06	6.42234e+06	7.04892e+06	hypothetical protein
PA14_16160		508801	457748	571841	468423	430710	444757	293289	577721	630609	604045	hypothetical protein
PA14_16180		6.40007e+06	5.70529e+06	7.26856e+06	7.88756e+06	6.89489e+06	8.40554e+06	4.9377e+06	1.74295e+07	1.39711e+07	1.4322e+07	hypothetical protein
PA14_16190		1.23383e+06	1.05877e+06	1.19822e+06	1.22472e+06	1.13444e+06	1.25911e+06	871641	1.87581e+06	1.67872e+06	1.70882e+06	hypothetical protein
PA14_16200		305871	274534	301757	320829	272054	294746	258256	458022	527277	417294	hypothetical protein
PA14_16210		663778	675996	786709	723722	759220	735871	520869	846800	844919	799398	hypothetical protein
PA14_16220	recJ	517058	455051	472930	502783	532624	670956	446434	673078	781117	709839	single-stranded-DNA-specific exonuclease RecJ
PA14_16260		7.81577e+06	7.43699e+06	7.76791e+06	4.91601e+06	4.97707e+06	2.84874e+06	1.98219e+06	2.28764e+06	2.0872e+06	2.08208e+06	FMN oxidoreductase
PA14_16280		137209	141959	136283	117222	122825	123189	88795.3	125156	114568	118998	transcriptional regulator
PA14_16290		3118.62	0	1515.79	1934.38	3495.78	1751.43	937.162	3736.36	4164.71	2032.76	hypothetical protein
PA14_16320		684454	675139	758505	667231	714321	829102	628620	964069	815909	928064	peptidyl-prolyl cis-trans isomerase, FkbP-type
PA14_16330		342903	305446	345026	302290	361116	414388	262055	516069	464215	514485	hypothetical protein
PA14_16340		393909	472188	565371	360119	375281	240953	182330	318623	252701	260258	hypothetical protein
PA14_16360		1.10821e+06	927315	1.33561e+06	1.48882e+06	1.2782e+06	1.42428e+06	878238	1.84388e+06	1.38664e+06	1.72926e+06	hypothetical protein
PA14_16370		6.6333e+06	6.66988e+06	5.30237e+06	4.77256e+06	5.92018e+06	3.62368e+06	3.48922e+06	3.25311e+06	3.89495e+06	2.54986e+06	hypothetical protein
PA14_16380		39238.8	36093.5	42604.9	30445.6	28172	28953.4	27989.3	35448.7	30319.8	38983.7	LysR family transcriptional regulator
PA14_16410		107505	91722.5	116610	83078.8	99991.5	61912.4	50640.7	36719.5	29756.8	69313.9	MFS transporter
PA14_16430	wspA	9.77952e+06	9.18424e+06	1.05108e+07	6.3907e+06	7.17335e+06	6.50883e+06	4.55627e+06	6.0142e+06	5.26448e+06	6.1451e+06	chemotaxis transducer
PA14_16440		5602.1	5883.94	4752.27	3361.88	3917.98	3615.82	3532.06	1405.2	4187.94	3699.33	hypothetical protein
PA14_16460	wspD	243391	219519	252609	197941	211697	188853	127361	175243	185170	165147	CheW domain-containing protein
PA14_16470		3.67587e+06	3.51588e+06	3.56536e+06	2.86885e+06	3.13656e+06	2.56365e+06	1.91805e+06	2.58645e+06	2.56443e+06	2.56841e+06	chemotaxis sensor/effector fusion protein
PA14_16480	wspF	117367	104081	136147	89622.7	95451.3	96821.3	67993.1	100403	73137	93334.5	chemotaxis-specific methylesterase
PA14_16500	wspR	1.48952e+06	1.42614e+06	1.38124e+06	1.15273e+06	1.15256e+06	985103	705962	934976	966863	1.00143e+06	two-component response regulator
PA14_16510		3.416e+06	3.11509e+06	3.42592e+06	2.6238e+06	3.06519e+06	2.956e+06	2.3242e+06	3.34964e+06	3.31114e+06	3.55348e+06	peptide chain release factor 2
PA14_16530	lysS	1.43609e+07	1.30407e+07	1.46955e+07	1.35694e+07	1.41009e+07	1.57985e+07	1.25788e+07	1.91536e+07	1.82776e+07	1.9563e+07	lysyl-tRNA synthetase
PA14_16550		3.83691e+06	3.48933e+06	3.70401e+06	2.62816e+06	2.79701e+06	2.32104e+06	1.74909e+06	2.35307e+06	2.11396e+06	2.23513e+06	TetR family transcriptional regulator
PA14_16560		127549	127395	178956	93148.2	85683.5	75448.4	79439	89617.3	91495.2	71532	lipoprotein
PA14_16580		6.66071e+06	6.29207e+06	7.13666e+06	4.12373e+06	4.24552e+06	3.87875e+06	3.34344e+06	3.89727e+06	3.50357e+06	4.04017e+06	hypothetical protein
PA14_16590		2.55989e+06	2.31905e+06	2.53148e+06	1.93391e+06	1.93005e+06	1.97653e+06	1.46785e+06	2.29153e+06	1.8032e+06	2.42588e+06	hypothetical protein
PA14_16600		662506	592397	634735	534600	544737	467436	379208	545528	520419	553679	alpha/beta hydrolase
PA14_16610		5.00347e+06	4.51553e+06	4.9215e+06	3.83239e+06	4.06504e+06	5.36379e+06	3.73488e+06	5.75745e+06	4.51369e+06	4.76074e+06	hypothetical protein
PA14_16620		55745.3	48821.4	54513.3	47664	50833.6	48042.4	39978.6	57337.7	58497.1	54883.8	hypothetical protein
PA14_16630		6.3664e+07	5.84046e+07	5.76722e+07	4.17546e+07	4.19655e+07	2.76103e+07	3.01253e+07	2.54184e+07	2.81562e+07	2.4551e+07	outer membrane protein, OmpA
PA14_16640		3.17994e+07	2.87071e+07	2.60786e+07	2.05388e+07	1.93879e+07	1.28415e+07	1.47423e+07	1.1303e+07	1.35396e+07	1.06017e+07	lipoprotein
PA14_16660		3.20672e+06	2.85539e+06	2.7585e+06	2.61137e+06	2.49223e+06	2.04737e+06	1.49351e+06	1.69824e+06	1.85218e+06	1.11085e+06	metal-transporting P-type ATPase
PA14_16670		518600	483851	435165	384048	396583	294660	250585	341917	349050	342966	transcriptional regulator CadR
PA14_16690	ppc	8.03335e+06	7.25168e+06	7.68672e+06	5.1339e+06	5.03709e+06	3.96612e+06	3.54945e+06	4.22664e+06	3.93896e+06	4.23003e+06	phosphoenolpyruvate carboxylase
PA14_16700	adk	3.76761e+07	3.58202e+07	3.95216e+07	3.09798e+07	3.33593e+07	4.39109e+07	3.26987e+07	5.48144e+07	4.35326e+07	4.8123e+07	adenylate kinase
PA14_16710		276444	234898	244344	223579	246103	244374	210426	266352	287583	267994	hypothetical protein
PA14_16730		105479	82285.2	85612.8	95437.8	107780	115518	71174	121638	112957	119701	hypothetical protein
PA14_16740		1.97683e+06	1.70824e+06	1.92553e+06	1.35003e+06	1.23543e+06	895949	657308	800030	793774	807616	hypothetical protein
PA14_16770		634347	552448	595977	498109	553464	553049	392726	556329	633336	558381	hypothetical protein
PA14_16790		734372	697973	714599	520187	611411	781229	550342	849921	814381	764154	TetR family transcriptional regulator
PA14_16800		178736	179116	162849	184221	201236	186145	155357	177782	198288	166791	efflux transmembrane protein
PA14_16820		106611	92843.4	97158	96700.4	116761	101695	85386.4	86870.6	114524	94510.5	efflux transmembrane protein
PA14_16830		1.65919e+06	1.67489e+06	2.56458e+06	1.85067e+06	1.88048e+06	1.82268e+06	1.19985e+06	3.61901e+06	1.79163e+06	2.62955e+06	hypothetical protein
PA14_16840		6.51007e+06	6.29676e+06	6.28526e+06	4.09492e+06	3.92079e+06	2.7796e+06	2.14292e+06	3.30647e+06	3.13412e+06	3.20652e+06	lipoprotein
PA14_16860	plsB	1.05686e+06	874412	1.00234e+06	826091	856890	898695	761198	954104	1.01198e+06	1.04129e+06	glycerol-3-phosphate acyltransferase
PA14_16870		1241.32	1928.37	6096.16	3026.29	2227.46	2067.15	1638.09	4821.6	2552.49	4367.37	ABC transporter ATP-binding protein
PA14_16890		354965	314790	310016	246078	290876	261402	206512	259897	259487	256542	auxiliary component of ABC transporter
PA14_16910		137361	135406	136225	109715	123307	118344	102509	112844	104540	120364	hypothetical protein
PA14_16920		9522.36	9931.45	7445.76	8821.32	10962.6	10401.7	5927.05	9948.92	7308.13	7782.17	hypothetical protein
PA14_16930		713305	756267	727367	603230	565067	548512	494821	791933	674674	751487	pyridoxal-phosphate dependent protein
PA14_16950	dapD	1.68614e+07	1.61641e+07	1.66403e+07	1.51697e+07	1.68652e+07	1.80818e+07	1.43427e+07	2.23941e+07	2.10082e+07	2.15585e+07	tetrahydrodipicolinate succinylase
PA14_16970		1.40496e+06	1.29934e+06	1.4899e+06	1.11942e+06	1.19478e+06	1.23184e+06	924856	1.42036e+06	1.2053e+06	1.2815e+06	arsenate reductase
PA14_16990		89118.1	84335	97314.6	94471	102764	115410	82142.9	186420	146090	158697	hypothetical protein
PA14_17010		98226.6	93484.4	104240	74107.7	79337.1	96417.3	78876.4	117245	116868	107356	Na(+)/H(+) exchanger protein
PA14_17030		1.0773e+06	987201	990888	1.25163e+06	1.18528e+06	1.06965e+06	826937	1.13868e+06	1.27226e+06	1.22039e+06	succinyldiaminopimelate transaminase
PA14_17040	glnD	697111	644381	659894	617797	634905	508990	408415	549269	522080	562817	PII uridylyl-transferase
PA14_17050	map	1.19834e+07	1.14087e+07	1.34103e+07	9.06312e+06	1.05855e+07	1.16024e+07	7.13752e+06	1.08052e+07	9.08344e+06	1.01955e+07	methionine aminopeptidase
PA14_17060	rpsB	1.01784e+08	1.04787e+08	1.05338e+08	1.00345e+08	1.14003e+08	1.30728e+08	1.11258e+08	1.75424e+08	1.72525e+08	1.77568e+08	30S ribosomal protein S2
PA14_17070	tsf	2.2992e+08	2.21051e+08	2.50109e+08	2.1167e+08	2.49075e+08	3.30776e+08	2.32475e+08	3.8623e+08	3.59718e+08	4.02562e+08	elongation factor Ts
PA14_17080	pyrH	3.29175e+06	3.10738e+06	3.19706e+06	3.0656e+06	2.97062e+06	2.87244e+06	2.44703e+06	3.23083e+06	3.56432e+06	3.38964e+06	uridylate kinase
PA14_17100	frr	7.91867e+07	7.68777e+07	9.17426e+07	6.54435e+07	7.30107e+07	7.96055e+07	5.7719e+07	9.65541e+07	7.18003e+07	8.90451e+07	ribosome recycling factor
PA14_17110	uppS	2.26201e+06	2.06575e+06	2.14643e+06	1.78377e+06	2.06384e+06	2.56068e+06	1.8018e+06	2.4481e+06	2.19892e+06	2.5232e+06	UDP pyrophosphate synthetase
PA14_17120	cdsA	155250	149706	148334	118036	137667	109146	105756	104333	124568	129485	phosphatidate cytidylyltransferase
PA14_17130	dxr	1.44782e+06	1.39395e+06	1.35752e+06	1.32211e+06	1.3761e+06	1.5381e+06	1.06411e+06	1.5967e+06	1.49173e+06	1.78842e+06	1-deoxy-D-xylulose 5-phosphate reductoisomerase
PA14_17140		785043	672156	824508	663319	686941	874115	709164	965480	1.02169e+06	982155	membrane-associated zinc metalloprotease
PA14_17150		2.07909e+07	2.04461e+07	2.23021e+07	1.57832e+07	1.55688e+07	1.89131e+07	1.72136e+07	2.37175e+07	2.11773e+07	2.41715e+07	outer membrane antigen
PA14_17170		9.36221e+07	9.08939e+07	1.1509e+08	7.72599e+07	8.8705e+07	1.07941e+08	8.72918e+07	1.45921e+08	9.16785e+07	1.31714e+08	hypothetical protein
PA14_17180	lpxD	888130	794642	821847	683375	775268	792955	627789	785205	840330	838275	UDP-3-O-[3-hydroxymyristoyl] glucosamine N-acyltransferase
PA14_17190	fabZ	4.94725e+06	4.64955e+06	4.99975e+06	4.61404e+06	5.08357e+06	5.88867e+06	4.63178e+06	6.03158e+06	6.3511e+06	6.43936e+06	(3R)-hydroxymyristoyl-ACP dehydratase
PA14_17210	lpxA	2.55979e+06	2.57692e+06	2.64489e+06	2.49192e+06	2.63774e+06	2.68492e+06	2.1868e+06	2.50056e+06	3.07826e+06	2.79579e+06	UDP-N-acetylglucosamine acyltransferase
PA14_17220	lpxB	942724	827747	852483	770411	781994	888227	633520	898969	865133	900115	lipid-A-disaccharide synthase
PA14_17230	rnhB	365387	339266	360773	404161	452280	714318	454505	836841	780935	827877	ribonuclease HII
PA14_17250		1.33144e+06	1.20569e+06	1.55436e+06	1.25367e+06	1.7273e+06	2.07047e+06	1.15348e+06	1.48726e+06	1.4483e+06	1.62535e+06	amino acid permease
PA14_17260	dnaE	5.35839e+06	4.68394e+06	5.16844e+06	5.5952e+06	6.6181e+06	7.77108e+06	5.35129e+06	8.92984e+06	8.25881e+06	8.23306e+06	DNA polymerase III subunit alpha
PA14_17270	accA	2.51744e+07	2.34068e+07	2.45858e+07	2.11272e+07	2.20231e+07	2.51072e+07	2.11276e+07	3.18057e+07	2.84732e+07	3.04754e+07	acetyl-CoA carboxylase carboxyltransferase subunit alpha
PA14_17280		200977	222120	209503	163146	198351	169655	156177	178996	198596	164064	hypothetical protein
PA14_17290	pyrG	1.03101e+07	9.60639e+06	9.29234e+06	9.33462e+06	9.49839e+06	1.04475e+07	8.32994e+06	1.12549e+07	1.11613e+07	1.13224e+07	CTP synthetase
PA14_17310	kdsA	2.28794e+07	2.12151e+07	2.06164e+07	1.91489e+07	2.02469e+07	2.09356e+07	1.62433e+07	2.20776e+07	2.17779e+07	2.23466e+07	2-dehydro-3-deoxyphosphooctonate aldolase
PA14_17320	eno	5.85837e+07	5.3887e+07	5.53767e+07	6.25655e+07	6.70897e+07	7.65543e+07	6.33936e+07	9.38893e+07	7.52412e+07	9.68722e+07	phosphopyruvate hydratase
PA14_17330		298761	244391	292170	233807	255031	277324	191401	273378	242496	258085	hypothetical protein
PA14_17340	ispD	233151	196991	210513	209426	234982	235784	179327	242825	249479	262757	2-C-methyl-D-erythritol 4-phosphate cytidylyltransferase
PA14_17370		29682.6	24624.4	27438.2	28816.3	25932.3	36647.7	27251.7	46462.3	40136.7	42904.1	inner membrane protein
PA14_17380	gfnR	204637	210143	229480	172401	178587	185795	134435	218824	222942	198433	glutathione-dependent formaldehyde neutralization regulator GfnR
PA14_17400	adhC	5.46935e+06	5.27869e+06	5.79302e+06	4.14848e+06	4.37132e+06	4.01835e+06	3.72185e+06	4.85648e+06	3.90114e+06	3.43106e+06	alcohol dehydrogenase
PA14_17410		759903	789468	780347	543190	548174	435425	377455	462320	488314	385408	esterase
PA14_17420	ispF	12333.8	11910.9	8854.92	14340.6	14063.9	9682.25	9291.22	8464.58	10876.8	12567	2-C-methyl-D-erythritol 2,4-cyclodiphosphate synthase
PA14_17440	truD	1.24768e+06	1.15715e+06	1.19055e+06	1.10405e+06	1.20229e+06	1.22562e+06	888829	1.17599e+06	1.28995e+06	1.22339e+06	tRNA pseudouridine synthase D
PA14_17450	surE	157252	163060	174063	167744	164439	174334	121840	205683	181383	192061	stationary phase survival protein SurE
PA14_17460	pcm	1.4861e+06	1.34837e+06	1.38559e+06	1.32246e+06	1.37828e+06	1.62289e+06	1.12125e+06	1.67136e+06	1.67959e+06	1.67784e+06	protein-L-isoaspartate O-methyltransferase
PA14_17470		1.60066e+06	1.62248e+06	1.6926e+06	1.22009e+06	1.47212e+06	1.38326e+06	1.02611e+06	1.61475e+06	1.39907e+06	1.42578e+06	hypothetical protein
PA14_17480	rpoS	7.68045e+06	6.40667e+06	6.82464e+06	9.22056e+06	8.20273e+06	6.5913e+06	3.43409e+06	8.72544e+06	4.78349e+06	5.81672e+06	RNA polymerase sigma factor RpoS
PA14_17500	mutS	2.697e+06	2.48417e+06	2.72647e+06	2.42457e+06	2.70237e+06	3.44111e+06	2.62259e+06	3.98207e+06	4.11629e+06	4.44627e+06	DNA mismatch repair protein MutS
PA14_17520		230379	205582	201040	148373	131493	112178	76726.8	132477	133255	132703	hypothetical protein
PA14_17530	recA	9.50989e+06	9.20913e+06	1.01552e+07	9.46536e+06	1.09019e+07	1.38268e+07	1.18095e+07	1.4872e+07	1.57403e+07	1.43371e+07	recombinase A
PA14_17540	recX	330083	321034	333347	288526	284578	325266	279096	328979	376117	317122	recombination regulator RecX
PA14_17550		2.17102e+06	2.01736e+06	1.79025e+06	1.57508e+06	1.7194e+06	1.25891e+06	1.06449e+06	1.38289e+06	1.2823e+06	1.29355e+06	hypothetical protein
PA14_17570		2.50889e+06	2.2521e+06	2.58439e+06	2.00217e+06	1.97493e+06	1.77163e+06	1.359e+06	1.53133e+06	1.47352e+06	1.6095e+06	hypothetical protein
PA14_17580		1.23446e+06	1.10025e+06	1.20285e+06	783535	803772	570239	466479	592049	616778	621393	hypothetical protein
PA14_17600		4.69376e+06	3.79391e+06	6.61335e+06	4.96647e+06	4.9384e+06	4.8005e+06	3.03097e+06	7.18747e+06	3.97529e+06	5.39509e+06	hypothetical protein
PA14_17650		1854.21	1744.54	4479.55	4191.01	4637.69	5079.96	1553.94	4853.66	6215.88	3987.19	hypothetical protein
PA14_17670		932448	898175	987625	750006	791374	873205	727447	1.02196e+06	872274	1.0881e+06	LuxR family transcriptional regulator
PA14_17690		2.16272e+06	1.79103e+06	1.34192e+06	2.13488e+06	1.9163e+06	962421	782042	1.33216e+06	1.4247e+06	2.45316e+06	hypothetical protein
PA14_17700	rpmE2	755922	724137	892985	436189	506517	678207	535860	2.35087e+06	1.15817e+06	2.00439e+07	50S ribosomal protein L31
PA14_17710	rpmJ	159404	130933	151433	110457	130715	142056	148233	435969	327884	5.23728e+06	50S ribosomal protein L36
PA14_17720		243229	228704	230641	188090	205579	171358	125443	176746	190066	148885	LuxR family transcriptional regulator
PA14_17730		575956	560155	541080	461301	502589	562257	418134	626879	533512	1.6999e+06	hypothetical protein
PA14_17740		9414.19	7237.52	7100.17	6308.81	3949.94	7673.2	5371.68	6988.98	5558.79	34499.9	amino acid ABC transporter permease
PA14_17790		216372	201565	210945	146658	147613	155309	109398	167993	151120	154725	LysR family transcriptional regulator
PA14_17900	metR	1.7627e+06	1.61048e+06	1.64317e+06	1.36571e+06	1.39766e+06	1.45698e+06	1.27078e+06	3.5828e+06	3.3466e+06	1.68558e+06	transcriptional regulator MetR
PA14_17910		2728.98	1629.27	1193.37	1610.34	2897.42	1200.88	0	0	1348.52	2322.41	alpha/beta hydrolase
PA14_17930	glpD	25952.2	19399.4	20528.3	17956.8	22761.4	25034.3	14703.7	18623.6	22419.4	15264.1	glycerol-3-phosphate dehydrogenase
PA14_17940	glpR	2.61226e+06	2.51288e+06	2.3873e+06	1.9882e+06	2.00824e+06	2.00315e+06	1.54022e+06	2.1594e+06	2.1605e+06	2.12452e+06	glycerol-3-phosphate regulon repressor
PA14_17960	glpK	1.21597e+07	1.11386e+07	1.03449e+07	7.99245e+06	8.67531e+06	7.41101e+06	5.37377e+06	5.31066e+06	5.62205e+06	5.78723e+06	glycerol kinase
PA14_17990		407512	399808	460018	356130	397497	489506	349867	673071	458616	480648	hypothetical protein
PA14_18010		299209	247909	228501	243841	258437	381935	248582	394773	320123	275235	glycerol kinase
PA14_18020		406126	405206	498994	345378	411549	378221	266257	281382	288932	302472	PhzF family phenazine biosynthesis protein
PA14_18080		495828	438470	498849	405059	510040	437370	285586	442456	411666	407396	TetR family transcriptional regulator
PA14_18100		21610.3	18717.2	25939.9	12299.3	14002.2	7153.57	5003.49	8936.09	5998.26	5550.76	hypothetical protein
PA14_18120	mmsA	1.05721e+06	1.04555e+06	975473	693610	712606	606420	530016	522734	450097	556256	methylmalonate-semialdehyde dehydrogenase
PA14_18140	mmsB	12891.5	13640	10309.3	9520.12	10295.9	6542.26	2777.51	2964.84	7471.69	10630.2	3-hydroxyisobutyrate dehydrogenase
PA14_18150		827597	708731	765199	760177	856611	660164	489992	398501	448389	580501	acetyl-coa synthetase
PA14_18160		2.86857e+06	2.60503e+06	2.59703e+06	2.3247e+06	2.41945e+06	2.1403e+06	1.87118e+06	2.29324e+06	2.181e+06	2.53815e+06	oxidoreductase
PA14_18180		349800	373783	395146	338944	344519	364530	235879	353307	331587	385720	hypothetical protein
PA14_18200		61631.8	63330.3	63431.1	48486.1	59630.9	58904.6	55506.9	79481.8	62948.4	69334.9	LysR family transcriptional regulator
PA14_18210		137531	140172	154958	89911.3	97543	92856.5	60148.2	75454.7	80751	78139.8	TatD family deoxyribonuclease
PA14_18230	fruR	2.68016e+06	2.5272e+06	2.72361e+06	1.72995e+06	1.85029e+06	1.79101e+06	1.37495e+06	1.75732e+06	1.80186e+06	1.74486e+06	DNA-binding transcriptional regulator FruR
PA14_18250		233240	221214	217051	191769	170577	152303	127214	161895	167185	168537	phosphotransferase system enzyme I
PA14_18260	fruK	200466	155303	167708	90777.1	111614	158902	101256	120890	97739.3	111718	1-phosphofructokinase
PA14_18300		45837.6	41460.4	54754.5	37161	47611.2	66505.2	69287.8	54158.7	75290.6	79408.5	nucleotide sugar dehydrogenase
PA14_18330	arnT	17069.7	14924.7	17438.5	9863.64	10157.5	13561.5	13644.2	10743.8	12088.6	13677.5	4-amino-4-deoxy-L-arabinose transferase
PA14_18340		14832.5	16055.2	17496.7	12484.8	13719.5	19918.4	26391.6	18909.5	22598.7	29458.7	hypothetical protein
PA14_18350		721649	656900	839812	758693	758558	1.0444e+06	1.50409e+06	885909	938995	1.7283e+06	bifunctional UDP-glucuronic acid decarboxylase/UDP-4-amino-4-deoxy-L-arabinose formyltransferase
PA14_18370		594341	575313	693013	500010	549711	600988	736102	522799	553503	812994	UDP-4-amino-4-deoxy-L-arabinose--oxoglutarate aminotransferase
PA14_18410	algF	28385.8	29515.9	52380	29769.9	32858.8	33345.1	25345.1	59128.7	24041.8	44493.5	alginate o-acetyltransferase AlgF
PA14_18510	algE	17330.1	14890.1	15164.2	9342.83	10416.4	7070.3	5481.14	7010.74	8588.83	8659.74	alginate production outer membrane protein AlgE
PA14_18520	algK	18659.2	15651.9	18554.1	16148.4	17313.5	18304.1	19757.5	24496.9	29285.6	21201.9	alginate biosynthetic protein AlgK
PA14_18590		1.2382e+06	1.19089e+06	1.2455e+06	1.32029e+06	1.48696e+06	1.77116e+06	1.44099e+06	1.97676e+06	1.84303e+06	2.01206e+06	hypothetical protein
PA14_18600		688389	547789	591025	513911	517477	670662	471722	816043	704648	710057	ABC transporter ATP-binding protein
PA14_18610	argF	9.76656e+06	9.11402e+06	8.81197e+06	9.46246e+06	9.82439e+06	1.0943e+07	9.13708e+06	1.39632e+07	1.34826e+07	1.29755e+07	ornithine carbamoyltransferase
PA14_18630		679060	628540	625176	881196	753362	506121	347691	505562	441301	394241	serine protease
PA14_18650		1.59008e+07	1.60428e+07	1.4296e+07	1.72889e+07	2.03134e+07	1.65515e+07	1.06709e+07	1.83373e+07	1.49706e+07	1.64572e+07	hypothetical protein
PA14_18670	bfrB	1.97317e+06	1.66125e+06	1.56709e+06	1.85857e+06	1.62584e+06	931481	790370	990349	1.63982e+06	823424	bacterioferritin
PA14_18690		4.22723e+08	4.24901e+08	4.34065e+08	3.16238e+08	3.25686e+08	2.45361e+08	2.02004e+08	3.10582e+08	2.51038e+08	2.87324e+08	peroxidase
PA14_18700	rnt	151980	161653	161937	120021	138238	128527	116410	130543	130273	149522	ribonuclease T
PA14_18710	pyrC	4.01359e+06	3.65291e+06	3.65287e+06	3.67555e+06	3.74645e+06	3.68675e+06	2.74815e+06	3.86323e+06	4.09398e+06	4.08767e+06	dihydroorotase
PA14_18720		568442	481279	488687	391838	454285	360677	251611	302581	281326	323084	OmpA family membrane protein
PA14_18740	argG	1.84547e+07	1.6452e+07	1.64817e+07	1.89995e+07	1.93135e+07	2.21932e+07	1.85389e+07	3.04272e+07	3.01454e+07	3.31532e+07	argininosuccinate synthase
PA14_18750	gloA1	5.03595e+06	4.96641e+06	3.58722e+06	5.59164e+06	6.67811e+06	3.66608e+06	2.91925e+06	3.56963e+06	4.32767e+06	3.79687e+06	lactoylglutathione lyase
PA14_18820		44962.3	45365.5	37926	9859.23	13180.9	5508.49	5054.77	7329.23	8365.18	5433.65	hypothetical protein
PA14_18860		80264.8	76681.6	77487.9	77574.8	76931.4	88558.1	68441.9	59488.8	65164.7	80326.4	hypothetical protein
PA14_18870		36381.5	37088	30506.2	40730.4	44334	35586.2	25189.8	36910.6	36233.2	33680	hypothetical protein
PA14_18880	nth	1.00608e+06	1.00912e+06	880986	677406	844625	794601	539196	1.00691e+06	828235	887634	endonuclease III
PA14_18900		113355	98581.1	100087	93374.3	98093.9	85258.2	70294.5	92693	88999.4	106996	hypothetical protein
PA14_18920		760593	725926	646601	582130	643578	594821	408454	588159	579129	585632	electron transport complex protein RnfC
PA14_19010	tsi3	335871	332869	348894	264699	231337	178644	124854	232532	204381	204865	Tsi3
PA14_19020	tse3	48255.5	51738.7	60066.7	42612.5	42920.3	46078.6	33762	58922.2	51795.8	51138.4	Tse3
PA14_19030		942711	869807	1.04633e+06	779375	769672	798120	560799	890774	759873	777714	hypothetical protein
PA14_19050	metG	3.74704e+07	3.48283e+07	3.88011e+07	2.97161e+07	3.48884e+07	3.92215e+07	2.8872e+07	4.51685e+07	4.17794e+07	4.1941e+07	methionyl-tRNA synthetase
PA14_19065		6.96088e+06	6.88734e+06	8.22594e+06	5.65319e+06	6.53165e+06	6.33319e+06	5.94752e+06	8.90439e+06	7.09681e+06	8.12814e+06	hypothetical protein
PA14_19090	dcd	7.50498e+06	7.29622e+06	7.43166e+06	6.57759e+06	7.09927e+06	6.87239e+06	5.15016e+06	6.88116e+06	7.29224e+06	6.97776e+06	deoxycytidine triphosphate deaminase
PA14_19110	rhlB	34877.5	39024.5	39294.1	26697.8	22109.3	19813.4	13770.6	27481.9	22830.9	25981.7	rhamnosyltransferase chain B
PA14_19120	rhlR	1.18306e+06	1.13662e+06	1.87201e+06	843520	819239	671834	411243	984201	520189	460124	transcriptional regulator RhlR
PA14_19130	rhlI	254080	236515	263969	247482	230471	155925	90618.2	328351	226683	162857	autoinducer synthesis protein RhlI
PA14_19140	pheC	5.48306e+06	5.40971e+06	5.25951e+06	3.50236e+06	3.32927e+06	2.38371e+06	1.90379e+06	2.70706e+06	2.65686e+06	2.59691e+06	cyclohexadienyl dehydratase
PA14_19190		1.8976e+07	1.79709e+07	1.70984e+07	1.45118e+07	1.4412e+07	1.44434e+07	1.35918e+07	1.73087e+07	1.76861e+07	1.87019e+07	malate dehydrogenase
PA14_19205		190828	177868	177359	181103	182374	166044	127696	184101	187755	186759	hypothetical protein
PA14_19210		413139	395563	389135	295861	323029	279938	204157	288483	307081	279716	hypothetical protein
PA14_19230		3.70696e+06	3.30425e+06	2.97184e+06	3.42271e+06	3.31975e+06	3.60453e+06	2.80199e+06	5.27607e+06	5.86842e+06	4.74073e+06	hypothetical protein
PA14_19290		4.67695e+06	4.46505e+06	5.06043e+06	3.44957e+06	3.82773e+06	4.27699e+06	3.03509e+06	4.78482e+06	4.09838e+06	4.39978e+06	ATP-dependent RNA helicase
PA14_19310		297276	288670	298874	216038	212661	148172	104721	145359	125261	110182	hypothetical protein
PA14_19320		226053	245497	229671	192776	193280	167114	125411	209694	167259	195146	hypothetical protein
PA14_19350		2.78166e+06	2.69465e+06	2.44639e+06	1.68741e+06	1.75429e+06	1.14949e+06	1.0756e+06	1.18662e+06	1.2238e+06	1.2434e+06	hypothetical protein
PA14_19360		2.04025e+06	1.79048e+06	1.75119e+06	1.49971e+06	1.42602e+06	1.03217e+06	963807	1.0353e+06	1.09037e+06	1.05464e+06	GNAT family acetyltransferase
PA14_19370		1.09548e+07	1.02285e+07	9.51396e+06	9.13411e+06	7.97771e+06	6.70227e+06	6.90061e+06	6.52663e+06	6.24068e+06	7.26722e+06	asparagine synthetase
PA14_19380		547994	495976	524745	383901	390326	301653	245049	315904	301432	315312	transcriptional regulator
PA14_19400	mnmC	520763	446058	477657	428192	498197	588687	411165	627840	593368	435079	5-methylaminomethyl-2-thiouridine methyltransferase
PA14_19410		5.25923e+06	4.99369e+06	5.56253e+06	3.80103e+06	3.4831e+06	2.93623e+06	2.34596e+06	3.30736e+06	3.12477e+06	3.22594e+06	hypothetical protein
PA14_19430		1.96174e+06	1.89962e+06	2.09134e+06	1.40003e+06	1.49373e+06	1.13299e+06	1.08534e+06	1.27344e+06	1.5105e+06	1.29524e+06	acyl-CoA thiolase
PA14_19450		1.28674e+06	1.25642e+06	1.41196e+06	1.19038e+06	1.26532e+06	1.15042e+06	864720	1.28513e+06	1.22481e+06	1.28825e+06	hypothetical protein
PA14_19470	mqoA	2.49406e+06	2.26812e+06	3.88467e+06	1.87475e+06	1.90918e+06	3.3167e+06	2.19655e+06	3.03002e+06	2.47605e+06	2.92433e+06	malate:quinone oxidoreductase
PA14_19490	lsfA	6.75476e+06	6.45061e+06	7.46296e+06	4.07978e+06	4.52903e+06	6.15159e+06	5.65119e+06	8.98549e+06	8.37588e+06	6.49379e+06	1-Cys peroxiredoxin LsfA
PA14_19530		44331	41279.9	52142.7	40899.9	46462.4	43985.5	33572.6	55163.2	54546.7	50916.8	NAD(P)H-dependent FMN reductase
PA14_19540		537294	574342	601166	468608	551127	987364	818037	1.81123e+06	1.15555e+06	989726	hypothetical protein
PA14_19560	ssuD	330475	355347	344358	277501	387308	657041	577280	1.20713e+06	1.66105e+06	724401	alkanesulfonate monooxygenase
PA14_19580	ssuB	184137	175342	178435	147310	154573	223249	159262	363027	505605	224543	aliphatic sulfonates transport ATP-binding subunit
PA14_19590		673400	703795	771480	565603	687540	1.45531e+06	1.46297e+06	3.54441e+06	3.13383e+06	1.43867e+06	molybdopterin-binding protein
PA14_19600		3.9085e+06	3.8843e+06	3.78753e+06	4.01442e+06	3.81182e+06	3.65176e+06	2.83863e+06	4.43904e+06	4.57683e+06	4.84326e+06	hypothetical protein
PA14_19610		7.23167e+06	7.87893e+06	8.5034e+06	6.18338e+06	6.73471e+06	6.57149e+06	5.18492e+06	7.96745e+06	5.37684e+06	7.13492e+06	hypothetical protein
PA14_19620	folX	3.22746e+06	3.06523e+06	3.0469e+06	2.73966e+06	2.71278e+06	2.42828e+06	2.1046e+06	2.85182e+06	2.51783e+06	2.64452e+06	D-erythro-7,8-dihydroneopterin triphosphate 2'-epimerase
PA14_19630	folE1	8.48551e+06	7.60327e+06	8.30406e+06	6.62871e+06	7.09576e+06	7.90801e+06	6.61991e+06	8.80675e+06	7.75131e+06	7.25034e+06	GTP cyclohydrolase I
PA14_19640		295734	249038	291893	239321	267538	185651	183563	208892	196345	212282	short chain dehydrogenase
PA14_19660		7.32029e+06	7.21147e+06	7.57751e+06	7.57298e+06	7.75434e+06	8.36291e+06	6.18969e+06	9.85141e+06	9.48238e+06	1.05892e+07	flavodoxin
PA14_19670		42803.7	45178	41893.9	36556.4	35393.1	31857.7	28606.6	41206.7	40531.7	36426.1	LysR family transcriptional regulator
PA14_19700		826183	789999	453046	720117	680353	396174	285206	355665	323875	436264	aldolase
PA14_19710		26158.1	21020.8	22297.9	18602.3	19341.5	13082.5	12918.6	15463.5	16351.3	14644.9	alpha/beta hydrolase
PA14_19730		1.72201e+06	1.67177e+06	1.75475e+06	1.36456e+06	1.42574e+06	1.534e+06	1.69875e+06	1.50844e+06	1.40914e+06	1.66181e+06	oxidoreductase
PA14_19740		1.44809e+06	1.45193e+06	1.61083e+06	1.08414e+06	1.17883e+06	896627	736766	791757	786288	893274	enoyl-CoA hydratase
PA14_19800		34106.2	33784	31312.7	28208.4	21527.8	27095.5	22977.6	28200	30794.1	31267.3	AraC family transcriptional regulator
PA14_19810		3.83215e+06	3.42537e+06	4.6571e+06	2.79958e+06	2.73393e+06	2.09823e+06	1.22942e+06	1.86143e+06	1.05472e+06	2.58286e+06	hypothetical protein
PA14_19830		112489	125079	132477	103947	104354	62685.2	53890.8	57734.1	60731.4	72015	hypothetical protein
PA14_19860		503087	463414	475253	349812	359529	309539	233405	314311	382912	321622	hypothetical protein
PA14_19870	ldh	8.8019e+06	8.78287e+06	7.42496e+06	3.75171e+06	4.03654e+06	1.88481e+06	1.58721e+06	1.81186e+06	1.73154e+06	1.5057e+06	leucine dehydrogenase
PA14_19900		682481	636640	486016	328532	326831	247996	223344	263432	287307	236855	pyruvate dehydrogenase E1 component subunit alpha
PA14_19910		940586	834336	499539	273579	271322	111997	124132	125863	119674	85177.9	pyruvate dehydrogenase E1 component, beta chain
PA14_19920		1.11743e+06	1.02578e+06	700555	562165	572962	436581	330918	352940	487910	333660	branched-chain alpha-keto acid dehydrogenase subunit E2
PA14_19940		19598.8	21943.5	24846.5	26817	21010	20880.6	15970	16424.2	17032.1	14403.7	hypothetical protein
PA14_19950		4082.59	4065.09	6615.72	2193.92	2036.99	7784.33	3848.81	6587.24	5776.92	6214.1	hypothetical protein
PA14_20010	hasR	367356	384007	872361	239588	270216	798847	1.27478e+06	404168	380026	347087	heme uptake outer membrane receptor HasR
PA14_20030	hasD	25618.5	22079.2	33886.3	14689.2	19440	26487.2	34038.1	15582.1	23674.4	20498.7	transport protein HasD
PA14_20040	hasE	26812.4	30453.2	49058.5	21649.3	28882.5	55249.2	66088.9	34563.9	29464.4	29146.2	metalloprotease secretion protein
PA14_20080		615316	524819	562233	489986	509061	467077	321619	530396	492379	511622	hypothetical protein
PA14_20100		26845.9	21202	15835	27173.6	25144.6	16135.5	18236.2	19914.8	23178	23362.7	hypothetical protein
PA14_20130		215407	200509	263639	173138	175701	156036	130007	204235	197698	173135	LysR family transcriptional regulator
PA14_20140	fpr	4.45492e+06	4.61809e+06	5.71067e+06	3.5044e+06	3.52351e+06	6.17276e+06	5.54227e+06	9.05976e+06	8.26744e+06	6.47009e+06	ferredoxin--NADP+ reductase
PA14_20200	nosZ	22787.3	15982.2	20581.1	16741.4	14481.8	16192.8	10880.2	14480.4	12573.6	15262.1	nitrous-oxide reductase
PA14_20290	amrZ	1.45676e+06	1.54833e+06	1.5802e+06	696972	922249	700816	526910	566745	523478	510418	DNA binding-protein
PA14_20320	phnD	10476	12896.8	16634.7	9786.62	7318.59	6810.3	4769.93	7121.52	6166.47	5123.81	phosphonate ABC transporter substrate-binding protein
PA14_20450	phnP	431738	380927	410991	321243	311817	333984	238903	249602	296251	241880	carbon-phosphorus lyase complex accessory protein
PA14_20510		23092.8	21727.8	24369.3	22690.9	26576.3	41723.8	23492	53642.9	32671.7	37447.3	hypothetical protein
PA14_20520		70582.2	63441.1	64431.9	62804.2	57584.9	91004.2	55910.3	100444	79638.1	103365	hypothetical protein
PA14_20530		110142	113066	124534	108760	93266.1	96325.4	47887.1	126813	85589.8	95014.2	hypothetical protein
PA14_20560	amiE	1.58953e+06	1.577e+06	1.74982e+06	1.22559e+06	1.41412e+06	1.30507e+06	925604	1.01798e+06	886952	1.3963e+06	acylamide amidohydrolase
PA14_20570		29336.7	23441	22294.8	19080.8	21705.5	22349.9	16481.2	23201.7	18212.6	21812.1	chaperone
PA14_20580	amiC	72833.3	71836.6	74475.6	54457.2	62943.9	59864.7	48772.5	57679.7	44833.5	63310	aliphatic amidase expression-regulating protein
PA14_20600		604052	539952	625282	569363	575447	491709	387864	519580	451642	519539	hypothetical protein
PA14_20650	dsdA	1.37632e+06	1.32083e+06	1.30384e+06	1.24305e+06	1.22273e+06	1.20937e+06	976348	1.36929e+06	1.36734e+06	1.37686e+06	D-serine dehydratase
PA14_20670		2.48487e+06	1.96008e+06	2.11251e+06	1.96394e+06	1.69453e+06	1.66812e+06	1.91076e+06	1.82694e+06	2.00758e+06	2.13109e+06	glutamine synthetase
PA14_20690		433280	428616	436883	258204	257467	194311	158595	184712	170603	169180	hypothetical protein
PA14_20700	flgZ	3.48312e+06	2.89955e+06	3.17396e+06	3.37316e+06	3.21545e+06	2.4709e+06	1.5112e+06	2.74738e+06	2.48079e+06	2.73082e+06	FlgZ
PA14_20720	flgN	1.42034e+06	1.24428e+06	1.30525e+06	1.37342e+06	1.39725e+06	1.30533e+06	972753	1.375e+06	1.30437e+06	1.31521e+06	hypothetical protein
PA14_20730	flgM	1.77549e+06	1.70495e+06	1.88575e+06	1.14654e+06	1.28516e+06	1.10113e+06	819871	1.14112e+06	959574	1.07321e+06	hypothetical protein
PA14_20740	flgA	196459	169840	190674	145707	156869	168511	126993	182323	155635	200925	flagellar basal body P-ring biosynthesis protein FlgA
PA14_20750		2.4747e+07	2.08025e+07	2.45858e+07	1.64584e+07	1.81852e+07	1.52888e+07	1.15561e+07	1.66312e+07	1.15599e+07	1.58491e+07	chemotaxis protein
PA14_20760		7.75741e+06	7.13131e+06	7.69658e+06	4.91204e+06	5.34796e+06	5.1609e+06	3.76387e+06	5.48726e+06	4.07039e+06	5.29098e+06	chemotaxis protein methyltransferase
PA14_20770		2.37341e+06	2.68476e+06	2.46957e+06	1.5857e+06	1.63813e+06	882198	765865	976052	809350	827362	hypothetical protein
PA14_20780		616806	547847	526781	375436	370972	190469	167342	214487	180101	212350	two-component response regulator
PA14_20800		88715.7	74779.9	72438.3	76483.1	76051.4	58298.9	46255.2	56391	65794.3	58526.7	histidine phosphotransfer domain-containing protein
PA14_20810	recQ	1.09224e+06	1.02192e+06	982690	1.07706e+06	1.19962e+06	1.40903e+06	906800	1.2429e+06	1.17003e+06	1.1979e+06	ATP-dependent DNA helicase RecQ
PA14_20820		13947.3	15723.2	15238.6	12004.1	10591.1	9561.28	8604.48	10347.3	9166.8	11487.6	two-component response regulator
PA14_20840		460193	443044	428821	279804	281966	227184	186927	192293	191731	210102	hypothetical protein
PA14_20850		1.94593e+06	1.80868e+06	2.20124e+06	1.22023e+06	1.51032e+06	1.7192e+06	1.29138e+06	1.95427e+06	1.6213e+06	1.3289e+06	MarR family transcriptional regulator
PA14_20860		2.14945e+06	1.87224e+06	1.86802e+06	1.45478e+06	1.32351e+06	995542	770532	1.19795e+06	1.24187e+06	1.02529e+06	Tfp pilus assembly protein FimV
PA14_20870		955817	815595	951583	938089	834416	768911	580745	788907	780775	793833	hypothetical protein
PA14_20880		372743	354542	410902	275087	303623	271840	204177	256187	266569	259198	hypothetical protein
PA14_20920		400604	365020	355175	446846	306721	207355	161340	459198	358510	189674	hypothetical protein
PA14_20950	fabH2	6.09942e+06	4.96357e+06	4.3161e+06	7.1433e+06	4.8314e+06	2.6938e+06	1.41814e+06	4.89666e+06	4.44771e+06	1.86285e+06	3-oxoacyl-ACP synthase
PA14_20960		2.18445e+07	1.92169e+07	1.7892e+07	1.96003e+07	1.38041e+07	6.59286e+06	3.34295e+06	1.52994e+07	1.11685e+07	4.27694e+06	isomerase
PA14_20970	cyp23	1.40672e+07	1.2714e+07	1.10838e+07	1.44612e+07	9.36122e+06	5.0726e+06	2.54356e+06	1.41562e+07	9.02238e+06	3.42217e+06	cytochrome P450
PA14_20980		3.34695e+06	2.80997e+06	2.7226e+06	3.05499e+06	2.35689e+06	971324	581863	2.47057e+06	1.83168e+06	704244	short chain dehydrogenas
PA14_21000		1.74992e+07	1.49137e+07	1.30255e+07	1.77748e+07	1.24131e+07	5.8128e+06	2.91951e+06	1.37628e+07	1.1051e+07	3.67653e+06	hypothetical protein
PA14_21010		4.35651e+06	3.8294e+06	4.3791e+06	4.38483e+06	3.08804e+06	1.98321e+06	1.09786e+06	4.46724e+06	3.361e+06	1.58509e+06	FAD-dependent monooxygenase
PA14_21020		1.58163e+07	1.33756e+07	1.33614e+07	1.95229e+07	1.27539e+07	8.50299e+06	4.23803e+06	2.07526e+07	1.64495e+07	5.92629e+06	non-ribosomal peptide synthetase
PA14_21030		2.12003e+07	1.82452e+07	2.12318e+07	1.65258e+07	1.35468e+07	7.48293e+06	2.98281e+06	1.77931e+07	9.92156e+06	3.53085e+06	ATP-dependent Clp protease proteolytic subunit
PA14_21070		662704	660508	729795	462279	503384	470967	381558	441313	468227	511713	MerR family transcriptional regulator
PA14_21080		151911	133139	132526	116473	116587	112033	86241.6	133327	107843	131617	LysR family transcriptional activator
PA14_21120		69379.4	71229	120087	101771	94293.8	44486.8	35787.1	51739.8	47105.4	51516.2	hypothetical protein
PA14_21130		469944	418737	566822	303426	315820	259189	223481	298475	281826	296105	outer membrane lipoprotein
PA14_21140		62391.7	52282.3	59093.7	47228.3	50686.6	48089.5	41278	43453.7	51825.9	42712.4	ABC transporter permease
PA14_21150		30608.1	21316	24737.2	24069.5	21048.2	25789.9	18069.2	23676	28029.8	27302	ABC transporter permease
PA14_21160		987866	944253	980907	778518	975711	1.03831e+06	739454	1.19261e+06	993330	1.08128e+06	ABC transporter ATP-binding protein
PA14_21175		1.93192e+07	2.50577e+07	3.48235e+07	3.09821e+07	2.96459e+07	1.95952e+07	1.68619e+07	3.35648e+07	1.469e+07	2.54894e+07	hypothetical protein
PA14_21180		658122	636833	657068	565943	614868	619764	575366	685248	739499	741815	3-hydroxyisobutyrate dehydrogenase
PA14_21190		269511	239780	262734	189534	179491	97508.1	82349.5	107717	107444	107757	hypothetical protein
PA14_21210		267124	256133	234684	184650	201055	206844	124306	205729	225331	162353	hypothetical protein
PA14_21220		6.67436e+07	6.61827e+07	7.48118e+07	3.22667e+07	3.62092e+07	2.67741e+07	1.69428e+07	2.25306e+07	1.81224e+07	1.20459e+07	hypothetical protein
PA14_21230	hepA	4.50139e+06	4.03201e+06	4.22267e+06	3.74703e+06	4.31501e+06	4.89096e+06	3.55222e+06	5.61604e+06	5.70349e+06	5.43851e+06	ATP-dependent helicase HepA
PA14_21240		0	0	1947.46	0	1125.33	0	0	962.396	0	0	hypothetical protein
PA14_21280		60431.8	51206.5	84423.8	44905.8	63001.8	77363.3	68108.5	82605.9	67568.4	83343.1	hypothetical protein
PA14_21290		107233	100821	120142	74885.4	79445.1	67145.4	62138	80836.8	70631.8	88732.4	hypothetical protein
PA14_21310	phaJ1	4.34723e+06	3.86515e+06	4.56429e+06	3.89688e+06	4.48763e+06	3.50889e+06	2.60301e+06	3.47296e+06	3.07042e+06	3.54611e+06	hypothetical protein
PA14_21320		311094	298683	313290	228324	270014	209934	155364	195062	187384	220988	hypothetical protein
PA14_21340	fadD2	2.16028e+07	1.92037e+07	2.09333e+07	1.5075e+07	1.53714e+07	1.18993e+07	9.65711e+06	1.02398e+07	8.17742e+06	1.14913e+07	long-chain-fatty-acid--CoA ligase
PA14_21370	fadD1	2.45938e+07	2.20068e+07	2.49712e+07	1.91396e+07	2.0431e+07	2.02068e+07	1.594e+07	2.34477e+07	1.88733e+07	2.30466e+07	long-chain-fatty-acid--CoA ligase
PA14_21400	hrpA	1.72613e+06	1.54462e+06	1.6437e+06	1.40469e+06	1.58079e+06	1.66998e+06	1.21003e+06	1.63694e+06	1.67027e+06	1.70324e+06	ATP-dependent helicase
PA14_21410	phoA	17280.5	16719.6	20918.4	16553.3	19009.8	23994.2	16137.5	21057.4	19874.9	22116.7	alkaline phosphatase
PA14_21440		3.83488e+06	3.60104e+06	3.70621e+06	3.05723e+06	3.34631e+06	3.18742e+06	2.65217e+06	4.02045e+06	3.62607e+06	3.96573e+06	HIT family protein
PA14_21480	tli1	111684	93670	115997	76791.5	70408	57551.4	43061.2	69379.7	57406.3	57812.6	type VI secretion lipase immunity protein, Tli1
PA14_21510		465066	477693	482694	313698	304850	200672	126080	165344	152411	160460	hypothetical protein
PA14_21520		14897.7	10514.8	9178.33	12711	12046.3	10572.1	6354.12	6002.19	6852.87	4509.49	hypothetical protein
PA14_21530		154633	148078	149467	133764	127636	92659.5	76023.7	106103	107841	116569	ankyrin domain-containing protein
PA14_21540		7.55047e+06	7.02962e+06	7.29374e+06	6.49249e+06	6.81539e+06	7.32536e+06	5.51007e+06	8.27757e+06	7.89419e+06	8.10289e+06	3-oxoacyl-ACP synthase
PA14_21550		46633.6	47808.6	46706	43366.9	47821	59102.6	41151	56604.7	56486.7	57170	RNA polymerase ECF-subfamily sigma-70 factor
PA14_21560		281870	227656	284510	259165	235737	194939	204960	264676	265273	290535	hypothetical protein
PA14_21640		80835.5	69035.3	86363.5	62466.7	78710.6	80384	59303.1	66303	79715	60097.5	short chain dehydrogenase
PA14_21680		126672	134047	127628	75749	84271.2	62883.2	63227.2	82226.8	68324.8	81071.4	hypothetical protein
PA14_21690		175624	165223	205279	106997	126841	161752	112027	151886	133071	148231	ATP-dependent DNA helicase
PA14_21700		314301	279814	335646	219764	237281	234862	171161	254203	225536	262820	two-component sensor
PA14_21710		707836	654657	624921	594429	570545	442833	307682	489445	523070	464580	hypothetical protein
PA14_21730		325686	273284	321276	308140	420312	591214	529551	623127	426052	820380	TonB-dependent receptor
PA14_21750		626556	538411	592081	461407	488034	439071	294889	403105	458902	435008	hypothetical protein
PA14_21760	capB	5.74458e+06	6.27604e+06	8.57621e+06	6.3421e+06	7.43685e+06	1.30963e+07	8.32176e+06	1.51462e+07	1.14247e+07	1.34702e+07	cold acclimation protein B
PA14_21780		35019.9	37234.3	39076.7	27665.9	35080.9	25948.4	25670	25743	26990	28840.4	transporter
PA14_21790	rdgC	1.35545e+06	1.22905e+06	1.30725e+06	1.13288e+06	1.1166e+06	1.44561e+06	1.31781e+06	2.45611e+06	2.04667e+06	2.33394e+06	recombination associated protein
PA14_21820		3.63014e+07	3.2554e+07	4.10696e+07	3.10004e+07	3.61375e+07	4.34933e+07	3.18784e+07	4.86529e+07	4.06382e+07	4.81341e+07	peptidyl-prolyl cis-trans isomerase, FkbP-type
PA14_21840		4127.17	3031.12	3702.07	1716.71	1608.27	1318.24	0	1597.05	1178.1	1597.37	hypothetical protein
PA14_21850		584519	672265	536938	508749	577761	479309	365460	499501	477561	536051	transcriptional regulator
PA14_21860		61248.4	56608.4	64755.8	39782.1	45784.1	52611.1	30381.2	50490.8	39978.9	43980.2	hypothetical protein
PA14_21880	tsp	4.50482e+07	4.12827e+07	4.64983e+07	3.17381e+07	3.21635e+07	3.10283e+07	2.50793e+07	3.85477e+07	2.95143e+07	3.54587e+07	periplasmic tail-specific protease
PA14_21890		3.22728e+06	2.916e+06	3.31964e+06	2.45564e+06	2.37667e+06	2.19512e+06	1.9147e+06	2.39026e+06	2.10668e+06	2.48411e+06	oxidoreductase
PA14_21900		1.40501e+06	1.23668e+06	1.40259e+06	1.20223e+06	1.3046e+06	1.20521e+06	855406	1.59049e+06	1.53523e+06	1.42157e+06	HAD-superfamily hydrolase
PA14_21910		301693	284063	334348	213496	228008	193181	145798	174473	159184	191470	ABC transporter ATP-binding protein
PA14_21940		167936	152418	145045	111600	130562	101722	72987	92476	100269	94029.4	hypothetical protein
PA14_21960		3.30216e+06	4.52845e+06	5.75119e+06	2.7965e+06	2.91373e+06	1.41329e+06	1.06217e+06	1.3961e+06	953183	1.25378e+06	hypothetical protein
PA14_21970		45335.4	46605.1	48670.3	36173.7	39706.4	37130.7	26482.3	34947.4	31378.9	30068.1	transcriptional regulator
PA14_21990		3.95553e+06	3.5527e+06	3.54084e+06	3.13844e+06	3.13939e+06	2.88617e+06	2.26502e+06	2.91231e+06	2.92689e+06	2.9446e+06	aminopeptidase 2
PA14_22000	rluA	255694	227511	234119	188553	225487	228959	162442	220340	252318	259406	pseudouridine synthase
PA14_22010	minE	6.55675e+06	5.75529e+06	6.6465e+06	4.92898e+06	5.07825e+06	4.58746e+06	3.34634e+06	5.10639e+06	4.32988e+06	5.02233e+06	cell division topological specificity factor MinE
PA14_22020	minD	2.77076e+07	2.71382e+07	3.13296e+07	2.16326e+07	2.30103e+07	2.32428e+07	1.66166e+07	2.59329e+07	2.09604e+07	2.45211e+07	cell division inhibitor MinD
PA14_22040	minC	2.8378e+06	2.64869e+06	3.08006e+06	1.90369e+06	2.11171e+06	2.19152e+06	1.88192e+06	2.67421e+06	2.29014e+06	2.37745e+06	septum formation inhibitor
PA14_22050	htrB	520540	480205	476043	351503	448954	477779	309644	526545	457133	404401	lipid A biosynthesis lauroyl acyltransferase
PA14_22060		24997.4	34471.8	31627	26922.4	25071.9	20498.8	18758.3	21544.5	23859.2	18410.3	hypothetical protein
PA14_22080		2.04645e+06	2.02911e+06	2.30751e+06	1.75589e+06	1.9351e+06	2.08902e+06	1.47407e+06	2.48623e+06	2.19864e+06	2.05159e+06	resolvase
PA14_22210		40123.5	36652.4	43533	34506.6	35571.3	28265.8	23631.3	41073.1	36110.5	31502.6	hypothetical protein
PA14_22270		1.19987e+06	1.17731e+06	1.14548e+06	1.13071e+06	1.12893e+06	1.26909e+06	972689	1.36406e+06	1.32334e+06	1.33891e+06	recombinase
PA14_22290	vacJ	11615.7	10605.3	11670.8	8531.67	10678.2	8476.93	7391.72	8939.63	10446.9	8482.92	hypothetical protein
PA14_22310		456509	454311	543470	393219	361969	416690	408943	474298	403281	437826	hypothetical protein
PA14_22340		915708	735693	748040	839185	1.01672e+06	697717	542285	366725	338736	639052	hypothetical protein
PA14_22350	actP	1.06063e+07	8.52191e+06	9.38164e+06	8.44449e+06	1.04185e+07	8.41384e+06	6.36326e+06	3.14684e+06	2.91159e+06	6.35309e+06	acetate permease
PA14_22370		413646	348175	329837	454069	491611	400224	294469	301673	265377	369144	hypothetical protein
PA14_22380		7653.61	8756.07	9051.8	5968.63	9724.07	8394.51	8399.64	9823.96	8082.73	8747.12	DNA polymerase III subunit epsilon
PA14_22410		220485	201503	199475	164915	174540	170625	145701	159231	169856	195858	hypothetical protein
PA14_22440		1.85893e+06	1.71941e+06	1.99048e+06	1.36068e+06	1.48602e+06	1.39721e+06	1.03193e+06	1.45779e+06	1.29021e+06	1.40999e+06	ABC transporter ATP-binding protein/permease
PA14_22450	ppiA	7.40094e+06	8.73777e+06	1.37253e+07	1.10248e+07	1.00067e+07	8.69969e+06	6.38905e+06	1.46951e+07	6.27149e+06	1.01974e+07	peptidyl-prolyl cis-trans isomerase A
PA14_22460		511438	457384	490620	357954	393268	335159	283959	379131	357056	341699	alpha/beta hydrolase
PA14_22470		2.36067e+06	2.30539e+06	2.1622e+06	1.70197e+06	1.71647e+06	1.61303e+06	1.17687e+06	1.76016e+06	1.6112e+06	1.55277e+06	LysR family transcriptional regulator
PA14_22480		41089.6	42364.6	96463.3	34204.2	32591.3	19249.4	19119.3	54180.4	20109.1	35674.9	hypothetical protein
PA14_22500		35000	33869.2	37695.7	28387.3	29328.2	28739	23670.4	29357.1	40353.6	30366.3	protein-disulfide isomerase
PA14_22520		66349.5	50265.6	44836.1	55718.2	54242.2	49350.4	38727.8	62623.9	77636.5	73482.9	hypothetical protein
PA14_22530		332038	327445	380657	254438	283941	265832	235224	313940	289113	305341	glutathione S-transferase
PA14_22550		157524	138090	151286	111967	108107	110972	78393	135740	117606	120706	LysR family transcriptional regulator
PA14_22570	csaA	250781	230288	259161	212511	243155	233232	152813	280672	281547	236505	CsaA protein
PA14_22640		370378	335972	344226	250404	264946	217715	188457	252578	219820	222323	AraC family transcriptional regulator
PA14_22650		1.60206e+06	1.56628e+06	1.76048e+06	1.06764e+06	1.17787e+06	934911	719345	1.04432e+06	977018	1.01108e+06	ABC transporter
PA14_22660		6.68783e+06	6.40461e+06	6.83765e+06	4.48602e+06	4.57984e+06	3.99119e+06	3.1709e+06	4.45203e+06	4.31801e+06	4.28304e+06	hypothetical protein
PA14_22670		1.00282e+06	1.01347e+06	1.17591e+06	737816	755978	697639	570216	802103	673391	729536	ABC transporter ATP-binding protein
PA14_22680		277915	243336	254608	178838	173355	167501	138700	191098	182910	152465	ABC transporter permease
PA14_22710		1.12162e+07	9.85549e+06	1.03719e+07	9.40179e+06	9.4684e+06	7.47655e+06	5.36604e+06	8.00894e+06	7.62175e+06	7.11063e+06	hypothetical protein
PA14_22730	cpxS	589503	542008	556738	398049	412128	316400	315749	350871	446765	399900	CpxS
PA14_22740		288371	348742	352486	270946	459177	186164	468867	193594	193663	178667	hypothetical protein
PA14_22760	cpxR	260303	232105	235052	209751	215904	201964	152651	193871	191923	208620	two-component response regulator
PA14_22780	yciI	1.90059e+06	1.91058e+06	1.72918e+06	1.72464e+06	1.98378e+06	2.01293e+06	1.35514e+06	2.41836e+06	2.07519e+06	2.404e+06	YciI-like protein
PA14_22800	yciB	13443.5	10430.6	6865.8	19780.5	17884.4	18967.3	21854.2	27455	41506.8	25394.5	intracellular septation protein A
PA14_22820		1428.21	861.873	844.339	0	1470.66	0	0	1147.06	0	0	PHP domain-containing protein
PA14_22830		890465	916343	904137	625937	737290	569661	455846	617602	522505	675712	SUA5/yciO/yrdC family:Sua5/YciO/YrdC/YwlC family protein
PA14_22840		203499	182217	196680	178785	189607	166737	138105	210734	201252	192561	hypothetical protein
PA14_22860		264417	254944	272378	229620	235260	265232	203050	261828	256213	259109	transcriptional regulator
PA14_22870		4.36453e+06	4.2677e+06	5.53705e+06	3.59831e+06	4.50633e+06	4.80027e+06	3.43294e+06	5.21382e+06	3.45233e+06	4.95563e+06	hypothetical protein
PA14_22880		34821.4	30782.2	36434.2	27647.2	30956.6	25944.9	18909.2	25856.2	25574.9	24620.7	Fe-S protein
PA14_22890	gapA	853149	761865	726848	1.37091e+06	1.66048e+06	789507	594898	526606	643525	817640	glyceraldehyde-3-phosphate dehydrogenase
PA14_22910	edd	4.85562e+06	4.20267e+06	3.46383e+06	4.18976e+06	4.92527e+06	2.61463e+06	2.10109e+06	2.07761e+06	2.34921e+06	2.59667e+06	phosphogluconate dehydratase
PA14_22930	glk	1.1869e+06	958648	914676	1.17218e+06	1.29796e+06	967742	702239	804807	794235	905470	glucokinase
PA14_22940	gltR	162922	136495	155921	124321	133588	168870	83165.6	135235	103406	120900	two-component response regulator GltR
PA14_22960		273231	249888	236336	224946	263866	204325	155167	192950	190019	200936	two-component sensor
PA14_22980		1.67524e+06	2.06173e+06	1.72992e+06	1.39854e+06	1.49387e+06	1.02997e+06	696474	1.03759e+06	779061	1.30821e+06	sugar ABC transporter substrate-binding protein
PA14_23010	gltK	156303	156615	142865	120872	114475	95938.1	55505	84891.9	88053.1	107020	ABC transporter ATP-binding protein
PA14_23030	oprB	5.48877e+06	5.47287e+06	5.28505e+06	3.41384e+06	3.42883e+06	2.29252e+06	1.7279e+06	2.46061e+06	2.20882e+06	2.66167e+06	glucose/carbohydrate outer membrane porin OprB precursor
PA14_23050		275656	250028	271421	199163	217428	260122	165344	236422	215396	232532	hypothetical protein
PA14_23060	hexR	1.21145e+06	1.27034e+06	1.3092e+06	961524	1.04836e+06	984605	873491	1.01879e+06	977910	1.22838e+06	DNA-binding transcriptional regulator HexR
PA14_23070	zwf	1.51294e+06	1.36003e+06	1.35909e+06	1.40065e+06	1.57504e+06	1.02253e+06	749873	884954	967730	1.0358e+06	glucose-6-phosphate 1-dehydrogenase
PA14_23080	pgl	236333	208420	199655	211873	231808	171749	120239	129544	133457	136288	6-phosphogluconolactonase
PA14_23090		108718	106349	91414.9	110507	143251	85933.9	58075.8	64289.3	69246.3	77509	keto-hydroxyglutarate-aldolase/keto-deoxy- phosphogluconate aldolase
PA14_23100		134058	124286	116563	130354	123202	103243	81714.9	100292	114527	114683	hypothetical protein
PA14_23110		1.11977e+07	1.08967e+07	1.1313e+07	8.05761e+06	1.00567e+07	9.25062e+06	5.83138e+06	7.59516e+06	8.51177e+06	8.21463e+06	hypothetical protein
PA14_23170		5696.59	3907.64	6220.85	6440.99	5831.94	7585.87	4611.89	5547.07	4441.6	4961.13	formimidoylglutamase
PA14_23190		24158.5	27380.4	27057.5	15039.2	15959.3	14137.9	15712.8	15059.3	14365.8	13910.5	transcriptional regulator
PA14_23200		1.37089e+06	1.19757e+06	1.35094e+06	949292	969179	988928	961493	1.10705e+06	1.1051e+06	893518	short chain dehydrogenase
PA14_23210		2.37407e+06	2.276e+06	2.14268e+06	2.05218e+06	2.12309e+06	2.10739e+06	1.59066e+06	2.27691e+06	2.31367e+06	1.98464e+06	phosphoglycolate phosphatase
PA14_23220	ubiG	3.87695e+06	3.63447e+06	3.43879e+06	2.90398e+06	3.17345e+06	3.09628e+06	2.32683e+06	3.47366e+06	3.07132e+06	2.76952e+06	3-demethylubiquinone-9 3-methyltransferase
PA14_23240		3.85146e+06	3.61656e+06	3.94288e+06	2.93552e+06	3.30406e+06	3.00391e+06	2.19403e+06	2.92017e+06	2.58287e+06	2.70607e+06	N-ethylammeline chlorohydrolase
PA14_23250	mtnA	644141	555197	613431	576348	655738	679694	469421	655834	717918	686942	methylthioribose-1-phosphate isomerase
PA14_23260	gyrA	3.60436e+07	3.33496e+07	3.798e+07	3.34251e+07	3.73223e+07	4.37072e+07	3.35749e+07	4.67022e+07	4.58904e+07	4.58327e+07	DNA gyrase subunit A
PA14_23270	serC	1.19383e+07	1.10497e+07	1.17782e+07	1.08899e+07	1.2742e+07	1.43215e+07	1.04352e+07	1.48218e+07	1.35207e+07	1.4761e+07	phosphoserine aminotransferase
PA14_23280	pheA	1.35497e+07	1.29079e+07	1.44294e+07	1.15984e+07	1.29359e+07	1.69185e+07	1.2848e+07	1.83889e+07	1.48178e+07	1.71294e+07	chorismate mutase
PA14_23290	hisC2	1.49342e+06	1.29728e+06	1.30999e+06	1.64593e+06	1.88985e+06	3.08311e+06	2.3751e+06	4.1253e+06	3.80966e+06	4.15008e+06	histidinol-phosphate aminotransferase
PA14_23310		1.09844e+07	1.01369e+07	1.10857e+07	1.00886e+07	1.05158e+07	1.1146e+07	8.93999e+06	1.31046e+07	1.23864e+07	1.31089e+07	bifunctional cyclohexadienyl dehydrogenase/ 3-phosphoshikimate 1-carboxyvinyltransferase
PA14_23320	cmk	1.15774e+06	1.08367e+06	1.11845e+06	1.07237e+06	1.06725e+06	1.38995e+06	989139	1.6225e+06	1.48132e+06	1.64153e+06	cytidylate kinase
PA14_23330	rpsA	6.54568e+07	6.53323e+07	6.97838e+07	6.37343e+07	7.0628e+07	9.02787e+07	7.61921e+07	1.28224e+08	1.15865e+08	1.29989e+08	30S ribosomal protein S1
PA14_23340	ihfB	1.10161e+07	1.13412e+07	1.48517e+07	8.13082e+06	8.79767e+06	9.37432e+06	8.13151e+06	1.03157e+07	7.00007e+06	9.52972e+06	integration host factor subunit beta
PA14_23360	wzz	3.20723e+06	2.50179e+06	2.83567e+06	3.37893e+06	3.38605e+06	4.57242e+06	3.41577e+06	5.48981e+06	4.58716e+06	6.09467e+06	O-antigen chain length regulator
PA14_23370	orfK	1.71137e+07	1.56641e+07	1.46408e+07	1.90156e+07	1.80828e+07	2.06609e+07	1.9755e+07	3.70805e+07	3.40809e+07	3.46954e+07	UDP-N-acetylglucosamine 2-epimerase
PA14_23380	orfH	1.38662e+07	1.24426e+07	1.25786e+07	1.45818e+07	1.36424e+07	1.70963e+07	1.38924e+07	3.05269e+07	2.16331e+07	2.57735e+07	UDP-N-acetyl-D-mannosaminuronate dehydrogenase
PA14_23390	orfE	195452	182724	156985	164935	160678	120541	100858	172866	155664	148514	polysaccharide biosynthesis protein
PA14_23410	orfJ	791848	722186	738064	653475	587287	639380	536609	1.32409e+06	1.0721e+06	1.0299e+06	glycosyl transferase family protein
PA14_23420	zbdP	1.40877e+07	1.32483e+07	1.18221e+07	1.39907e+07	1.17932e+07	1.02786e+07	9.33454e+06	2.33381e+07	1.91664e+07	1.77304e+07	ZbdP
PA14_23430	hepP	1.78884e+06	1.60887e+06	1.57513e+06	1.65281e+06	1.45597e+06	1.40248e+06	1.27949e+06	2.67462e+06	2.48398e+06	2.26418e+06	HepP
PA14_23440	orfL	2.10924e+06	1.73846e+06	1.78094e+06	1.83908e+06	1.54721e+06	1.56243e+06	1.21521e+06	2.74028e+06	2.48136e+06	2.2234e+06	group 1 glycosyl transferase
PA14_23450	orfM	1.14089e+06	1.12295e+06	1.08766e+06	1.31989e+06	1.12846e+06	1.13978e+06	999823	2.5165e+06	2.33754e+06	1.92689e+06	NAD dependent epimerase/dehydratase
PA14_23470	wbpM	916900	833911	821455	824722	760450	727366	626858	1.27952e+06	1.09536e+06	1.0717e+06	nucleotide sugar epimerase/dehydratase WbpM
PA14_23500	tyrB	1.90577e+07	1.69054e+07	1.81129e+07	1.79282e+07	1.87685e+07	2.13546e+07	1.50138e+07	2.4832e+07	1.96819e+07	2.27046e+07	aromatic amino acid aminotransferase
PA14_23510	uvrB	3.16072e+06	2.86688e+06	3.09494e+06	2.55366e+06	2.73825e+06	2.63735e+06	2.14458e+06	2.64127e+06	2.51588e+06	2.65409e+06	excinuclease ABC subunit B
PA14_23540	act	102226	95282.3	85232.2	72600.1	72742.2	94996	79320.6	85983.1	101121	82770.4	transcriptional regulator
PA14_23560	gltX	8.76134e+06	8.01679e+06	8.30324e+06	8.138e+06	8.8989e+06	9.53493e+06	7.13628e+06	9.69324e+06	9.91027e+06	9.14364e+06	glutamyl-tRNA synthetase
PA14_23590	sawR	17185.9	14091.3	17761.4	12330.2	14025.6	11902.2	9503.23	15072.5	13600.4	15341.9	SawR
PA14_23620	kdgA	349578	335733	313360	278767	306047	324905	278116	419846	365611	348568	aldolase
PA14_23630		7581.74	6069.07	7411.94	7075.21	8459.82	7225.61	6167.63	7075.5	6569.61	10955.6	hypothetical protein
PA14_23650		3.02489e+06	3.04079e+06	2.9027e+06	2.18712e+06	2.15115e+06	1.70153e+06	1.44036e+06	1.74397e+06	1.84971e+06	1.74728e+06	short chain dehydrogenase
PA14_23670		894319	858965	931347	669690	667422	609914	509943	543181	600046	684814	hypothetical protein
PA14_23680	ibpA	2.31741e+07	2.59685e+07	4.72398e+07	1.85793e+07	2.12993e+07	2.56506e+07	1.52317e+07	3.12102e+07	5.42077e+07	1.66147e+07	heat-shock protein IbpA
PA14_23700		189171	170834	169871	134528	159102	162438	121810	164386	186604	155574	LysR family transcriptional regulator
PA14_23720		1.37359e+07	1.32311e+07	1.32318e+07	8.19343e+06	7.91389e+06	4.71591e+06	3.64766e+06	4.51359e+06	4.16506e+06	4.08855e+06	translation initiation inhibitor
PA14_23730		283723	254843	292459	246242	248529	242548	204526	277719	267570	256742	LysR family transcriptional regulator
PA14_23750	leuC	6.63844e+06	5.903e+06	5.24614e+06	7.39799e+06	7.23487e+06	7.04988e+06	6.00777e+06	1.05219e+07	1.12406e+07	1.18127e+07	isopropylmalate isomerase large subunit
PA14_23760	leuD	4.20749e+06	3.7518e+06	3.21923e+06	5.09506e+06	4.61049e+06	4.52282e+06	3.75477e+06	6.82064e+06	7.60591e+06	7.43772e+06	isopropylmalate isomerase small subunit
PA14_23770		1.15018e+06	1.11893e+06	1.34313e+06	1.11352e+06	1.12741e+06	1.3543e+06	1.16146e+06	1.72203e+06	1.76945e+06	1.9306e+06	biotin synthesis protein
PA14_23790	leuB	9.0807e+06	8.52802e+06	9.99751e+06	8.9883e+06	8.15431e+06	1.10238e+07	1.01983e+07	1.42481e+07	1.47004e+07	1.52566e+07	3-isopropylmalate dehydrogenase
PA14_23800	asd	1.64555e+07	1.50316e+07	1.77853e+07	1.43295e+07	1.43277e+07	1.71641e+07	1.46385e+07	2.11177e+07	2.03339e+07	2.0643e+07	aspartate-semialdehyde dehydrogenase
PA14_23810		577190	486337	516236	506123	616074	555684	410453	549501	649128	558411	aspartate-semialdehyde dehydrogenase
PA14_23830	fimV	2.25989e+07	2.04356e+07	2.5168e+07	1.80102e+07	2.30972e+07	2.55338e+07	1.5102e+07	2.10913e+07	1.72956e+07	2.1882e+07	pilus assembly protein
PA14_23840	truA	479425	450139	486006	381408	497919	526159	319167	435674	383826	414252	tRNA pseudouridine synthase A
PA14_23850	trpF	1.02534e+06	940848	1.01516e+06	782592	883563	867412	575872	837209	756825	812264	N-(5'-phosphoribosyl)anthranilate isomerase
PA14_23860	accD	1.34545e+07	1.26248e+07	1.24324e+07	1.16629e+07	1.29476e+07	1.24613e+07	9.33047e+06	1.53041e+07	1.43051e+07	1.42192e+07	acetyl-CoA carboxylase subunit beta
PA14_23880	folC	2.36745e+06	2.12243e+06	2.25247e+06	2.07118e+06	2.27101e+06	2.60939e+06	1.85815e+06	2.53907e+06	2.48181e+06	2.83691e+06	folylpolyglutamate synthetase
PA14_23890		6.86964e+06	6.18996e+06	6.43295e+06	5.25691e+06	5.35044e+06	4.84548e+06	3.7279e+06	4.58116e+06	5.03254e+06	4.64867e+06	hypothetical protein
PA14_23920	purF	1.24196e+07	1.13077e+07	1.11408e+07	1.40272e+07	1.61629e+07	1.36948e+07	9.4275e+06	1.29417e+07	1.35523e+07	1.47532e+07	amidophosphoribosyltransferase
PA14_23930	metZ	8.94695e+06	7.93035e+06	7.84505e+06	9.00425e+06	9.63742e+06	8.307e+06	5.71027e+06	7.4716e+06	7.31447e+06	8.49977e+06	O-succinylhomoserine sulfhydrylase
PA14_23950		767384	609318	671835	643758	775073	619788	438021	646746	649917	722352	oxidoreductase
PA14_23970	xcpQ	3.36022e+06	2.92399e+06	3.26006e+06	2.67462e+06	2.81955e+06	2.86818e+06	1.85563e+06	2.71615e+06	2.39771e+06	2.50926e+06	general secretion pathway protein D
PA14_23980	xcpP	772262	617548	752521	574627	636251	625930	432479	618821	528588	556875	secretion protein XcpP
PA14_23990	xcpR	841964	761459	931123	665882	797108	842273	602041	799375	700758	816788	general secretion pathway protein E
PA14_24010	xcpS	682549	586191	671776	510868	593365	575387	367351	506869	479323	567956	general secretion pathway protein F
PA14_24020	xcpT	547424	492217	725263	507550	582327	673487	470638	738525	497940	723324	general secretion pathway protein G
PA14_24050	xcpV	34755.8	35507.1	29372.7	23548.1	33297.9	26058	15779.9	27677.6	23653.2	23548.1	general secretion pathway protein I
PA14_24060	xcpW	35906.7	32382.5	28696.3	21960.3	26007.8	28602.4	22294.2	17913.6	22334.2	33013.7	general secretion pathway protein J
PA14_24070	xcpX	330345	314286	358793	238094	255555	256833	190498	229796	223581	259486	general secretion pathway protein K
PA14_24080	xcpY	681038	607299	629272	515183	535105	590955	381185	514552	513280	489758	general secretion pathway protein L
PA14_24100	xcpZ	93714.4	81097.9	92945.6	70250.6	70424.4	84489.3	62461.1	83190.2	72893.9	80544.3	general secretion pathway protein M
PA14_24140		87961.3	76600.8	96378.9	70195.9	86193	86978.7	67554.6	92888.9	88429	81718.6	AraC family transcriptional regulator
PA14_24150		31433.6	28156.8	27279.6	18846.3	21208.1	26550.5	16557.3	22755.3	24619.9	28065.3	hypothetical protein
PA14_24170	fadH1	722283	631173	611900	792613	795268	643284	454314	752305	754538	778814	2,4-dienoyl-CoA reductase
PA14_24180		660969	558625	640361	493562	601174	499211	270747	380477	374422	372705	hypothetical protein
PA14_24220	ppnK	1.24541e+06	1.17294e+06	1.00621e+06	1.16259e+06	1.17181e+06	1.0016e+06	750972	1.06531e+06	1.14175e+06	1.04531e+06	inorganic polyphosphate/ATP-NAD kinase
PA14_24230		186259	171378	167365	155185	175655	190392	141141	195671	175156	182182	hypothetical protein
PA14_24245		53568.8	58362.2	58113	60592.2	65364.4	59907.7	52137.5	73976.4	55773	70783.2	hypothetical protein
PA14_24260		1.17981e+06	1.09419e+06	1.11891e+06	1.21404e+06	1.25028e+06	1.42121e+06	997950	1.39312e+06	1.35476e+06	1.03242e+06	hypothetical protein
PA14_24270	pepN	3.0639e+07	2.90724e+07	3.05029e+07	2.57494e+07	2.80411e+07	2.46029e+07	1.90039e+07	2.42714e+07	2.35972e+07	2.37154e+07	aminopeptidase
PA14_24290	gbt	674844	612185	747837	648890	769845	1.02168e+06	535029	1.0289e+06	789679	985804	glycine betaine transmethylase
PA14_24300		1.23941e+06	1.21613e+06	1.4223e+06	1.89314e+06	2.40486e+06	2.56256e+06	1.1681e+06	2.40015e+06	1.52935e+06	2.22292e+06	hypothetical protein
PA14_24310		1.56892e+06	1.50454e+06	1.40302e+06	1.13608e+06	1.41555e+06	1.1859e+06	785433	905643	752757	1.30545e+06	BNR/Asp-box repeat-containing protein
PA14_24330		4.02275e+06	3.54e+06	3.76865e+06	2.98018e+06	3.26877e+06	2.9785e+06	1.98296e+06	2.59955e+06	2.11916e+06	3.07336e+06	hypothetical protein
PA14_24350		15233.1	13418.9	17840.4	13361.9	18090.5	19116.7	13283	20915.4	12842.6	18313.9	two-component response regulator
PA14_24360		98055.2	88976.8	98720.8	80686.4	81269.1	84341.5	117878	73461.3	100482	83423.7	hypothetical protein
PA14_24370		294277	382830	365318	282745	294900	256254	215018	300868	238001	278089	hypothetical protein
PA14_24380		446617	438247	432321	375938	393296	379569	280170	365405	393801	582517	hypothetical protein
PA14_24390		323504	311559	335638	233631	277445	247178	227223	236097	260288	211252	hypothetical protein
PA14_24400		53066.1	44387.7	48052.8	32594.3	39502.9	41942.8	34276	38508.8	39076	31783.4	von Willebrand factor A
PA14_24420		244669	222610	235747	172853	184646	169312	134487	174496	170748	171270	hypothetical protein
PA14_24430		2.13355e+06	2.03425e+06	2.20735e+06	1.45539e+06	1.75517e+06	1.60171e+06	1.18166e+06	1.55286e+06	1.3937e+06	1.42246e+06	hypothetical protein
PA14_24440		83661	62968.7	68909.2	57578	63477.2	56729.4	48808.5	65556.6	69742.3	49555.4	lipoprotein
PA14_24445	gdhB	7.11461e+07	6.60918e+07	7.99823e+07	4.02665e+07	4.37816e+07	4.06353e+07	2.31167e+07	3.69835e+07	2.93323e+07	3.92802e+07	NAD-dependent glutamate dehydrogenase
PA14_24500	pelC	54324.8	47402.4	56160.2	55162.3	53972.1	51727.1	31906.3	53917.5	44978.2	33693.3	lipoprotein
PA14_24550	pelF	12253.2	9570.57	9793.5	13161.8	10957.3	10709	4132.49	7286.27	6939.39	4207.45	hypothetical protein
PA14_24570		17130.6	19425.5	14267.7	12709.7	12257	9548.11	5713.61	7850.03	7078.48	8780.23	hypothetical protein
PA14_24580		155275	139557	141441	119196	115772	105996	86131.4	146190	125236	125815	hypothetical protein
PA14_24590		97223.7	92088.8	104623	81227.7	105824	94403.1	72697.7	137510	115463	103336	hypothetical protein
PA14_24600		484907	438273	500083	355907	340149	305452	270753	342427	330355	351215	carboxypeptidase
PA14_24610		3.7213e+06	3.98861e+06	4.2489e+06	2.64507e+06	2.63516e+06	2.35177e+06	2.12576e+06	2.96109e+06	2.04331e+06	3.09524e+06	hydrolytic enzyme
PA14_24620		1.88511e+06	1.95694e+06	2.22294e+06	1.27902e+06	1.28495e+06	1.25231e+06	975926	1.38273e+06	1.10849e+06	1.29198e+06	hypothetical protein
PA14_24640	pyrD	4.67286e+06	4.68782e+06	4.65312e+06	4.17799e+06	4.98678e+06	4.75299e+06	3.30817e+06	4.52837e+06	4.18339e+06	4.02557e+06	dihydroorotate dehydrogenase 2
PA14_24650	rmf	1.02199e+07	1.09887e+07	1.03534e+07	4.87008e+06	5.83671e+06	2.08523e+06	1.81179e+06	2.06648e+06	1.93811e+06	1.81173e+06	ribosome modulation factor
PA14_24665		636545	664652	821522	584807	640175	607733	467442	573356	526101	650657	hypothetical protein
PA14_24675		1.56199e+06	1.49782e+06	1.75565e+06	1.62748e+06	1.96475e+06	1.68573e+06	1.03091e+06	1.59625e+06	1.31677e+06	1.68253e+06	hypothetical protein
PA14_24690		1.15868e+06	1.17303e+06	1.16478e+06	940133	1.09975e+06	1.02374e+06	797534	1.18344e+06	1.13899e+06	1.18759e+06	D-alanyl-D-alanine carboxypeptidase
PA14_24700		126843	129491	134483	107284	114979	108993	74777.2	115988	93690	108222	hypothetical protein
PA14_24730		1.54168e+06	1.38989e+06	1.40176e+06	1.17473e+06	1.15389e+06	992683	790101	1.11061e+06	1.04244e+06	999535	deoxyguanosinetriphosphate triphosphohydrolase-like protein
PA14_24740		1.20598e+06	1.09075e+06	1.12439e+06	668810	634963	475214	521923	573123	533143	469002	hypothetical protein
PA14_24770		2.56507e+06	2.61243e+06	2.95896e+06	1.37114e+06	1.40153e+06	1.07178e+06	1.04245e+06	1.26206e+06	836196	888443	hypothetical protein
PA14_24790		6.14834e+07	5.07812e+07	5.49425e+07	5.77298e+07	6.65064e+07	5.05873e+07	3.19479e+07	2.565e+07	1.99173e+07	5.03327e+07	outer membrane porin
PA14_24810		7173.59	10766	7865.29	5448.92	6372.36	8657.77	2891.58	12430.5	34201	6604.48	hypothetical protein
PA14_24830		162251	221575	198958	215274	193264	287653	116974	542201	1.86208e+06	154365	glutathione S-transferase
PA14_24840		256606	248905	285707	166885	200220	167925	125885	200835	176939	173636	transcriptional regulator
PA14_24860	snr1	6.15234e+06	5.56284e+06	2.72253e+06	2.05243e+06	2.16167e+06	835634	681095	687885	750530	535846	cytochrome c Snr1
PA14_24880		227588	156562	185468	120183	113852	78685.3	81267.8	111705	94062.4	85628.5	lipoprotein
PA14_24890	mobA	188928	168174	167876	139782	134328	131295	108028	124762	153240	164707	molybdopterin-guanine dinucleotide biosynthesis protein MobA
PA14_24900	moaB2	4.31449e+06	4.26587e+06	4.47135e+06	3.34165e+06	3.62707e+06	3.38565e+06	2.85607e+06	3.9737e+06	3.4055e+06	4.37399e+06	molybdopterin biosynthetic protein B2
PA14_24910	moeA2	940747	865900	868038	726114	731521	656043	623908	752730	848834	753429	molybdenum cofactor biosynthesis protein A2
PA14_24920		111135	109587	128613	94294.3	106404	142600	90663.9	133350	93876.8	135170	transcriptional regulator
PA14_24940		965170	889966	963539	629855	696772	616247	539250	606804	585978	664836	hypothetical protein
PA14_24950		66097.6	67379.5	68631.4	36944.1	40738.7	42468.8	38239.2	38469.7	35755.5	44296.1	FAD-dependent glycerol-3-phosphate dehydrogenase
PA14_24960		71074.1	71427.4	71811.6	55955.5	62976	45577.8	44001.6	67245.7	58700.7	60954.9	carbohydrate kinase
PA14_24970		923351	866046	888610	669307	691315	503788	356901	417786	405783	405596	lipid kinase
PA14_24980		3.51387e+06	3.27593e+06	3.44313e+06	3.55441e+06	3.64378e+06	3.82258e+06	3.10001e+06	7.56009e+06	9.09713e+06	4.89485e+06	hypothetical protein
PA14_24990		2.7944e+06	3.63826e+06	7.54348e+06	3.06466e+06	3.17277e+06	2.66261e+06	1.72203e+06	5.98313e+06	1.83151e+06	3.13542e+06	hypothetical protein
PA14_25000		2.00811e+06	1.79999e+06	1.68418e+06	1.42782e+06	1.60109e+06	1.2136e+06	988155	1.4054e+06	1.40914e+06	1.43469e+06	lytic transglycosylase
PA14_25020		3.41193e+06	3.20153e+06	3.46879e+06	3.6366e+06	4.71353e+06	5.11947e+06	3.54e+06	4.93177e+06	4.80246e+06	5.00953e+06	ABC transporter ATP-binding protein
PA14_25040		3.72959e+06	4.46898e+06	3.82457e+06	2.44017e+06	2.60407e+06	1.79627e+06	1.51687e+06	1.65448e+06	1.56257e+06	1.98162e+06	hypothetical protein
PA14_25060		1.32258e+06	1.52176e+06	1.68492e+06	1.29044e+06	1.23003e+06	989224	739232	880530	705491	1.17361e+06	hypothetical protein
PA14_25080	fadB	6.8273e+07	6.35313e+07	7.69145e+07	4.95342e+07	5.14167e+07	3.95102e+07	3.08147e+07	4.27726e+07	2.96998e+07	3.89555e+07	multifunctional fatty acid oxidation complex subunit alpha
PA14_25090	fadA	7.52006e+06	6.77889e+06	6.86076e+06	5.46679e+06	5.3926e+06	3.99651e+06	2.72424e+06	3.75754e+06	3.73245e+06	3.82693e+06	3-ketoacyl-CoA thiolase
PA14_25100		10526.1	6314.55	13557.8	7396.98	8351.07	3850.13	1409.32	6075.58	6692.9	5797.04	hypothetical protein
PA14_25110	topA	2.55895e+07	2.43095e+07	2.69757e+07	2.0947e+07	2.44013e+07	2.94507e+07	2.02465e+07	3.31617e+07	2.72708e+07	2.98481e+07	DNA topoisomerase I
PA14_25130		1.40374e+06	1.25093e+06	1.29917e+06	1.47811e+06	1.41604e+06	1.40141e+06	896100	1.3032e+06	1.30456e+06	1.63171e+06	hypothetical protein
PA14_25160	lexA	739821	664980	741159	613149	646630	624257	464130	729059	699576	715540	LexA repressor
PA14_25180	psrA	231618	191762	225133	184239	179317	201854	169358	206753	201267	230951	transcriptional regulator PsrA
PA14_25195	nagZ	822632	697170	660994	660206	792018	702245	494655	657143	780501	781651	beta-hexosaminidase
PA14_25210		1.08746e+07	9.7629e+06	9.63983e+06	8.58546e+06	9.12199e+06	9.35802e+06	7.05372e+06	8.53273e+06	9.24944e+06	9.58695e+06	5'-methylthioadenosine phosphorylase
PA14_25220		2.33832e+06	2.59185e+06	2.65747e+06	3.10904e+06	2.93231e+06	2.23125e+06	1.61373e+06	2.65729e+06	1.69421e+06	2.72571e+06	hypothetical protein
PA14_25230	mfd	9.22119e+06	8.33708e+06	8.78921e+06	7.36261e+06	8.09199e+06	7.33468e+06	5.27512e+06	7.62457e+06	7.2415e+06	7.15238e+06	transcription-repair coupling factor
PA14_25250		9.90771e+07	9.56016e+07	9.288e+07	9.85856e+07	1.20073e+08	1.39946e+08	1.15608e+08	1.70852e+08	1.4245e+08	1.62923e+08	glyceraldehyde-3-phosphate dehydrogenase
PA14_25270	aroP1	297392	221335	248492	218582	194192	242997	224741	298255	326671	292814	aromatic amino acid transport protein AroP1
PA14_25280	nqrA	9.94029e+06	9.44662e+06	1.00702e+07	9.02514e+06	1.04704e+07	1.20432e+07	8.15905e+06	1.08014e+07	1.05394e+07	1.07026e+07	Na(+)-translocating NADH-quinone reductase subunit A
PA14_25305	nqrB	259488	226134	223243	257273	271105	287661	193745	304180	298739	273650	Na(+)-translocating NADH-quinone reductase subunit B
PA14_25320	nqrC	969206	920204	1.06463e+06	873667	1.07166e+06	1.25157e+06	876129	1.14352e+06	991382	1.11286e+06	Na(+)-translocating NADH-quinone reductase subunit C
PA14_25330	nqrD	757284	576135	762425	583078	652424	828848	676170	769597	746300	773604	Na(+)-translocating NADH-quinone reductase subunit D
PA14_25350	nqrF	1.06686e+07	9.36284e+06	1.05193e+07	9.17483e+06	1.06439e+07	1.37832e+07	9.54135e+06	1.20536e+07	1.16197e+07	1.25931e+07	Na(+)-translocating NADH-quinone reductase subunit F
PA14_25360		839196	798075	818506	615726	736735	816712	579407	658179	731225	819648	thiamine biosynthesis lipoprotein
PA14_25370		191895	146432	195393	152821	195684	290330	198416	342992	280773	263966	hypothetical protein
PA14_25390	sth	1.92065e+07	1.78742e+07	1.77841e+07	1.77166e+07	1.99638e+07	1.83553e+07	1.39911e+07	1.80839e+07	1.77183e+07	1.80655e+07	soluble pyridine nucleotide transhydrogenase
PA14_25400		6.17598e+06	5.7554e+06	6.01175e+06	4.58473e+06	4.91519e+06	4.42355e+06	3.191e+06	4.6258e+06	3.98111e+06	4.71127e+06	phosphodiesterase
PA14_25420		26907.2	23955.2	20778.2	18087.1	22592.9	14045.3	8638.66	11518.7	14421.2	12711.4	hypothetical protein
PA14_25430		399539	344504	322001	348314	349262	364202	272938	350977	368419	371632	hypothetical protein
PA14_25440		676259	607907	582558	583981	692895	717938	552534	742661	703607	668079	lipoprotein releasing system, ATP-binding protein
PA14_25450		213474	201885	183299	217326	233759	220507	175661	235125	251033	248139	hypothetical protein
PA14_25470		14795	12927.8	18789.6	14959.6	19037.6	13641.7	11937.7	14084.6	13366.7	14913.4	hypothetical protein
PA14_25490		1.11855e+06	1.05411e+06	1.39032e+06	955713	1.12784e+06	1.38006e+06	931997	1.0979e+06	1.14966e+06	993868	tolQ-type transport protein
PA14_25500		999923	862690	1.06341e+06	798235	1.14294e+06	1.40444e+06	831916	1.05904e+06	980079	1.01131e+06	hypothetical protein
PA14_25510	lpxK	380000	361450	419982	284556	395441	421874	238546	366465	324581	286901	tetraacyldisaccharide 4'-kinase
PA14_25530	kdsB	906525	832631	849476	815150	955666	948126	672477	880217	886869	1.02873e+06	3-deoxy-manno-octulosonate cytidylyltransferase
PA14_25540	ptpA	82410.1	80472.5	80637.8	75422.4	84391.8	91765.1	69538.1	100052	93816.1	105353	phosphotyrosine protein phosphatase
PA14_25550	murB	889627	795652	909210	740217	844599	885494	674071	927322	899120	942000	UDP-N-acetylenolpyruvoylglucosamine reductase
PA14_25560	rne	2.80097e+07	2.48641e+07	2.74703e+07	2.6583e+07	3.03477e+07	3.75517e+07	2.74648e+07	3.84329e+07	3.90061e+07	3.91139e+07	ribonuclease E
PA14_25580	rluC	2.70854e+06	2.3878e+06	2.34086e+06	2.18562e+06	2.41204e+06	2.62335e+06	1.68736e+06	2.36027e+06	2.44625e+06	2.65919e+06	ribosomal large subunit pseudouridine synthase C
PA14_25590		305973	301955	293206	305357	323632	356842	242972	373732	401766	385363	hydrolase
PA14_25600		3.36849e+06	3.12379e+06	3.33725e+06	2.98836e+06	3.33522e+06	3.68728e+06	2.53559e+06	4.32543e+06	3.26344e+06	4.90211e+06	peptidase
PA14_25610		219876	214376	239996	201196	226652	208590	168001	236118	219058	230362	Maf-like protein
PA14_25620		1.80354e+06	1.79514e+06	1.69678e+06	1.70994e+06	1.83917e+06	1.96004e+06	1.44958e+06	1.50152e+06	1.72904e+06	1.63076e+06	hypothetical protein
PA14_25630	rpmF	1.80273e+07	1.92184e+07	2.26162e+07	1.7865e+07	2.26411e+07	3.13328e+07	2.31326e+07	4.62431e+07	3.28624e+07	4.21232e+07	50S ribosomal protein L32
PA14_25640	plsX	204464	183460	193360	153105	187181	205246	125404	178784	187672	175765	glycerol-3-phosphate acyltransferase PlsX
PA14_25650	fabD	2.67644e+06	2.45475e+06	2.88282e+06	2.98982e+06	3.14958e+06	3.52607e+06	2.82895e+06	4.8532e+06	3.83869e+06	4.99584e+06	malonyl-CoA-ACP transacylase
PA14_25660	fabG	2.34842e+07	2.07852e+07	2.33732e+07	2.37473e+07	2.63522e+07	2.67973e+07	1.99855e+07	3.55036e+07	2.94046e+07	3.44989e+07	3-ketoacyl-ACP reductase
PA14_25670	acpP	4.36622e+07	4.55996e+07	6.06129e+07	4.20094e+07	4.25744e+07	4.58697e+07	4.39224e+07	5.73356e+07	4.4201e+07	5.21493e+07	acyl carrier protein
PA14_25690	fabF1	858814	825883	815635	763749	878171	905930	724962	943255	1.02299e+06	1.18465e+06	3-oxoacyl-ACP synthase
PA14_25710	pabC	459428	425975	423246	458006	451382	493345	337840	442833	449442	415264	4-amino-4-deoxychorismate lyase
PA14_25730		1.60556e+06	1.46988e+06	1.40238e+06	1.14209e+06	1.27505e+06	1.32676e+06	940247	1.23559e+06	1.23137e+06	1.24869e+06	hypothetical protein
PA14_25740	tmk	546405	526443	440348	515597	541863	602913	356148	618942	615367	745172	thymidylate kinase
PA14_25760	holB	936929	809137	831825	831978	812927	821901	677095	916554	913288	908492	DNA polymerase III subunit delta'
PA14_25770	pilZ	861063	800073	955418	756463	893116	1.12542e+06	684325	998595	797022	926938	type 4 fimbrial biogenesis protein PilZ
PA14_25780		485110	404888	465873	455921	528246	652906	384030	553278	533264	614400	TatD family deoxyribonuclease
PA14_25790		2.243e+06	2.07239e+06	2.33663e+06	1.57067e+06	1.60217e+06	1.43871e+06	1.22447e+06	1.55715e+06	1.45901e+06	1.43354e+06	hypothetical protein
PA14_25800		2.06858e+06	1.88605e+06	1.98104e+06	1.65222e+06	1.78367e+06	1.80673e+06	1.23563e+06	1.88801e+06	1.76939e+06	1.83425e+06	TetR family transcriptional regulator
PA14_25810		347847	314753	262480	306890	311058	256308	195443	288927	304288	290451	hypothetical protein
PA14_25820		1.65692e+06	1.52208e+06	1.72092e+06	980938	1.00897e+06	752180	597304	775015	754694	1.04746e+06	lipoprotein
PA14_25830		797623	589987	524486	610505	675977	350307	307967	398510	398934	407963	hypothetical protein
PA14_25840		3.12179e+07	2.77347e+07	1.90718e+07	3.19193e+07	3.58622e+07	2.17842e+07	1.5978e+07	2.35249e+07	2.40149e+07	2.60343e+07	electron transfer flavoprotein-ubiquinone oxidoreductase
PA14_25860	etfB	6.60069e+07	6.27187e+07	7.57778e+07	6.59902e+07	6.88479e+07	9.49267e+07	8.95991e+07	1.29732e+08	8.78467e+07	1.22721e+08	electron transfer flavoprotein subunit beta
PA14_25880	etfA	5.73489e+07	5.35338e+07	6.01289e+07	5.86628e+07	5.85725e+07	6.87259e+07	6.79463e+07	8.88372e+07	7.06385e+07	9.20727e+07	electron transfer flavoprotein subunit alpha
PA14_25900		2.37592e+07	2.14756e+07	2.42257e+07	2.52123e+07	2.66527e+07	2.95642e+07	2.24102e+07	3.64354e+07	3.07987e+07	3.58076e+07	fabV
PA14_25910		403256	389751	358707	347188	337450	262495	231567	262191	342221	252404	lipase
PA14_25920	cobM	582451	495549	493166	618073	563168	623093	424406	902727	847445	1.06391e+06	precorrin-3 methylase
PA14_25930		99805.2	113181	106087	109185	121657	112702	75529.4	130038	129592	148572	hypothetical protein
PA14_25940		143027	115007	117567	134514	116715	120516	96478.1	163326	161142	161226	hypothetical protein
PA14_25960		6.02815e+06	5.84125e+06	4.59398e+06	6.10591e+06	6.20936e+06	6.53054e+06	4.57487e+06	1.08264e+07	9.53355e+06	1.16399e+07	cobalamin biosynthesis protein cobW
PA14_25970	cobN	1.45469e+06	1.32277e+06	1.23963e+06	1.44142e+06	1.44219e+06	1.61487e+06	1.02398e+06	2.14672e+06	2.05879e+06	2.20155e+06	cobaltochelatase subunit CobN
PA14_25980	aroF	12226.9	10324.5	17873	13188.6	18349.1	22791.2	13399.2	32388	24859.4	16938	phospho-2-dehydro-3-deoxyheptonate aldolase
PA14_25990		535103	474415	517584	458632	499913	447815	345736	471326	490929	484923	magnesium chelatase
PA14_26010		29821.3	32372.6	28066.4	35865.8	32791.8	36802.6	33207.3	38186.7	38312.2	43945	acyl-CoA thiolase
PA14_26020		11341	12069.1	15928.7	19437.2	26644.5	13447.3	7147.55	9997.8	9376.15	7366.77	aminopeptidase
PA14_26050		17672.7	14573.3	12894.9	12841.2	15429.5	12763.1	12374.6	11474.3	16884.2	10655.6	transporter
PA14_26090		14412.6	16480.7	18591.3	14266.2	12378.1	14008	14049.8	19410.7	16886.5	16756.7	hydrolase
PA14_26130	morB	38169.1	39042.7	43021.2	33478.1	39286.7	34447.6	30173.8	37072.9	59372.2	42480.7	morphinone reductase
PA14_26140		19716.4	15003.6	14048.2	12241.6	17398.6	17167.2	12888.1	15573.2	17029.4	20172	transcriptional regulator
PA14_26150		43578.4	40937.7	44322.4	35208.3	41876	46693.3	32815.5	44073.1	43246.4	49759.5	transcriptional regulator
PA14_26165		6400.9	5050.1	7044.5	3379.65	6681.16	4371.95	3231.43	5172.01	5826.86	3008.74	hypothetical protein
PA14_26190		736787	668602	818208	491900	520490	361277	285927	398364	380839	402127	hypothetical protein
PA14_26260		1200.38	733.518	1037.13	0	1473.27	620.368	1000.38	0	1301.12	0	hydrolase
PA14_26270		245181	232446	239057	200332	221242	206707	148091	201335	193269	202965	transcriptional regulator
PA14_26280		5.86337e+06	5.13621e+06	5.27684e+06	2.78077e+06	2.94406e+06	1.72285e+06	1.44087e+06	1.78153e+06	1.70033e+06	1.72071e+06	chemotaxis transducer
PA14_26310		369281	367436	535512	243086	257135	254078	209325	271642	181357	241453	short chain dehydrogenase
PA14_26350		2.69538e+06	2.50725e+06	1.85754e+06	1.87915e+06	1.8195e+06	804854	677601	893486	801578	677183	hypothetical protein
PA14_26390		366719	359901	324924	386593	389621	403216	243096	700024	579144	1.10297e+06	hypothetical protein
PA14_26400		103471	90902.8	86469.1	107105	115711	154993	81222.2	246576	230030	396259	ABC transporter ATP-binding protein
PA14_26420		1.04483e+06	976640	952381	973452	1.0604e+06	873760	543939	1.68784e+06	1.61822e+06	2.59222e+06	TonB-dependent receptor
PA14_26460	cobK	20389.9	17437.8	19848.5	17916.6	16717.7	23139.1	16696.9	23335.9	19259.9	18064.3	cobalt-precorrin-6x reductase
PA14_26470	cbiD	153640	142613	150260	135991	139418	121026	109285	143575	152403	144828	cobalt-precorrin-6A synthase
PA14_26480	cobL	268381	235231	235289	203510	207340	195816	139822	203782	198637	202867	precorrin-6y-dependent methyltransferase CobL
PA14_26485		390735	347661	350151	413323	438445	510136	333438	580086	623568	499616	oxidoreductase
PA14_26500	cobH	118585	122541	111492	118225	124563	158539	103122	152830	160811	146230	precorrin-8X methylmutase
PA14_26510	cobI	75041.4	62860.4	67719.7	76831.7	81056.8	108180	74120.5	115349	107017	120862	precorrin-2 C(20)-methyltransferase
PA14_26530	cobJ	748356	625263	602043	730423	761794	916343	591359	973598	1.02497e+06	1.07575e+06	precorrin-3 methylase CobJ
PA14_26540		644818	637051	620099	452086	473726	443191	333689	436235	440707	440565	hypothetical protein
PA14_26550		8.6534e+06	7.81621e+06	9.21366e+06	6.66801e+06	7.07404e+06	7.37726e+06	5.70355e+06	8.16994e+06	7.19521e+06	9.09776e+06	lipoprotein
PA14_26560		8.21963e+06	7.95454e+06	8.07167e+06	6.1931e+06	6.10134e+06	5.609e+06	4.75462e+06	6.293e+06	6.10599e+06	6.39867e+06	outer membrane protein
PA14_26570	atvR	314951	311288	300562	207788	214459	180259	147423	199853	172100	194753	atypical virulence-related response regulator AtvR
PA14_26590		546957	465212	580586	404311	471589	493749	339645	512747	447151	498762	GntR family transcriptional regulator
PA14_26600	sbrI	27952	23867.2	27390	21530.8	20371.7	21782.8	17274	23257.1	18605.3	23181.3	SbrI
PA14_26610	sbrR	318166	322216	330913	238425	260327	208525	160627	226047	186968	219282	SbrR
PA14_26620		514637	527566	590987	309816	400274	413625	293919	483034	288934	382204	hypothetical protein
PA14_26640		326690	301554	292525	228891	237996	192920	161150	170895	175815	196602	long-chain-acyl-CoA synthetase
PA14_26650		1.07261e+06	1.0055e+06	1.04862e+06	926150	987686	818045	696550	789269	707460	920801	short chain dehydrogenase
PA14_26670		1.03596e+06	968424	923879	942942	997616	908345	777634	923652	1.01132e+06	891848	biotin carboxylase
PA14_26690		198078	183233	178597	150232	173430	168017	150753	154513	196309	147461	enoyl-CoA hydratase/isomerase
PA14_26700		1.43595e+06	1.32853e+06	1.58826e+06	1.36611e+06	1.48854e+06	1.38871e+06	1.10141e+06	1.60047e+06	1.35144e+06	1.46493e+06	acyl-CoA dehydrogenase
PA14_26720		17086.6	15368.7	15795.7	14711.6	16111.3	15372.8	11137.2	18046.6	13005.9	15931.9	biotin-dependent carboxylase
PA14_26730		280655	251476	250343	261531	286027	242675	191136	242770	236958	260790	short-chain dehydrogenase
PA14_26750		314083	284753	286326	275007	267731	233989	186757	221586	248282	236800	hypothetical protein
PA14_26760		854797	809171	1.02902e+06	604533	713103	700577	576139	698628	735186	660114	transcriptional regulator
PA14_26780		7.86932e+06	5.93413e+06	7.60557e+06	2.9115e+06	2.75533e+06	1.55171e+06	1.32331e+06	1.65961e+06	1.26669e+06	1.28332e+06	hypothetical protein
PA14_26810		2.44719e+06	2.64738e+06	8.00609e+06	993638	1.13137e+06	4.74152e+06	4.60602e+06	3.66135e+06	2.66877e+06	2.90098e+06	two-component sensor
PA14_26860		62610.1	56227.3	51485.4	45878.1	50051.7	50602.4	35276.7	51667.4	49231.8	50839.4	LysR family transcriptional regulator
PA14_26880	bvlR	267726	245707	262282	186829	220366	209599	130380	212248	192205	227618	BvlR
PA14_26890	pyrF	2.08904e+06	1.91319e+06	2.0994e+06	2.16521e+06	2.64032e+06	2.32141e+06	1.4735e+06	2.35489e+06	2.30306e+06	2.29698e+06	orotidine 5'-phosphate decarboxylase
PA14_26910		1.59119e+06	1.5708e+06	2.08159e+06	1.25238e+06	1.59474e+06	2.10295e+06	1.19766e+06	1.58194e+06	1.29369e+06	1.47656e+06	hypothetical protein
PA14_26920		213104	185365	274404	207412	221315	281855	140424	189126	181202	284338	hypothetical protein
PA14_26930		15116.4	11845	13351	9552.55	12315.5	16085	8583.03	12766.6	10335	12652.4	transglutaminase
PA14_26940		16209.8	15291.7	17215.3	13543.8	10965.9	5966.84	6975.52	7737.84	7455.86	8183.01	hypothetical protein
PA14_26960		2.18707e+06	2.09005e+06	2.1633e+06	1.7347e+06	1.73317e+06	1.90451e+06	1.57302e+06	2.11476e+06	1.89491e+06	2.03483e+06	hypothetical protein
PA14_26970		57265.6	62242	57644.5	38708.1	47191.1	47484.4	31093.8	47484.1	42746.4	55225.3	hypothetical protein
PA14_26980		3742.38	1323.06	4144.38	5177.83	3840.47	3833.16	1272.18	3411.02	3798.4	21510.3	hypothetical protein
PA14_26990		13251.3	11183.9	14535.3	9315.91	12492.8	13512.5	9652.68	13598.7	6982.18	12405.9	hypothetical protein
PA14_27000		9.548e+06	7.87004e+06	8.98656e+06	6.60324e+06	7.91973e+06	6.40984e+06	4.09442e+06	5.42232e+06	4.97429e+06	5.71786e+06	chemotaxis transducer
PA14_27020	mttC	320349	281495	287476	282554	298164	338035	241386	321445	331589	341051	secretion protein MttC
PA14_27050		9033.91	10419	10222	16456.5	13114.3	15717.6	9205.23	12262	13201	14368.9	Slt family transglycosylase
PA14_27070		617261	547120	592392	525788	556804	309368	204942	230939	211804	265875	hypothetical protein
PA14_27090	lipH	1.4989e+06	1.27789e+06	1.15757e+06	1.72712e+06	1.79961e+06	1.30721e+06	690102	732261	878177	992484	lipase chaperone
PA14_27120		179941	177890	175656	187825	228092	178495	155439	317722	301030	258796	hypothetical protein
PA14_27130	greB	1.05564e+06	970255	950289	909809	954428	963867	735043	1.04525e+06	1.09515e+06	954528	transcription elongation factor GreB
PA14_27140		909171	891575	924497	734035	750568	678410	549175	663939	670604	660178	hypothetical protein
PA14_27150		547783	480545	564707	393156	481705	476927	391861	487742	460055	534797	ABC transporter ATP-binding protein
PA14_27160	tesA	1.52444e+06	2.13819e+06	2.55349e+06	1.68329e+06	1.54882e+06	1.12633e+06	859534	1.81868e+06	987645	1.40655e+06	acyl-CoA thioesterase
PA14_27180		8.14796e+06	8.15736e+06	7.96153e+06	8.35368e+06	8.61779e+06	7.58989e+06	5.91751e+06	8.73693e+06	6.60265e+06	8.7726e+06	hypothetical protein
PA14_27200		401294	381208	407953	320543	351852	343587	273935	334056	329447	350306	hypothetical protein
PA14_27210	efp	1.87463e+07	1.6698e+07	1.92066e+07	1.67007e+07	1.88174e+07	1.94349e+07	1.40019e+07	2.14911e+07	2.21587e+07	2.14169e+07	elongation factor P
PA14_27220	ohr	1.90929e+06	1.78597e+06	1.71567e+06	2.11542e+06	2.40567e+06	2.87561e+06	2.24373e+06	3.92082e+06	4.05864e+06	3.25723e+06	organic hydroperoxide resistance protein
PA14_27230		1.34797e+06	1.344e+06	1.41709e+06	1.11949e+06	1.24211e+06	1.07487e+06	939721	1.20622e+06	1.19003e+06	1.2194e+06	MarR family transcriptional regulator
PA14_27250		564598	492912	644712	442169	611957	679042	262037	483217	352725	499328	LysR family transcriptional regulator
PA14_27280		108682	104621	115143	89307.2	91794.7	61186	57789.5	77873.3	81375.3	79442.3	LysR family transcriptional regulator
PA14_27290		5323.6	4646.35	1460.1	3711.99	5503.46	1658.73	3470.76	3105.94	4064.54	1096.14	hypothetical protein
PA14_27310		18803.1	17167	21946.8	10259.4	10843	10120.8	8072.69	12061.6	9308.55	9225.88	hypothetical protein
PA14_27330		1.21723e+06	1.14756e+06	1.11177e+06	943940	1.09616e+06	937668	782048	1.0992e+06	1.10491e+06	1.05661e+06	phospho-2-dehydro-3-deoxyheptonate aldolase
PA14_27360		1.68553e+06	1.5428e+06	1.76135e+06	1.27856e+06	1.55829e+06	1.31458e+06	820132	943731	855669	853827	enoyl-CoA hydratase
PA14_27370		2.53039e+06	2.24967e+06	2.4567e+06	2.28509e+06	2.96406e+06	3.75367e+06	2.21245e+06	2.57565e+06	3.37049e+06	3.36162e+06	ATP-dependent RNA helicase
PA14_27390		30361.2	30262.9	27678.4	28099.5	26786.8	27069.7	21225.1	24988.7	26148.5	30459.8	hypothetical protein
PA14_27440		538333	498891	513160	421428	416000	392245	310045	424985	482091	431935	transcriptional regulator
PA14_27450		699778	689263	644287	545832	533932	495178	441414	541728	519775	548998	hypothetical protein
PA14_27460	tpm	748938	665787	709048	659161	658912	647897	535244	770836	693477	795031	thiopurine S-methyltransferase
PA14_27470		864959	724610	628426	842646	890576	680534	484214	734294	901951	763360	zinc carboxypeptidase
PA14_27480	htpX	2.23583e+06	1.84547e+06	1.54291e+06	1.65533e+06	1.87516e+06	1.61218e+06	1.24294e+06	1.68958e+06	2.10576e+06	1.72185e+06	heat shock protein HtpX
PA14_27490		15037	14274.4	12646	21904.3	22243.9	25418.5	19155.6	31034.3	33851.8	28305.1	hypothetical protein
PA14_27500		3.23177e+06	3.04947e+06	3.19153e+06	2.92397e+06	3.24684e+06	4.13861e+06	3.12106e+06	4.78657e+06	3.94394e+06	4.48827e+06	aminotransferase
PA14_27510		220394	240969	209522	158890	158328	157442	116126	181242	138928	158803	methionine sulfoxide reductase B
PA14_27520		16830.4	11768.6	16306	13371.8	12530.2	9913.56	10440.7	17805	15545.8	14580.7	glutathione peroxidase
PA14_27530		51267.1	53466.6	55052.8	50913.1	63065	69321.4	53707.2	56209.5	61531.7	71281.1	MarR family transcriptional regulator
PA14_27550		781512	700931	786816	551449	581487	461936	308501	414745	387117	409951	sensor/response regulator hybrid
PA14_27560		4.00846e+06	3.46413e+06	3.07893e+06	3.60781e+06	3.78129e+06	3.88018e+06	3.18195e+06	4.40801e+06	4.74676e+06	4.73653e+06	hypothetical protein
PA14_27570		15008.2	13632.9	6338.42	5482.26	11931.1	15354.5	12363.4	18182.5	14638.4	13010.2	GAF domain-containing protein
PA14_27580		2.15602e+06	1.82651e+06	1.69573e+06	1.97614e+06	1.98976e+06	1.63784e+06	1.40724e+06	1.64067e+06	1.51254e+06	1.851e+06	glutathione S-transferase
PA14_27590		827831	774720	969781	597939	689541	748976	565595	849142	563811	863832	hypothetical protein
PA14_27690		34872.3	36412.7	36982.5	39450.6	31592.4	35822.3	31886.2	35159.2	47741.9	45588.4	RNA polymerase sigma factor
PA14_27710		742363	717094	742277	690652	670242	645059	477748	685092	633847	589297	hypothetical protein
PA14_27730	fadE	1.39971e+07	1.35558e+07	1.4636e+07	8.54359e+06	8.72625e+06	5.90747e+06	4.58754e+06	5.55776e+06	4.89386e+06	4.79685e+06	acyl-CoA dehydrogenase
PA14_27755		3.1264e+06	3.04229e+06	2.91063e+06	2.57697e+06	2.36211e+06	1.92253e+06	1.63899e+06	2.13224e+06	1.8678e+06	2.16093e+06	glutathione S-transferase
PA14_27770		1.06287e+06	1.04763e+06	1.20386e+06	952201	1.01505e+06	1.0388e+06	762519	1.33561e+06	1.03342e+06	1.21369e+06	ABC transporter ATP-binding protein
PA14_27800		362106	359483	317645	258615	319614	187200	186920	198361	225557	192622	two-component sensor
PA14_27810		534386	490959	531402	351037	369602	331962	233213	325332	279345	311432	two-component response regulator
PA14_27850	queF	805733	688058	806197	668639	765645	822861	541932	746882	707883	744720	7-cyano-7-deazaguanine reductase
PA14_27870		1.58631e+06	1.72473e+06	1.55661e+06	1.63185e+06	1.62396e+06	1.35112e+06	1.24565e+06	1.79654e+06	1.8205e+06	1.76607e+06	hypothetical protein
PA14_27900		192165	185919	202612	179023	184389	174829	149063	173780	162432	191598	transcriptional regulator
PA14_27910		254221	257825	266627	222575	252363	260261	189095	224327	238667	258665	hypothetical protein
PA14_27920		3.47542e+06	3.17514e+06	3.87626e+06	2.5757e+06	2.96948e+06	3.22587e+06	2.39352e+06	4.1447e+06	3.14464e+06	3.51178e+06	hypothetical protein
PA14_27930		23771.2	24397.8	26252.5	16811.6	20508.1	17114.4	14027.8	19627.1	15270.3	13627.4	hypothetical protein
PA14_27940		99968.6	83268.1	93382.4	82217.2	88981.4	78088.2	58682.5	70021	83798.3	85480.3	two-component response regulator
PA14_27950		1.21079e+06	1.17617e+06	1.0883e+06	1.03128e+06	1.04938e+06	865147	632103	827155	827233	880111	hypothetical protein
PA14_27960	tal	4.19894e+07	3.79937e+07	3.96041e+07	3.11716e+07	2.77557e+07	2.856e+07	2.81601e+07	3.41569e+07	3.24809e+07	3.43998e+07	transaldolase B
PA14_27980		536426	482289	433925	503843	582218	645097	375994	635266	641062	587413	tRNA-dihydrouridine synthase A
PA14_28000		359976	347843	422320	397399	343058	415311	220342	639965	475211	481862	hypothetical protein
PA14_28010		1.09359e+06	999725	1.23582e+06	1.03244e+06	1.29243e+06	1.61749e+06	1.36513e+06	2.50175e+06	1.59351e+06	2.12043e+06	hypothetical protein
PA14_28030		218218	216525	229133	171932	179197	122869	97743.9	138606	140580	129193	hypothetical protein
PA14_28040		39948.9	34058.7	32307.4	35867.3	36820.4	28994.4	20736.7	26577.6	26394.5	33865.3	hypothetical protein
PA14_28050		6.90105e+06	6.10976e+06	6.02048e+06	2.9368e+06	3.50969e+06	2.85833e+06	2.16209e+06	2.99725e+06	2.73759e+06	1.83891e+06	chemotaxis transducer
PA14_28060	cpg2	4.28918e+06	4.23127e+06	4.3905e+06	2.63775e+06	2.69256e+06	1.51153e+06	1.1255e+06	1.38815e+06	1.19292e+06	1.26892e+06	glutamate carboxypeptidase
PA14_28070		78254.9	79020.4	80810.6	39399.9	38994	40819	31399.4	38542.9	34509	31985.2	hypothetical protein
PA14_28110		126126	116279	262596	112753	342589	271441	84096.4	117372	94819.9	105050	hypothetical protein
PA14_28150		106978	104795	106175	63830.5	62949.4	53907.3	48426	38906.9	40537.5	34620.8	hypothetical protein
PA14_28180		1.7886e+06	1.83195e+06	2.32241e+06	1.14039e+06	1.25099e+06	1.29092e+06	1.03816e+06	1.08981e+06	960653	1.06469e+06	hypothetical protein
PA14_28250		22708	23313.4	18353.5	24533.6	31272.6	26837.7	18029	37299.5	20256.3	43947.1	secreted acid phosphatase
PA14_28260		548529	466579	696571	507674	896053	1.77418e+06	1.05213e+06	1.53108e+06	1.02239e+06	1.53166e+06	hypothetical protein
PA14_28280		2.10413e+06	1.94324e+06	1.79957e+06	1.62779e+06	1.8019e+06	1.77996e+06	1.50849e+06	1.90638e+06	2.00128e+06	2.15365e+06	PhzF family phenazine biosynthesis protein
PA14_28320		57620.5	53833	64123.6	41038.5	52851.2	54062.2	40808.3	54199.6	47532	49796.7	TetR family transcriptional regulator
PA14_28340		526217	470237	432412	638478	701737	684433	459707	686393	698734	787734	hypothetical protein
PA14_28350		2.11609e+06	2.41958e+06	3.6497e+06	1.3641e+06	1.26192e+06	893953	619460	934725	557045	829055	hypothetical protein
PA14_28380		350022	370750	302962	262401	248984	175472	153048	215215	205075	276494	hypothetical protein
PA14_28390		61391.6	56845.6	98909.1	53351	73019.1	123886	41781.3	95114.9	66937.8	72824.6	hypothetical protein
PA14_28400		1.81864e+08	1.59151e+08	2.41216e+08	1.54377e+08	2.12211e+08	2.94553e+08	1.71122e+08	1.8745e+08	1.52843e+08	2.98513e+08	outer membrane OprD family porin
PA14_28440		1.53934e+06	1.43038e+06	1.66513e+06	1.12286e+06	1.2195e+06	1.11215e+06	937854	1.12991e+06	1.11879e+06	1.32057e+06	hypothetical protein
PA14_28450	eco	8.96638e+06	1.259e+07	1.57312e+07	9.42422e+06	9.20428e+06	5.54747e+06	5.02007e+06	8.64878e+06	4.36046e+06	6.4902e+06	ecotin
PA14_28460		46567.5	56793.4	46071	40430.1	33129.3	21973.8	23622.9	22936.9	22670.4	26683.7	hypothetical protein
PA14_28490		515375	461848	476629	302954	309185	285988	195812	178820	217819	156849	hypothetical protein
PA14_28530		139149	138592	131398	93558.9	85754	64058.1	55341.8	73694.7	70617.9	57638	hypothetical protein
PA14_28590		18212.1	9881.4	18933.7	11933.7	12358.7	12317.4	11823	14550	15242	15314.3	methionine aminopeptidase
PA14_28630		56282.1	46951.9	49882.1	40828.6	53428.4	41860.7	24922.6	50015.9	53465	60873.1	hydrolase
PA14_28650	thrS	4.04112e+07	3.63453e+07	3.78125e+07	3.47266e+07	3.53755e+07	4.20446e+07	3.51605e+07	5.17193e+07	5.18475e+07	5.26343e+07	threonyl-tRNA synthetase
PA14_28660	infC	5.35916e+07	5.44051e+07	5.47937e+07	4.67709e+07	6.37736e+07	8.57003e+07	5.04238e+07	6.86237e+07	6.12572e+07	6.68134e+07	translation initiation factor IF-3
PA14_28670	rpmI	4.66312e+06	4.71642e+06	4.3572e+06	4.78679e+06	4.94372e+06	6.15386e+06	4.96546e+06	7.64202e+06	8.50317e+06	8.2498e+06	50S ribosomal protein L35
PA14_28680	rplT	4.67247e+07	4.23639e+07	4.57434e+07	4.41127e+07	5.06513e+07	6.38972e+07	4.58667e+07	7.34169e+07	8.17955e+07	8.03079e+07	50S ribosomal protein L20
PA14_28690	pheS	1.15088e+07	1.11948e+07	1.19045e+07	1.05127e+07	1.14669e+07	1.24757e+07	1.06517e+07	1.32708e+07	1.27311e+07	1.33244e+07	phenylalanyl-tRNA synthetase subunit alpha
PA14_28710	pheT	9.60503e+06	8.90945e+06	8.73383e+06	8.29209e+06	8.48825e+06	8.97538e+06	7.1641e+06	9.36767e+06	9.19811e+06	9.71801e+06	phenylalanyl-tRNA synthetase subunit beta
PA14_28720	ihfA	6.64226e+06	6.45032e+06	7.34269e+06	5.39211e+06	5.98551e+06	4.93067e+06	4.00805e+06	5.12759e+06	4.23543e+06	5.37365e+06	integration host factor subunit alpha
PA14_28730		436977	461867	473063	286320	313156	318368	235076	343880	285702	293775	transcriptional regulator
PA14_28760		4980.73	4857.34	5000.74	1230.73	1901.19	4769.5	1660.43	3974.98	3205.38	1933.87	hypothetical protein
PA14_28770		66460.2	69127	73070.5	74672.7	64116	56990.5	44028.7	80724	78674	60465	hypothetical protein
PA14_28800		25443	27445.6	22007.3	21418.4	19549.7	14004.5	13427.3	16414.4	13197.8	15122.4	hypothetical protein
PA14_28810		1.64954e+06	1.44485e+06	1.61823e+06	1.38538e+06	1.3528e+06	1.50613e+06	1.06308e+06	1.7395e+06	1.622e+06	1.36315e+06	DNA helicase
PA14_28820		1.58494e+06	1.50374e+06	1.55478e+06	1.67768e+06	1.39769e+06	1.63328e+06	1.10995e+06	2.56325e+06	2.11669e+06	2.15027e+06	hypothetical protein
PA14_28830		7.47629e+06	6.61626e+06	7.17716e+06	7.42597e+06	6.81917e+06	6.45062e+06	4.36051e+06	9.88372e+06	7.33542e+06	7.8255e+06	hypothetical protein
PA14_28840		91078.5	81099.9	87147.2	78153.7	68538.5	76386.1	67015.6	94904.6	98560.5	91045.3	helicase
PA14_28880		426690	367910	408251	387961	372688	409846	288806	481694	443622	482901	hypothetical protein
PA14_28895		511768	461689	500427	448762	445122	506302	344959	540368	515716	544365	hypothetical protein
PA14_28920		982472	848765	1.01166e+06	770678	791629	779488	552760	941393	900464	864768	chaperone
PA14_28930		325214	295735	369525	272730	272486	264539	221544	304231	298692	301984	hypothetical protein
PA14_28950		519466	557434	669542	266387	267488	171478	142631	149494	134938	125571	hypothetical protein
PA14_28960		1.03578e+06	1.13128e+06	1.25233e+06	550314	567156	324247	209074	293520	295940	272616	hypothetical protein
PA14_28990		28581.7	28171.3	30067.2	19546.9	19680.5	17859	14278.4	14442.3	20311.9	16168.9	hypothetical protein
PA14_29000		126041	136600	134633	83303.1	84249.1	84388.5	55087.1	78959.9	73301.9	78749.5	hypothetical protein
PA14_29010		68222.5	76459	82241	58028.8	56419.4	47555.8	46338	56753.2	54746.1	53742.5	MerR family transcriptional regulator
PA14_29020	cpo	1.90184e+06	1.92213e+06	2.29756e+06	963449	972739	590152	421705	592594	504486	499282	chloroperoxidase
PA14_29060		364633	350495	426557	228489	263456	254397	213189	307352	234117	242421	transcriptional regulator
PA14_29090		97901.3	108252	132157	84204.5	93625.4	81312	86562.7	86218.8	72530.8	111755	periplasmic spermidine/putrescine-binding protein
PA14_29110	cysK	2.66153e+07	2.66955e+07	3.02083e+07	1.61733e+07	1.66016e+07	1.38562e+07	1.31684e+07	1.8837e+07	1.4667e+07	1.67714e+07	cysteine synthase A
PA14_29120		204225	184486	180453	117509	116699	107120	91842.1	102907	105929	100762	hypothetical protein
PA14_29130		7.61273e+06	6.78845e+06	5.99029e+06	6.7293e+06	6.61316e+06	7.0368e+06	5.55294e+06	7.9369e+06	7.73077e+06	7.50806e+06	ATPase
PA14_29150		263278	275007	276050	185963	190877	157234	123751	160290	147771	139543	hypothetical protein
PA14_29160		1.84867e+06	1.65861e+06	1.63305e+06	1.45459e+06	1.5973e+06	1.61513e+06	1.34445e+06	1.76861e+06	1.59421e+06	1.64115e+06	hypothetical protein
PA14_29180		40724.4	37909.7	40237.6	44214.6	47150.1	40483.3	26799.1	27789.7	30880.7	36676.4	AraC family transcriptional regulator
PA14_29230		4.61138e+06	4.31806e+06	4.73314e+06	2.73183e+06	2.83303e+06	1.6567e+06	1.1558e+06	1.47956e+06	1.3963e+06	1.13572e+06	hypothetical protein
PA14_29240		670071	656705	862696	527271	487429	372594	299156	559224	500075	407285	hydrolase
PA14_29250		64969.9	47698.3	61127.4	43794	42667.5	38161.4	52267.1	46702.1	49119.9	44170.3	hypothetical protein
PA14_29270		203616	198525	194194	149427	152011	127245	93953.7	134119	150323	106893	outer membrane lipoprotein
PA14_29280		115414	128572	93828.2	77874.7	64689.2	41638.1	28792.6	39877.5	54128.6	45951	thioredoxin
PA14_29300		1687.81	1908.84	1208.9	1560.68	1399.92	1279.18	904.297	1397.38	1498.96	1990.19	transcriptional regulator
PA14_29320		183298	183525	192608	183738	177693	194554	182705	245856	243233	286569	NADH dehydrogenase, FAD-containing subunit
PA14_29330		65046.7	51922.4	53573.2	91758.6	74342.9	55237.1	33147.4	53294.8	47522.6	42321.5	hypothetical protein
PA14_29350	pfeA	0	1411.82	1774.8	1680.02	991.645	5182.48	5338.03	8125.74	1807.16	4977.5	outer membrane receptor FepA
PA14_29360	pfeS	436487	426671	571734	333929	368273	845800	570252	695504	564055	573012	two-component sensor PfeS
PA14_29390		472791	446968	539835	401765	431810	457835	272418	618873	530490	477892	hypothetical protein
PA14_29400		93057.2	68712.6	90827.4	72549.4	75520.2	73161.4	53224.1	88751.9	93837.1	82287.2	hypothetical protein
PA14_29410		226646	211430	191904	167253	165715	128468	108598	138037	144697	137771	serine/threonine dehydratase
PA14_29420		1.15596e+06	1.01676e+06	847187	1.08023e+06	1.18373e+06	866916	656557	680754	631826	884805	hypothetical protein
PA14_29460		142895	142264	134568	114126	116402	115171	94913.4	119242	109484	130143	quinone oxidoreductase
PA14_29470		378079	388322	444845	282261	314301	259418	198812	232083	214078	250947	hypothetical protein
PA14_29590		2.30983e+07	2.16197e+07	3.12831e+07	1.72407e+07	2.18967e+07	3.08435e+07	2.79009e+07	1.97886e+07	1.64388e+07	2.9232e+07	transcriptional regulator
PA14_29600		1667.8	3102.67	4796.31	1824.88	2927.38	4279.66	1669.94	4458.24	2992.4	6579.75	6-pyruvoyl-tetrahydropterin synthase
PA14_29620		584421	551027	574998	473242	462759	443937	333467	450015	455909	454052	anaerobic nitric oxide reductase transcriptional regulator
PA14_29640	fhp	215373	195320	160047	246779	234612	168686	106922	256316	208711	143497	nitric oxide dioxygenase
PA14_29660		596828	583179	417123	454195	844423	817205	542951	777648	1.04938e+06	910722	hypothetical protein
PA14_29680		19068.5	18736.9	18224.8	16143.5	20435.4	30417.8	17194.2	20611.4	20202	29413.1	hypothetical protein
PA14_29690		219271	204780	237429	250551	288041	278743	179656	283790	269004	409207	hypothetical protein
PA14_29710		64070.1	104950	164119	143728	83067.6	38695.8	38373.4	64761.1	27323.7	41497.7	hypothetical protein
PA14_29730	bqsR	171714	154244	161079	136853	136744	141053	107562	133492	121386	118554	two-component response regulator BqsR
PA14_29740	bqsS	1.13802e+06	1.02678e+06	1.04361e+06	745229	827439	677934	544928	707002	743000	704787	two-component sensor BqsS
PA14_29760		7.3171e+06	6.31565e+06	6.95343e+06	5.1393e+06	5.63471e+06	4.82142e+06	3.99127e+06	4.30311e+06	4.17936e+06	5.08626e+06	chemotaxis transducer
PA14_29770		107240	104471	115623	91685.5	120975	135157	92495.9	118828	134896	124799	transporter
PA14_29800		2.35971e+07	1.84604e+07	2.14324e+07	1.4852e+07	1.76153e+07	1.46589e+07	8.60899e+06	1.10895e+07	1.0517e+07	1.18036e+07	chemotaxis transducer
PA14_29820		381791	282762	303089	244849	253229	228690	195647	244796	256540	247520	hypothetical protein
PA14_29830		232516	193010	206247	189349	235897	194450	157272	233414	205685	254494	methyltransferase
PA14_29850	nuoN	1.51513e+06	1.22271e+06	1.15413e+06	1.18714e+06	1.19431e+06	779627	709533	1.14133e+06	1.11854e+06	1.00648e+06	NADH dehydrogenase subunit N
PA14_29860	nuoM	564470	439157	442093	431493	419168	309887	190607	288776	352058	323884	NADH dehydrogenase subunit M
PA14_29880	nuoL	1.8329e+06	1.51742e+06	1.47645e+06	1.38581e+06	1.40203e+06	1.05961e+06	929746	1.45152e+06	1.18362e+06	1.40183e+06	NADH dehydrogenase subunit L
PA14_29890	nuoK	52081.5	46592.8	51493	47327.9	45589.5	35918.4	34074.9	34503.3	39406	43195.6	NADH dehydrogenase subunit K
PA14_29900	nuoJ	1.14815e+06	761332	704030	823841	764390	359377	396663	547794	769429	534537	NADH dehydrogenase subunit J
PA14_29920	nuoI	3.5991e+06	3.37537e+06	2.66467e+06	2.7245e+06	3.03532e+06	2.1606e+06	1.55293e+06	2.8913e+06	2.38895e+06	2.55861e+06	NADH dehydrogenase subunit I
PA14_29930	nuoH	129954	91758.6	96713.1	100206	77584.7	47385.3	44058.7	56000.2	72287.2	49899.5	NADH dehydrogenase subunit H
PA14_29940	nuoG	1.72671e+07	1.5517e+07	1.20949e+07	1.42865e+07	1.50132e+07	9.24214e+06	7.43277e+06	1.12809e+07	1.22288e+07	1.23335e+07	NADH dehydrogenase subunit G
PA14_29970	nuoF	1.81399e+07	1.66073e+07	1.29337e+07	1.43681e+07	1.50974e+07	1.04814e+07	7.77607e+06	1.27222e+07	1.31718e+07	1.2905e+07	NADH dehydrogenase I subunit F
PA14_29980	nuoE	1.59744e+07	1.58992e+07	1.09652e+07	1.34886e+07	1.41292e+07	8.10308e+06	6.21984e+06	9.75543e+06	1.07686e+07	1.0105e+07	NADH dehydrogenase subunit E
PA14_29990	nuoD	2.71802e+07	2.51486e+07	1.85514e+07	2.03684e+07	2.11849e+07	1.37245e+07	1.09451e+07	1.62238e+07	1.81066e+07	1.73242e+07	bifunctional NADH:ubiquinone oxidoreductase subunit C/D
PA14_30010	nuoB	8.45838e+06	7.91583e+06	5.71808e+06	6.95267e+06	7.1977e+06	4.31855e+06	3.75744e+06	5.19202e+06	6.42658e+06	5.70957e+06	NADH dehydrogenase subunit B
PA14_30020	nuoA	1.57489e+06	1.31542e+06	1.02136e+06	1.29138e+06	1.29369e+06	840271	698977	1.06816e+06	1.35941e+06	1.18391e+06	NADH dehydrogenase subunit A
PA14_30030		12873.5	11306.6	13511.9	8727.74	9959.22	8206.1	6562.2	11231	7788.46	11298.5	hypothetical protein
PA14_30050		1.13767e+07	1.14698e+07	1.14944e+07	9.544e+06	1.09141e+07	1.03345e+07	1.08996e+07	1.53684e+07	1.25793e+07	1.54263e+07	isocitrate lyase
PA14_30070		1.15283e+06	1.26008e+06	1.46634e+06	925136	939514	684526	443922	678203	501464	640577	hypothetical protein
PA14_30080		259436	236267	230331	224071	256811	224932	188783	225397	276441	267921	hypothetical protein
PA14_30090		1.94348e+06	1.73156e+06	1.87491e+06	1.63208e+06	1.68719e+06	1.62133e+06	1.10449e+06	1.60194e+06	1.4818e+06	1.75706e+06	acetyl transferase
PA14_30100		1.02015e+06	892277	1.01919e+06	1.06573e+06	1.2579e+06	1.24456e+06	866553	1.18874e+06	1.34985e+06	1.28235e+06	hypothetical protein
PA14_30110	purB	1.0854e+07	9.4625e+06	1.05932e+07	1.21426e+07	1.46893e+07	1.68633e+07	1.12726e+07	1.62403e+07	1.50215e+07	1.61734e+07	adenylosuccinate lyase
PA14_30140		793263	747365	692487	611335	718526	711186	576071	749762	818736	636886	hypothetical protein
PA14_30150	mnmA	3.9072e+06	3.48311e+06	3.29043e+06	3.7656e+06	4.19768e+06	4.7472e+06	3.10188e+06	4.57631e+06	4.53956e+06	4.44618e+06	tRNA-specific 2-thiouridylase MnmA
PA14_30160		778118	725237	676280	1.04672e+06	1.08862e+06	933075	753913	850679	945223	936908	hypothetical protein
PA14_30180	idh	1.50392e+07	1.38439e+07	1.3145e+07	2.49409e+07	3.30944e+07	4.00181e+07	2.41488e+07	3.48842e+07	3.42831e+07	3.52956e+07	monomeric isocitrate dehydrogenase
PA14_30190	icd	4.58146e+08	4.38423e+08	5.10577e+08	4.1328e+08	4.34896e+08	3.55143e+08	2.64164e+08	3.36663e+08	2.40516e+08	3.30164e+08	isocitrate dehydrogenase
PA14_30200	cspD	3.35011e+07	3.58715e+07	4.69484e+07	3.8153e+07	4.62388e+07	6.77246e+07	4.75734e+07	7.85559e+07	4.62784e+07	7.58464e+07	cold-shock protein CspD
PA14_30210	clpS	416302	365888	475167	448956	499921	517331	410890	562942	552009	591838	ATP-dependent Clp protease adaptor protein ClpS
PA14_30230	clpA	2.02247e+07	1.87043e+07	2.11767e+07	1.97291e+07	2.20651e+07	2.17265e+07	1.5982e+07	2.29188e+07	2.13111e+07	2.08874e+07	ATP-dependent Clp protease, ATP-binding subunit ClpA
PA14_30240	infA	2.7245e+06	2.7241e+06	3.18198e+06	2.5402e+06	3.39555e+06	4.05316e+06	2.87525e+06	4.41256e+06	3.59266e+06	4.27535e+06	translation initiation factor IF-1
PA14_30260		94230.5	87737.5	91892.8	77326.4	69876.2	73258.8	61794.3	70337.6	61515.3	68253.7	arginyl-tRNA-protein transferase
PA14_30270	aat	204931	193720	211602	157563	186891	183343	156750	178982	170823	191929	leucyl/phenylalanyl-tRNA--protein transferase
PA14_30280	trxB1	2.05477e+06	1.85813e+06	2.53984e+06	1.69037e+06	1.74921e+06	1.63745e+06	1.44395e+06	1.7202e+06	1.76141e+06	1.99924e+06	thioredoxin reductase 1
PA14_30290	ftsK	8.41282e+06	7.47965e+06	8.20874e+06	6.43184e+06	7.19446e+06	7.75078e+06	5.19845e+06	7.68489e+06	7.07897e+06	7.49562e+06	cell division protein FtsK
PA14_30310	lolA	3.18003e+06	3.59603e+06	4.18526e+06	3.84057e+06	3.90892e+06	3.53905e+06	2.28538e+06	4.25799e+06	2.7947e+06	3.71417e+06	outer-membrane lipoprotein carrier protein
PA14_30320		326995	303552	305097	299327	347679	303614	204402	300889	282653	307360	recombination factor protein RarA
PA14_30330	serS	1.37724e+07	1.20376e+07	1.18051e+07	1.21238e+07	1.31597e+07	1.30589e+07	9.37017e+06	1.25975e+07	1.29831e+07	1.37071e+07	seryl-tRNA synthetase
PA14_30340	cysG	2.73037e+06	2.47021e+06	2.40079e+06	2.22892e+06	2.68564e+06	2.66881e+06	1.97461e+06	2.45067e+06	2.25775e+06	2.50242e+06	siroheme synthase
PA14_30350		2.20718e+06	1.7912e+06	1.17616e+06	1.20982e+06	1.23193e+06	695287	576114	685214	662692	753471	hypothetical protein
PA14_30360		984951	912119	894048	700783	811618	597086	410554	566601	569934	594336	hypothetical protein
PA14_30370		25122	20285.9	30917	19676.2	25595.6	26770.1	13044.1	31114.5	16516.1	25136.2	hypothetical protein
PA14_30390		1649.73	1675.28	1214.33	3714.58	1048.03	882.326	0	781.435	0	978.876	sulfur relay protein TusC
PA14_30400		868358	805529	686275	774649	751042	575064	444592	596714	639275	574567	sulfur transfer complex subunit TusD
PA14_30410		1.88985e+06	1.25428e+06	1.60535e+06	1.25479e+06	1.35886e+06	841892	817571	1.06094e+06	1.03592e+06	943278	hypothetical protein
PA14_30430		928876	844143	949183	836121	825712	936142	799445	1.07214e+06	1.01817e+06	1.06479e+06	thiosulfate sulfurtransferase
PA14_30440		43185.7	53349.9	48289.6	48073.9	43155.5	45855.1	38839.5	44346.4	54084.2	46589.8	hypothetical protein
PA14_30450		384468	339666	342496	298455	315820	307131	226589	315929	305859	314300	LysR family transcriptional regulator
PA14_30550		252450	309216	282056	271870	292112	280699	251874	460990	316441	335396	periplasmic aliphatic sulfonate-binding protein
PA14_30570		1.88131e+06	2.4843e+06	2.93653e+06	1.80984e+06	1.5936e+06	967472	582367	1.5371e+06	840567	649732	periplasmic spermidine/putrescine-binding protein
PA14_30580		101241	83361.9	95475.3	92256.2	81383.6	65741.5	41084.8	82685.8	67281.4	48067.1	LuxR family transcriptional regulator
PA14_30590		53950.7	56905.9	63610.4	39775.9	40444.8	34347.3	33667.8	35364.2	39591.2	37179.9	outer membrane receptor protein
PA14_30620		12226.7	6933.58	5194.99	13801.7	13674.2	9963.15	2980.66	6261.12	4580.63	1875.51	AraC family transcriptional regulator
PA14_30630	pqsH	69137.6	62141.8	65646.2	61350.7	48594.3	40468.3	27294.3	57694.1	47015.6	35213	FAD-dependent monooxygenase
PA14_30650	gacA	3.27969e+06	3.00458e+06	3.25649e+06	2.50876e+06	2.56333e+06	2.4672e+06	1.91733e+06	2.22787e+06	2.24366e+06	2.03667e+06	response regulator GacA
PA14_30660	uvrC	1.09531e+06	1.03047e+06	1.01066e+06	801931	851141	878909	664350	875544	815210	880924	excinuclease ABC subunit C
PA14_30670	pgsA	95273.6	76149.9	108261	80966.9	69672.9	64416.1	50741.8	77004.9	66079.7	57914.4	CDP-diacylglycerol--glycerol-3-phosphate 3-phosphatidyltransferase
PA14_30700		36037.6	34929	26225.2	28298.4	37495.2	27595.4	20455.6	29658.7	30622.8	31281.5	sensor/response regulator hybrid
PA14_30710		6.28515e+06	5.78242e+06	6.39099e+06	5.5426e+06	6.31115e+06	8.25687e+06	6.08635e+06	7.6239e+06	7.61448e+06	7.9816e+06	osmoprotectant transporter activator protein
PA14_30730		985553	929524	1.2671e+06	780167	731761	729048	523522	1.05438e+06	841709	927643	hypothetical protein
PA14_30750		310837	259324	253808	196924	241456	309761	157039	154112	178107	182617	tryptophan oxygenase
PA14_30770		509319	506562	526474	393044	445270	416446	314550	433147	414426	453921	AsnC family transcriptional regulator
PA14_30800		2.38132e+07	1.86448e+07	1.25082e+07	2.07324e+07	1.91186e+07	1.09318e+07	8.57991e+06	1.87933e+07	1.24624e+07	1.29755e+07	hypothetical protein
PA14_30820		622837	560504	606292	404712	403466	306636	198032	292970	264126	314099	methyl-accepting chemotaxis transducer
PA14_30830		633027	604129	575747	409283	442007	295403	183782	260272	244576	233421	two-component response regulator
PA14_30840		1.13386e+06	1.09419e+06	1.23842e+06	679212	672711	428978	303510	424477	376080	426469	signal transduction histidine kinase
PA14_30860		89508.2	85720.4	84004.2	61698.1	59055.7	46253.8	41820.6	50244.2	45419.5	44929.3	TrbG-like protein
PA14_30960		32821.7	32725.3	35712.9	20096	20303.8	24670.3	15553.9	19414.7	17619.3	17782.7	conjugal transfer coupling protein TraG
PA14_30980		9611.75	12675	33213.1	6038.68	13944	11382.1	7067.58	42667.8	6834.08	15565.3	hypothetical protein
PA14_30990		537582	477405	542348	392953	431910	527727	400202	607447	488318	635736	hypothetical protein
PA14_31000		55762	47851.2	48098.1	32075.8	40044.2	45471.7	41021	50066.6	41732.4	43971.6	hypothetical protein
PA14_31010		293788	274026	291136	222119	226624	228215	196739	237286	269240	266113	cation efflux system protein
PA14_31030		563117	512356	552544	441391	472280	476339	398768	541391	564818	592178	cation efflux system protein
PA14_31040		504282	486162	497703	382138	391973	414410	342409	515777	479894	471794	cation efflux system protein
PA14_31060		23395.5	19794.6	22604.9	21960.9	23597.2	18388.7	15873.4	32390.8	23145.3	25493.8	hypothetical protein
PA14_31160		7999.15	5334.76	4763.39	7026.51	3129.57	4386.92	2788.39	2474.33	6850.26	7093.84	hypothetical protein
PA14_31240		30814.4	34638.3	32912.5	27830.6	25282.7	29532	20588.8	24816.1	21788.8	26818.8	nrbE-like protein
PA14_31260		653043	444751	529674	455871	420833	577125	232437	366936	383626	435606	RadC-like protein
PA14_31270		25990.2	21373.8	19646.1	14950.3	16410.8	11328.8	9761.42	11793.2	15492.3	9181.59	hypothetical protein
PA14_31280		10528.4	9857.98	12838.9	11321.9	10743.9	11743.2	4356.19	10696.4	7602.65	9875.23	integrase
PA14_31290	pa1L	16124.2	15769.1	16294.1	2893.16	4665.94	0	1867.8	3207.67	3708.55	1269.52	PA-I galactophilic lectin
PA14_31360		228303	223782	240062	196102	166020	230048	175048	271082	303080	184896	hypothetical protein
PA14_31400		363550	309848	356431	376823	464763	368155	262269	334054	404374	354397	chemotaxis transducer
PA14_31440		1.69898e+06	1.71972e+06	1.92321e+06	1.27274e+06	1.34723e+06	1.01984e+06	732058	1.02874e+06	916055	985414	hypothetical protein
PA14_31470		1.43171e+06	1.36342e+06	1.36867e+06	1.14832e+06	1.19646e+06	1.01424e+06	787136	783515	761748	1.06018e+06	AMP-binding protein
PA14_31480		4770.24	4478.09	3377.61	3503.6	5077.86	3775.33	1688.93	3546.05	4390.8	4322.91	AraC family transcriptional regulator
PA14_31500		447995	404190	362924	263553	272395	188861	145964	154067	146921	192645	AMP-binding protein
PA14_31510		828066	778963	743965	552524	577577	467685	346734	408980	406314	444895	short-chain dehydrogenase
PA14_31530		6.20454e+06	5.942e+06	5.51967e+06	4.01598e+06	4.12186e+06	2.91754e+06	2.30701e+06	2.67709e+06	2.43276e+06	2.87781e+06	acyl-CoA thiolase
PA14_31540		1.1114e+06	1.08286e+06	998740	834204	825017	555164	424336	527137	514440	571454	acyl-CoA dehydrogenase
PA14_31560		1.31024e+06	1.23964e+06	1.29592e+06	858595	1.08236e+06	997774	847335	956683	800322	1.01646e+06	LysR family transcriptional regulator
PA14_31580		397302	390366	412624	303607	309052	377491	346783	268457	284630	279283	acyl-CoA dehydrogenase
PA14_31630		81879.4	80957.2	87549.5	65458.8	64573.8	82727.6	63864.3	67756.6	79374.3	74142	LysR family transcriptional regulator
PA14_31640		111618	112076	117204	82224.6	87103.8	83262.8	58362.1	93156.1	77582.8	84528.3	ring-cleaving dioxygenase
PA14_31650	xthA	7.84899e+06	7.06242e+06	7.46486e+06	5.7961e+06	6.44661e+06	6.07584e+06	4.65404e+06	6.22715e+06	6.29019e+06	6.5809e+06	exonuclease III
PA14_31660		1.70943e+06	1.62184e+06	1.05714e+06	1.05257e+06	1.19984e+06	647639	502111	623019	632721	585191	hypothetical protein
PA14_31680		836172	844826	984473	581863	650753	732455	566754	765319	654690	728071	hypothetical protein
PA14_31690		661492	625670	626030	499037	540889	513390	384814	537787	509636	561817	hypothetical protein
PA14_31720		89090.8	76365.7	100446	65825.5	72566.3	74856.8	55001.5	103067	93888.1	95623.2	hypothetical protein
PA14_31740		13401.6	11600.5	13020.1	11008.1	11665.4	8569.56	6775.58	12005.6	10206	12786.3	hypothetical protein
PA14_31750		908407	801031	1.04391e+06	608084	630731	739126	554695	1.05203e+06	783547	832713	acyltransferase
PA14_31760		272838	247808	303791	198576	198883	222418	162969	262848	233260	249635	phosphatidate cytidylyltransferase
PA14_31770		348831	345547	354333	240447	281060	244982	200870	267914	228525	253196	oxidoreductase
PA14_31780		138244	119663	130390	116272	121698	112380	90348	128207	137578	150479	LysR family transcriptional regulator
PA14_31800		1.74945e+06	1.35673e+06	1.58952e+06	1.70273e+06	1.81156e+06	1.81509e+06	1.51274e+06	1.67399e+06	1.57044e+06	1.97586e+06	sodium:alanine symporter
PA14_31810	tpx	7.04165e+07	6.83778e+07	9.00902e+07	4.84806e+07	5.43594e+07	5.45353e+07	4.19602e+07	6.40941e+07	4.61108e+07	5.56266e+07	thiol peroxidase
PA14_31820		721479	810638	2.22124e+06	417961	357041	1.11369e+06	969066	771931	542960	673956	aminotransferase
PA14_31840		499792	506968	529966	410857	438631	417088	327428	479069	479774	438220	hypothetical protein
PA14_31850		1.28792e+06	1.12398e+06	1.21452e+06	1.13931e+06	1.11107e+06	1.02586e+06	831073	1.21148e+06	1.26348e+06	1.19483e+06	hypothetical protein
PA14_31870		1.88621e+06	1.84202e+06	1.69896e+06	1.53596e+06	1.76592e+06	1.82928e+06	1.61593e+06	1.67953e+06	1.79548e+06	1.79788e+06	RND efflux membrane fusion protein
PA14_31890		384716	354072	338084	302382	320223	332420	339117	261060	344852	317895	RND efflux transporter
PA14_31900		72011	59938.8	55891.9	55198.4	57921.4	65202.8	62779.9	66292	63150.1	68910.7	efflux transporter
PA14_31920		426088	384108	342369	351173	386038	340080	325514	299610	416509	298840	outer membrane protein
PA14_31950		26357.3	28598.5	30340.7	25340.4	25394.2	25633.3	19988.9	31058.5	25386.7	28715.1	two-component sensor
PA14_32190		83172.2	87765.7	75124.4	76247.7	70006.1	79483.2	73850.4	70661.4	99652.7	84147.3	transcriptional regulator
PA14_32200	catR	19093	12484.8	15989.2	8657.89	14962.1	11309.5	9408.61	12978.9	15406.3	12530.1	transcriptional regulator CatR
PA14_32220	catB	23906.4	20318.2	19306.2	22587.9	22865.3	18677.6	15224.9	17494.7	17767.9	26130	muconate cycloisomerase I
PA14_32240	catA	376313	337262	212655	370033	322258	208702	152929	183426	172895	228766	catechol 1,2-dioxygenase
PA14_32250		76911.6	77018.8	65435	40334.6	53061.6	54171.2	42318.5	47457.7	59218	126940	hypothetical protein
PA14_32280		3.19468e+06	3.44971e+06	2.91207e+06	1.63087e+06	1.81041e+06	1.22635e+06	912729	1.0311e+06	1.05913e+06	936719	hypothetical protein
PA14_32290		182290	156347	207530	174054	181975	180473	135749	214548	215132	220600	hypothetical protein
PA14_32300		95502.8	87242.5	88912.7	75824.4	88074.3	75828	57186.2	70135.9	90453.1	87017.3	kinase
PA14_32350		8635.75	6367.96	12642.2	6692.16	5927.87	7087.86	2921.49	5155.85	5371.81	6104.45	hypothetical protein
PA14_32390	mexF	507219	461917	426982	663188	782227	562229	318832	581948	487067	369792	RND multidrug efflux transporter MexF
PA14_32400	mexE	619266	577295	559616	938312	1.03339e+06	643302	412080	912789	650167	517056	RND multidrug efflux membrane fusion protein MexE
PA14_32410	mexT	248531	235757	243359	202776	204731	211919	159050	219812	194481	224836	transcriptional regulator MexT
PA14_32420		3.04998e+06	2.94369e+06	2.73259e+06	2.78505e+06	2.96033e+06	2.5303e+06	2.13711e+06	3.06011e+06	2.85383e+06	3.37248e+06	oxidoreductase
PA14_32500		75368.1	72419.2	88027.6	80559.4	96573.4	83934.3	53648.6	83575	87352.4	89528.4	TetR family transcriptional regulator
PA14_32520		399469	384145	375064	320782	317389	263965	213287	288552	267249	284695	hypothetical protein
PA14_32570		252926	214156	213487	183228	188631	253002	160100	201042	204822	205341	two-component sensor
PA14_32600		32968.6	31835.8	36063.1	26075.2	28488.4	26468	16844.7	23187.9	22481.2	20231.1	thiol:disulfide interchange protein
PA14_32610	dsbG	319579	296469	319089	283388	297481	274981	201499	293185	255416	437891	disulfide isomerase/thiol-disulfide oxidase
PA14_32630		92512.1	68292.6	86677.1	71191.3	56877.5	46360.1	32230.2	47585.3	47073.5	42626	cytochrome P450
PA14_32650		4793.29	2718.32	5232.77	1386.7	3421.42	3284.79	2548.71	5037.18	800.961	5421.9	glutathione S-transferase
PA14_32670		569974	525252	515992	403415	448812	288598	252852	301185	289153	396079	hypothetical protein
PA14_32700		162009	162880	168173	125185	143154	163009	133175	192573	175533	192646	transcriptional regulator
PA14_32720		146397	145386	167073	108460	125556	206486	172582	215719	150973	181154	transmembrane sensor
PA14_32740		319266	322086	440895	192586	219900	317478	264353	296737	237813	305265	TonB-dependent receptor
PA14_32770		171488	228751	357579	217172	181152	171303	115397	306989	165503	216712	hypothetical protein
PA14_32780		674251	618583	750210	628176	610952	699896	474308	966767	853771	867532	hypothetical protein
PA14_32790		634416	579403	692117	544823	583208	674634	469500	1.00446e+06	808462	1.04897e+06	hypothetical protein
PA14_32830		91801.4	93962.8	91908.6	87812.5	82465.8	122772	82632.5	134066	107997	143022	hypothetical protein
PA14_32850		172489	162695	181982	127709	161678	134162	95597.3	163733	140845	154379	hypothetical protein
PA14_32890		53863	46478.9	63713.7	46562.8	47971.9	73872.2	56138.7	92773.3	76036.6	75202	hypothetical protein
PA14_32905		34411	33853	35632.8	29442.3	30047.9	48547	28154	34432.4	33653.4	34734.3	hypothetical protein
PA14_32930		4273.69	7694.67	8384.74	4563.06	3667.19	3966.52	6473.44	10652.6	7724.48	7258.12	hypothetical protein
PA14_32940		272235	258476	253080	212433	213925	230001	173420	235664	248586	235878	transcriptional regulator
PA14_32950		1.04774e+06	1.08987e+06	1.08963e+06	654027	642110	528941	341085	568578	425386	440874	hypothetical protein
PA14_32985	gcvH2	329800	334697	358066	318003	348269	676562	700795	830414	865075	967103	glycine cleavage system protein H
PA14_33000	gcvP2	652186	656458	784286	609262	618854	1.34684e+06	1.18897e+06	1.93877e+06	1.76377e+06	2.05824e+06	glycine dehydrogenase
PA14_33010	glyA2	159256	140465	153423	149853	158234	174615	149051	214892	182854	222544	serine hydroxymethyltransferase
PA14_33030	sdaA	798394	767324	777120	465394	513350	349186	296387	407111	398530	415003	L-serine dehydratase
PA14_33040	gcvT2	3.65264e+06	3.57526e+06	4.14075e+06	2.27165e+06	2.31065e+06	2.03874e+06	1.76836e+06	2.27704e+06	2.07921e+06	2.36064e+06	glycine cleavage system protein T2
PA14_33070		716737	659845	801360	555595	553537	529183	414377	700294	587473	1.3341e+06	hypothetical protein
PA14_33080		387962	354103	368692	278812	266063	214844	198403	327587	249760	647400	hypothetical protein
PA14_33110		306305	314244	298106	230163	240483	233970	192643	230466	246079	397250	hypothetical protein
PA14_33120		47574.4	40635.8	60067.5	36753.7	51518.1	70628.9	42773.8	54156.7	47011.4	52630.7	hypothetical protein
PA14_33130		422666	394232	477635	336890	418154	304059	240328	353969	309320	719149	cation-transporting P-type ATPase
PA14_33150		188454	181603	294864	161697	158658	193459	157188	291421	229276	360628	hypothetical protein
PA14_33160		119745	150015	412024	66647	88297.3	25120	18648.8	54196.1	18081.2	14035.5	hypothetical protein
PA14_33190		2668.99	2602.65	1493.95	2665.03	1076.7	1083.68	866.163	2635.41	4218.56	1357.41	hypothetical protein
PA14_33220		372484	342054	399415	265700	275386	226334	173393	215159	188893	204749	hypothetical protein
PA14_33260	pvdS	89187.4	87013.8	106976	70816.1	80651.8	122716	92941.9	140705	107892	115578	extracytoplasmic-function sigma-70 factor
PA14_33270	pvdG	8549.19	9481.39	15402.2	5818.15	9263.86	14772.1	11022.6	13158.2	8128.27	11095.6	protein PvdG
PA14_33280	pvdL	2.67442e+07	3.13273e+07	6.19686e+07	1.48565e+07	1.41555e+07	6.61439e+07	6.44826e+07	6.86654e+07	5.05443e+07	5.63994e+07	peptide synthase
PA14_33300		258323	226505	264288	214974	208949	197291	170545	255612	211488	215013	hypothetical protein
PA14_33310		2.39808e+07	2.17427e+07	2.4847e+07	1.85129e+07	1.59834e+07	1.61955e+07	1.36165e+07	2.34398e+07	1.9208e+07	1.87278e+07	hypothetical protein
PA14_33320		1.04319e+06	996971	1.09851e+06	877620	924133	985870	785717	1.32148e+06	1.09232e+06	1.05191e+06	hypothetical protein
PA14_33330		7.29074e+06	6.79074e+06	8.30062e+06	5.68731e+06	5.71679e+06	6.74562e+06	5.16997e+06	9.05695e+06	6.43389e+06	7.06499e+06	hypothetical protein
PA14_33340		797350	744993	773793	653141	601770	696361	486470	829517	725805	645762	helicase
PA14_33350		134278	111240	136872	105753	97281.3	127721	94787.7	198272	149081	131537	hypothetical protein
PA14_33420		46407.2	43491.8	58076.3	21417.3	30542.8	37853.6	19612.8	30839.4	23643.8	32288.9	hydrolase
PA14_33430		4442	4941.36	5395.56	4371.42	3853.65	4120.97	4748.6	5737.16	3760.96	4976.71	pirin-related protein
PA14_33440		8515.65	8887.52	7065.59	8408.24	6125.59	8508.38	7406.01	8315.6	8667.79	9898.79	LysR family transcriptional regulator
PA14_33450	treA	108431	94892.6	105076	65583.9	65729.1	51698.9	39098.5	58867	58318.9	58949.9	trehalase
PA14_33480	sndH	1.2709e+06	1.38973e+06	2.12875e+06	809696	934384	514196	353898	401867	291835	276877	L-sorbosone dehydrogenase
PA14_33500	pvdH	1.66653e+06	1.92738e+06	3.3892e+06	1.06423e+06	1.08545e+06	4.82598e+06	4.75248e+06	4.21743e+06	3.08201e+06	3.26857e+06	diaminobutyrate--2-oxoglutarate aminotransferase
PA14_33520		675087	737310	1.18585e+06	394720	427753	1.38183e+06	1.39487e+06	1.65612e+06	949651	1.15818e+06	thioesterase
PA14_33530		8.77975e+06	9.43844e+06	1.05638e+07	4.02761e+06	3.79503e+06	7.47038e+06	6.2022e+06	7.48292e+06	6.03581e+06	6.43634e+06	hypothetical protein
PA14_33550		1.66379e+06	1.73367e+06	2.00412e+06	820899	963997	2.01206e+06	1.85005e+06	2.04459e+06	1.91506e+06	1.62956e+06	ABC transporter ATP-binding protein
PA14_33560		3.09485e+06	4.13082e+06	5.25754e+06	1.42094e+06	1.2937e+06	3.17636e+06	3.07564e+06	3.87186e+06	2.14402e+06	2.90576e+06	adhesion protein
PA14_33570		586333	577708	609622	241928	266320	609652	604060	484375	500483	480987	hypothetical protein
PA14_33590		1.4388e+06	1.30873e+06	1.40095e+06	757345	796076	1.29302e+06	1.13654e+06	1.25768e+06	1.18109e+06	1.04808e+06	hypothetical protein
PA14_33600		418887	288728	329001	159829	154877	286648	279257	300230	310449	228438	hypothetical protein
PA14_33610		2.55943e+07	2.84838e+07	5.39414e+07	1.47662e+07	1.51846e+07	5.32747e+07	4.85755e+07	5.25131e+07	3.96817e+07	6.05486e+07	peptide synthase
PA14_33630	pvdJ	9.32112e+06	1.03833e+07	2.06813e+07	5.27029e+06	5.17135e+06	2.21277e+07	2.02118e+07	2.07008e+07	1.49208e+07	2.16312e+07	protein PvdJ
PA14_33650	pvdD	1.45583e+07	1.60901e+07	2.79178e+07	8.82507e+06	8.72891e+06	3.41612e+07	3.40557e+07	3.1315e+07	2.37884e+07	2.72777e+07	pyoverdine synthetase D
PA14_33680	fpvA	7.95119e+07	8.00398e+07	1.41647e+08	3.44587e+07	3.8696e+07	1.26599e+08	1.37944e+08	8.52224e+07	7.04355e+07	1.42432e+08	ferripyoverdine receptor
PA14_33690	pvdE	5.51605e+06	6.48858e+06	1.40125e+07	2.51995e+06	2.41332e+06	1.35491e+07	1.53098e+07	1.03549e+07	7.83068e+06	8.56108e+06	pyoverdine biosynthesis protein PvdE
PA14_33700	pvdF	1.34815e+06	1.66215e+06	2.92337e+06	846279	820586	4.84575e+06	4.0911e+06	4.22501e+06	2.62328e+06	3.54307e+06	pyoverdine synthetase F
PA14_33710	pvdO	4.28684e+06	6.37007e+06	1.73048e+07	2.95959e+06	2.54792e+06	1.10005e+07	1.19104e+07	1.27198e+07	4.73307e+06	8.20376e+06	protein PvdO
PA14_33720	pvdN	1.50768e+06	1.76964e+06	5.00278e+06	695441	655292	3.43117e+06	3.33935e+06	2.83517e+06	1.7094e+06	2.17199e+06	protein PvdN
PA14_33730		2.77789e+07	3.36537e+07	1.0074e+08	1.19308e+07	9.88847e+06	5.72476e+07	5.69023e+07	4.51447e+07	3.093e+07	3.56236e+07	dipeptidase
PA14_33740	pvdP	4.54374e+06	5.3427e+06	1.20284e+07	2.42452e+06	2.29853e+06	7.91428e+06	8.01174e+06	6.49927e+06	5.21733e+06	5.23152e+06	protein PvdP
PA14_33750		1.40777e+06	1.5978e+06	1.44489e+06	977718	910684	1.42744e+06	1.28809e+06	1.10153e+06	1.89971e+06	1.22465e+06	outer membrane protein
PA14_33760		487913	511230	788213	293538	304367	821115	808205	694245	616533	664533	ABC transporter ATP-binding protein/permease
PA14_33770		815518	832672	1.32756e+06	541996	536609	1.42086e+06	1.33829e+06	1.36863e+06	981317	1.29368e+06	hypothetical protein
PA14_33800		125963	130632	162617	61711.4	65379.3	192368	115481	165955	154949	143181	RNA polymerase sigma factor
PA14_33810	pvdA	7.87826e+06	9.44261e+06	2.06598e+07	3.58496e+06	4.08059e+06	2.57099e+07	2.22269e+07	2.27162e+07	1.37733e+07	1.61343e+07	L-ornithine N5-oxygenase
PA14_33820	pvdQ	1.64432e+07	1.99305e+07	4.42141e+07	7.8686e+06	6.13159e+06	2.89282e+07	2.83008e+07	2.66446e+07	1.8077e+07	2.22347e+07	penicillin acylase-related protein
PA14_33830		75329.6	88900	143103	31606.1	29861	86750.7	83262.4	97522.8	54392.9	71651.2	hypothetical protein
PA14_33870		40926.1	40832.2	37602.3	33239.6	42153.6	30002.2	24133.9	41897.4	36045.4	27205	hypothetical protein
PA14_33880		16559.2	15138	17181.7	17520.7	16379.5	17415.1	20773.4	21249.7	24864.4	18023.6	hypothetical protein
PA14_33890		278339	252098	194143	366729	377561	327130	270746	279730	434299	434837	oxidoreductase
PA14_33900		1.56058e+06	1.39068e+06	1.11525e+06	1.85979e+06	2.05576e+06	1.86581e+06	1.59976e+06	1.51896e+06	1.72985e+06	2.26245e+06	aldehyde dehydrogenase
PA14_33960	vgrG3	186676	184640	212742	128454	146580	87048.5	67412.7	100565	98796.8	109232	VgrG3
PA14_33990	clpV3	1.24139e+06	1.18803e+06	1.27562e+06	878001	859827	579446	435758	534837	557346	516717	ClpV3
PA14_34010	hsiG3	56055	50946.9	63028	47212.8	47352.7	36248.3	27931.4	41314	41741.7	28909.1	HsiG3
PA14_34030	hcp3	1.21479e+06	1.21468e+06	1.98935e+06	1.02877e+06	807805	337221	204514	347255	220568	233849	Hcp3
PA14_34050	hsiC3	1.52565e+06	1.45973e+06	1.67109e+06	1.65269e+06	1.1126e+06	903403	648462	1.08501e+06	784419	803577	HsiC3
PA14_34070	hsiB3	870783	704454	945341	914551	575447	271618	167423	286412	207311	241556	HsiB3
PA14_34080	lip3	319132	283896	340873	225614	238621	186217	136940	216137	171005	168368	Lip3
PA14_34100	hsiJ3	452582	383353	516310	425654	363767	219422	113716	176904	133349	158407	HsiJ3
PA14_34130	icmF3	185503	168685	191611	183728	164925	114180	85426	129536	124789	116227	IcmF3
PA14_34140	hsiA3	266464	246846	310127	230095	238217	170237	117827	166490	140802	156335	HsiA3
PA14_34150	sfa3	59529.5	54852.4	57393.2	41305.5	52819.5	77386.4	50716.2	97274.8	95414	71837.8	Sfa3
PA14_34190	msuD	14671.4	9977.16	15018.5	13826.1	13048.8	17242.2	7429.84	16502.4	20991.7	12472.5	methanesulfonate sulfonatase MsuD
PA14_34230		119708	108932	119921	93687.7	107079	107584	89624.4	136689	118517	124426	hypothetical protein
PA14_34250		255481	231225	255840	277688	334760	390192	226130	435167	343426	392003	glycerophosphoryl diester phosphodiesterase
PA14_34280		141724	145903	144782	89734.3	98900.3	94869.9	89110.8	103356	86917.7	105047	hypothetical protein
PA14_34330		1.53706e+06	1.55882e+06	1.69805e+06	1.00077e+06	1.02561e+06	613835	412978	665440	574393	500043	hypothetical protein
PA14_34340	mtlZ	61395.2	73022.5	64727.1	68679.3	65990.7	73701.8	71009.9	73394.3	79353.7	94349.1	fructokinase
PA14_34360	mtlD	48435.3	50686.3	55642.5	41498.7	40684.8	37792.1	30513.9	37946.2	29763.5	45315.4	mannitol dehydrogenase
PA14_34370		29847.8	21533.2	30345.2	23826.1	24456.7	25907	17082.9	19457.5	18391.9	18932.8	ABC maltose/mannitol transporter ATP-binding protein
PA14_34420		655223	803766	936059	560646	557416	367607	298365	328803	221932	364772	maltose/mannitol ABC transporter substrate-binding protein
PA14_34460		647207	651519	621259	575453	552835	812103	669959	2.21015e+06	2.6259e+06	687667	hypothetical protein
PA14_34490		573359	554761	589556	518810	555589	669637	458881	872779	913766	540047	hypothetical protein
PA14_34500		238519	223177	238755	208972	240165	293775	218459	348454	391729	233397	ABC transporter ATP-binding protein
PA14_34510		110684	104883	113811	98865.2	108702	92019.6	79548.5	109080	109629	101910	hypothetical protein
PA14_34600		1.58967e+06	1.44734e+06	1.5444e+06	1.33592e+06	1.38932e+06	1.20121e+06	1.03901e+06	1.07271e+06	983961	1.17096e+06	glyceraldehyde-3-phosphate dehydrogenase
PA14_34630	gnuT	242212	196041	277014	133047	135627	104099	83474.3	93978.2	92871	111398	gluconate permease
PA14_34640		36870.7	34183	37284.3	30846.4	35702.2	32323.9	23939.3	33382.1	26940.2	35197.9	gluconokinase
PA14_34660	gntR	236201	203482	188374	195691	258511	194167	167373	154919	198051	205526	transcriptional regulator GntR
PA14_34670		236993	266419	340520	210878	215937	241373	211418	256491	259552	270906	cupin superfamily protein
PA14_34690		70169	67413.2	77759.8	44089.4	52076	55100.4	49046.6	63040.4	57595.3	56105.3	LysR family transcriptional regulator
PA14_34810		623725	603943	571651	750784	642939	464811	316954	495094	409050	360815	non-ribosomal peptide synthetase
PA14_34820		138740	102366	120931	166275	143992	93474.7	55493	90482.1	75452.1	51581.5	regulatory protein
PA14_34830		11817.2	12301	11707.8	14779.5	13068.7	7028.49	4641.98	5950.3	4945.96	1732.16	regulatory protein
PA14_34840		2.64637e+06	2.38551e+06	2.36024e+06	3.85496e+06	2.87739e+06	1.94675e+06	1.17908e+06	1.91348e+06	1.57636e+06	1.31739e+06	non-ribosomal peptide synthetase
PA14_34850		122118	107374	116101	104612	107909	107115	86145.1	109083	118499	97128.2	tRNA synthase
PA14_34870	chiC	4.28579e+06	4.28202e+06	3.40678e+06	2.2664e+06	2.05717e+06	1.24162e+06	917413	1.48186e+06	1.42906e+06	1.12585e+06	chitinase
PA14_34880		67497.1	60808.3	72667.7	50317.5	55181.7	71585	52388.6	71022.1	55754.2	66401.2	GntR family transcriptional regulator
PA14_34960		5.48877e+06	5.47287e+06	5.28505e+06	3.41384e+06	3.42883e+06	2.29252e+06	1.7279e+06	2.46061e+06	2.20882e+06	2.66167e+06	glucose-sensitive porin
PA14_34970	gcd	3.53943e+07	3.49982e+07	4.67648e+07	1.97269e+07	1.96862e+07	1.30239e+07	9.32196e+06	1.2576e+07	1.03034e+07	9.68792e+06	glucose dehydrogenase
PA14_34990		336240	319377	397949	210626	210101	188970	158135	251870	223010	216320	TonB-dependent receptor
PA14_35070		38004.6	33750.4	41348.1	37800	51363.8	46625.4	32456.2	49503.1	54196.7	51655.5	AraC family transcriptional regulator
PA14_35100	arsC	38491	34755	39658.6	34102.6	39796	31982.4	20460.8	26091.3	24894	31050.4	arsenate reductase
PA14_35140		51436	47399.1	58686.6	31709	37365.5	44958	25999.9	34755.9	32076.4	36046.8	AraC family transcriptional regulator
PA14_35150		13372.9	9903.83	11329.9	8837.24	10073.1	8499.16	3932.35	7899.41	8801.33	6775.25	alcohol dehydrogenase
PA14_35160		29727.8	22920.5	22805.8	24773.5	23121.6	16332.6	11817.4	34435.5	26539.9	17345.3	phenazine-utilizing monooxygenase A
PA14_35170		833658	736857	875487	605086	600903	887262	508669	690946	796184	574038	redox-sensing activator of soxS
PA14_35200		130573	104721	120848	103840	107322	92721.9	70820.5	112034	100498	110204	acetyltransferase
PA14_35210		143717	146111	134780	118936	126643	102654	92657.4	101481	112271	100409	TetR family transcriptional regulator
PA14_35250		67428.9	63177.2	66596.3	49679.4	52526.6	61182.6	37673	57111	59871.3	53266.4	LysR family transcriptional regulator
PA14_35270		119324	96869.6	56974.3	92711.4	93432.2	47459	43836.4	45036.8	55804.4	48804.4	cytochrome c precursor
PA14_35290	gnd	429673	354475	278107	332120	342437	251154	209969	271561	292128	306603	gluconate dehydrogenase
PA14_35300		256303	216166	174067	215221	254938	171346	124647	129874	159324	181374	hypothetical protein
PA14_35320		24939.2	28728.5	22212.5	20132.3	18013.3	19327.3	16016.6	18917.6	17631.2	15763.1	2-hydroxyacid dehydrogenase
PA14_35370	ptxS	272254	290204	334966	196395	223841	216548	179897	219465	188059	206486	transcriptional regulator PtxS
PA14_35440	ansA	60873.9	50512.8	56085.1	54343.2	53887.6	61792.2	44711.3	50380.6	63722.4	59831.7	L-asparaginase I
PA14_35470		58524	58995.9	53377.8	49591.8	56218.7	41614.1	31284.8	43636.6	42428.4	44374.6	hypothetical protein
PA14_35490	lpdV	375736	388415	370540	264699	275109	200898	170720	176489	176556	205613	dihydrolipoamide dehydrogenase
PA14_35500	bkdB	1.19266e+06	1.05175e+06	1.06825e+06	701274	733136	599648	459708	553320	551887	478568	branched-chain alpha-keto acid dehydrogenase subunit E2
PA14_35520	bkdA2	120957	117719	113674	72550.7	77788.4	50922.3	45836.5	52114.9	52526.5	48112.6	2-oxoisovalerate dehydrogenase subunit beta
PA14_35530	bkdA1	190948	178444	170790	111513	115506	104964	80439.3	91657.3	74580.8	94787.9	2-oxoisovalerate dehydrogenase subunit alpha
PA14_35640	pslI	103178	95401.9	105859	67391.3	68754.2	70357.8	51611.1	60939.9	57138.7	61608.4	transferase
PA14_35670	pslG	25501.4	26963.3	29138.1	19655.6	18123.4	14214.6	10804.7	11863.7	10147.4	15617.3	glycosyl hydrolase
PA14_35690	pslE	38718.5	31045.5	33678.7	28690.9	27195.4	23845.4	18158.7	31394.5	21215.4	27731.5	hypothetical protein
PA14_35720		825676	715723	802171	548083	668362	620023	535160	662181	548404	545250	hypothetical protein
PA14_35740		57434.3	52437.2	60646.7	45577.2	47214.7	34627.1	26053.9	31524.8	21361.9	29430.7	transposase
PA14_35760		3.83401e+06	3.36015e+06	3.43838e+06	3.17347e+06	2.56725e+06	2.03947e+06	1.4349e+06	3.5862e+06	2.3338e+06	2.52898e+06	hypothetical protein
PA14_35780		106471	90176.8	102783	162107	121726	108269	78948.1	248731	197885	187277	hypothetical protein
PA14_35790		2.2979e+06	2.07434e+06	2.33695e+06	2.67328e+06	1.98099e+06	2.05993e+06	1.45736e+06	3.3935e+06	2.43313e+06	2.61157e+06	homospermidine synthase
PA14_35800		518931	482957	557220	388396	390302	353932	275190	483411	415726	425077	hypothetical protein
PA14_35810		2.02571e+06	1.72052e+06	1.70256e+06	1.64746e+06	1.68639e+06	1.46416e+06	1.13417e+06	2.11352e+06	1.83105e+06	1.67157e+06	hypothetical protein
PA14_35830	tnpT	2.62246e+06	2.4658e+06	2.6292e+06	2.12401e+06	2.3965e+06	2.52745e+06	1.92647e+06	2.84302e+06	2.68462e+06	2.72674e+06	cointegrate resolution protein T
PA14_35840		570408	549371	543804	585363	571010	516498	419551	531969	484819	511264	hypothetical protein
PA14_35850		119611	117090	130668	95936.9	89987	91423.5	74508.5	96933.6	81022.9	83899.1	hypothetical protein
PA14_35880		2.53742e+06	2.33305e+06	2.41347e+06	1.82376e+06	1.79146e+06	1.22259e+06	891658	1.14498e+06	1.0295e+06	1.11449e+06	gamma-aminobutyraldehyde dehydrogenase
PA14_35890		3.03391e+06	2.92288e+06	2.73177e+06	2.45555e+06	2.53053e+06	1.76343e+06	1.37823e+06	1.89865e+06	1.89738e+06	1.62162e+06	diaminobutyrate--2-oxoglutarate aminotransferase
PA14_35900		24435.4	25129.7	28720.2	18372.1	22473.9	16455.6	17298.9	19242.7	19292.5	18666.9	dehydrogenase
PA14_35980		10201.6	7656.53	7120.08	11043.8	7933.29	6916.82	7510.27	7821.05	6781.67	6172.72	acyl-CoA dehydrogenase
PA14_36000	prpR	222236	234831	249193	169321	180608	188432	139501	164675	176095	211923	propionate catabolism operon regulator
PA14_36010		98049.4	113076	105549	92403.8	90441.8	74721.1	66286.5	104596	91942.3	108352	hypothetical protein
PA14_36020		2.44475e+07	2.25483e+07	2.33263e+07	2.27001e+07	2.21879e+07	1.8649e+07	1.5837e+07	2.20923e+07	1.91848e+07	2.34504e+07	paraquat-inducible protein B
PA14_36030		14348.8	15549.3	11925.8	13645.8	11937.4	13940.5	11502.5	16188.3	14440.6	13240.9	paraquat-inducible protein A
PA14_36050		122904	116526	133075	103726	120481	114746	84682.3	94793.1	83519.8	115964	aldehyde dehydrogenase
PA14_36110		120144	114746	116272	93486	113194	112716	89124.8	79053.9	82100.4	94677.4	hypothetical protein
PA14_36130		13902.5	14766.4	16697.3	17342.3	19285.7	17498.8	11055.9	15258.7	15675.5	22799.1	hypothetical protein
PA14_36180		191020	176830	204615	112861	117225	100505	88871.9	102648	102816	97559.4	LysR family transcriptional regulator
PA14_36190		2.47798e+08	2.26085e+08	2.66555e+08	1.76232e+08	1.85563e+08	1.50299e+08	1.11938e+08	1.73295e+08	1.39002e+08	1.38699e+08	hypothetical protein
PA14_36200		3.36434e+06	3.52302e+06	5.70283e+06	5.63351e+06	5.88834e+06	8.97215e+06	4.90698e+06	2.1743e+07	7.40516e+06	1.05245e+07	ABC transporter substrate-binding protein
PA14_36220		136311	117904	123997	117358	140564	236006	146566	282863	300359	202910	amino acid permease
PA14_36250		230098	222693	264353	155481	191468	236070	180729	253155	219824	226231	hypothetical protein
PA14_36270		6.15855e+06	6.55886e+06	6.34859e+06	5.05175e+06	5.50445e+06	2.63161e+06	1.98293e+06	2.78189e+06	2.25344e+06	2.47591e+06	dehydrogenase
PA14_36280		209159	194489	210035	177724	180970	142219	101250	104879	86338.4	115899	antibiotic biosynthesis monooxygenase
PA14_36290		4.2114e+06	4.44861e+06	4.65389e+06	3.13901e+06	3.54538e+06	1.40742e+06	1.15468e+06	1.2837e+06	1.05861e+06	1.14926e+06	hypothetical protein
PA14_36300		928689	854327	794403	571051	638822	551534	377599	540781	571160	514335	TetR family transcriptional regulator
PA14_36310	hcnC	809597	697517	600528	774273	597817	571386	269925	1.4347e+06	983826	415824	hydrogen cyanide synthase HcnC
PA14_36320	hcnB	204508	182620	160293	215332	183861	169513	108691	488064	453849	152293	hydrogen cyanide synthase HcnB
PA14_36345	exoY	186392	155650	153867	232431	266415	354012	288427	349552	280070	170217	adenylate cyclase
PA14_36350		43716.6	40119.6	41894.3	19045.3	18210.1	30342.5	18935	15073.7	20895.9	19397.6	hypothetical protein
PA14_36390		602492	564775	523925	395166	414006	436496	395851	298187	335995	305953	hypothetical protein
PA14_36420		2.35825e+06	2.43603e+06	2.8606e+06	1.42031e+06	1.58538e+06	1.32461e+06	1.10967e+06	1.05825e+06	812485	1.36108e+06	sensor/response regulator hybrid
PA14_36450		2.62968e+06	2.61671e+06	2.13375e+06	1.57119e+06	1.40844e+06	1.29877e+06	1.05736e+06	1.09348e+06	1.02087e+06	1.21004e+06	hypothetical protein
PA14_36490		677036	560457	305422	215073	229061	96452.8	65794.7	135040	127242	87803.5	hypothetical protein
PA14_36500		21173	21400.6	11708.8	4895.81	6600.45	3403.06	4811.91	3334.82	4932.89	1993.75	hypothetical protein
PA14_36520		528741	475929	176480	186337	175142	59787.3	47970.4	56452.5	89381	40640.9	hypothetical protein
PA14_36530		7.26079e+06	7.45305e+06	4.85575e+06	2.00868e+06	2.1501e+06	762814	1.00306e+06	820946	997253	644920	hypothetical protein
PA14_36550		638230	709031	667372	285774	304269	217151	195221	204140	210075	194480	hypothetical protein
PA14_36580		513730	486873	451515	299164	280856	283389	243033	259575	255163	273523	glycosyl hydrolase
PA14_36590		579607	565531	487810	269375	272471	218828	218081	217477	239393	205500	4-alpha-glucanotransferase
PA14_36605		528973	523045	476296	325524	323156	243681	246446	258649	273267	271021	maltooligosyl trehalose synthase
PA14_36620		245983	255650	211903	95696.7	105059	62118.4	56922.9	68138.1	70916.2	70627.1	hypothetical protein
PA14_36630		3.77537e+06	3.72048e+06	3.50945e+06	1.68281e+06	1.70125e+06	1.09259e+06	1.07404e+06	1.11755e+06	1.11859e+06	965047	glycosyl hydrolase
PA14_36650		277414	260786	227449	121103	122049	132664	80613.7	121717	106049	101082	hypothetical protein
PA14_36660		974098	1.03534e+06	811082	337209	339267	222734	211313	235800	225491	213106	alcohol dehydrogenase
PA14_36680		10309	7915.52	7356.49	3223.51	4910.37	3598.3	1839.24	3826.81	3480.48	4598.56	hypothetical protein
PA14_36710	glgB	2.59957e+06	2.54934e+06	2.1024e+06	993466	907330	614681	566971	462324	527268	452088	glycogen branching protein
PA14_36730		4.73889e+06	4.86004e+06	4.12845e+06	1.77767e+06	1.78861e+06	1.3047e+06	1.12159e+06	1.35441e+06	1.44064e+06	1.19742e+06	trehalose synthase
PA14_36740		944301	953662	806485	423294	375367	277153	280118	314571	327254	297135	hypothetical protein
PA14_36760		12535.8	13826.2	11796.7	9077.33	7407.11	5733	5236.81	10363.9	8316.26	8449.16	KU domain-containing protein
PA14_36810	katE	2.96669e+06	2.90543e+06	1.57156e+06	923281	907914	491622	475749	492378	587853	486274	hydroperoxidase II
PA14_36820		157229	297040	468120	40440.1	73167.8	34226.5	44250.4	56057.4	25203.3	26165.9	hypothetical protein
PA14_36830		121464	127101	106522	77080.1	70376.6	58097.2	53527	56308	73212.9	70203.1	hypothetical protein
PA14_36840	glgP	940144	981466	852319	378982	368963	278054	215666	268738	257399	286470	glycogen phosphorylase
PA14_36870		651415	643509	615672	303663	306278	294246	218448	279974	271150	275267	short-chain dehydrogenase
PA14_36910	ligD	389721	414858	443511	149107	174740	136922	110103	137274	123765	129893	ATP-dependent DNA ligase
PA14_36940		9499.69	8836.04	10935.7	4656.97	5811.64	2687.96	3678.4	4883.57	3762.99	3759.91	hypothetical protein
PA14_36980		1.97827e+06	2.88298e+06	4.13717e+06	1.02007e+06	1.21827e+06	637393	620357	776290	679340	567388	hypothetical protein
PA14_37070		247402	284775	455384	171786	184884	197823	252550	285310	193513	242649	hypothetical protein
PA14_37080		1437.69	994.61	1231.78	1295.84	2889.7	1134.04	1718.47	1593.48	1206.95	1362.56	hypothetical protein
PA14_37120		1.20377e+06	1.07204e+06	1.01294e+06	677539	727306	630693	509746	681329	649465	702160	LysR family transcriptional regulator
PA14_37130		683442	440864	461112	318844	289335	154475	137272	165291	179661	181496	hypothetical protein
PA14_37140		153084	139333	152552	120983	108234	95508.2	77267.6	103307	105513	87751.8	LysR family transcriptional regulator
PA14_37150		283762	289171	274442	193273	186287	196803	136827	199053	165867	188292	hypothetical protein
PA14_37200		1.33572e+06	1.42402e+06	1.40196e+06	981338	994854	956658	712927	896194	843186	826121	hypothetical protein
PA14_37220		82289.1	74888	76400.5	57570.3	65977.5	67725.7	52790.5	64961.9	63559.7	63727.8	LysR family transcriptional regulator
PA14_37290		26893.9	26462.6	20243.9	20069.4	24259.3	24296.7	17233.1	30689.4	24628.8	29542.4	hypothetical protein
PA14_37320		72949.5	82705	96061.3	54190.4	62608.6	55740.2	46585.5	52876.9	55262	59511.6	hypothetical protein
PA14_37340		8067.33	5757.55	3891.65	2977.83	4465.21	1461.38	3398.54	3258.61	1885.68	4103.73	thiamine pyrophosphate protein
PA14_37350		36596.8	30886.7	23815.5	19367.4	21158.6	15804.7	11277	13496.6	13849.5	13189.8	hypothetical protein
PA14_37370		64499.9	56312.7	67321.8	53298.4	62405.2	55841	41560.7	40158	40833.5	53268.1	esterase
PA14_37380		547046	507127	510080	474090	487888	516542	394090	446537	420884	546121	flavin-binding monooxygenase
PA14_37400		9277.1	11858.6	11832.3	10594.7	10793.4	8978.39	10094.6	9945.8	7562.4	12302.7	AraC family transcriptional regulator
PA14_37420		5025.05	5989.2	4590.58	5584.78	2505.28	5183.66	2854.88	4484.41	1697.19	2363.54	transmembrane sensor protein
PA14_37470		18842.4	17043.8	23766.3	12352.5	12693.7	10562.1	5653.85	10964.6	12631.1	7370.74	flavin-dependent oxidoreductase
PA14_37510		9437.1	8668.69	9039.62	8893.38	8713.5	12253	5377.67	12035.2	11101.6	7861.3	hypothetical protein
PA14_37530		200207	176420	181212	103249	127095	114835	69919.1	117408	106038	72972.3	hydrolase
PA14_37560		234070	225098	215309	185282	197074	191842	148949	228136	231056	179826	asparagine synthetase, glutamine-hydrolysing
PA14_37580		417368	410343	454115	346797	383249	379455	299174	385171	420207	388801	leucine-responsive regulatory protein
PA14_37590	kynB	729450	710527	645322	508387	751722	574501	382521	382960	412280	341372	kynurenine formamidase, KynB
PA14_37610		354225	358431	345566	250871	510075	413157	221487	216803	177102	178436	kynureninase
PA14_37650		0	1620.18	3214.67	2670.88	3397.74	3493.17	1445.75	1628.55	1349.91	1268.09	hypothetical protein
PA14_37690		342368	319420	312299	201769	241754	181186	152630	180001	192969	185508	sensory box protein
PA14_37710	fusA2	8.2227e+06	8.35402e+06	8.33241e+06	4.60421e+06	4.82036e+06	3.24541e+06	2.7369e+06	3.17635e+06	3.08363e+06	2.59369e+06	elongation factor G
PA14_37745		2.82995e+06	2.65922e+06	2.22788e+06	1.99595e+06	1.59027e+06	979954	693981	1.39688e+06	1.14148e+06	841995	carbamoyl transferase
PA14_37770		248680	234978	200621	190073	194719	140657	102066	138024	131808	136846	hydrolase
PA14_37780		210002	200855	164551	115892	107671	67684.4	54699.1	69679.4	60851	57914.3	hypothetical protein
PA14_37820		384049	324284	348524	331136	326524	363465	271108	402276	419635	419408	hypothetical protein
PA14_37830		22808.2	20717	25327.1	17832.7	21902.7	20360.8	22429.7	28095.6	25182.7	18502.7	pyridoxal-phosphate dependent protein
PA14_37840	sppD	3379.51	3841.36	4089.42	3046.23	3970.18	2988.75	2878.33	3814.82	3578.03	4549.97	ABC transporter ATP-binding protein, SppD
PA14_37910		28754	26010.4	26379.1	15454.5	16429.9	22224.3	17519.9	24154.2	20859.3	19623.6	LysR family transcriptional regulator
PA14_37940	cynR	16938.2	11110.5	14322.4	8674.16	7880.24	20174.1	9459.76	6884.65	6836.83	11837.8	DNA-binding transcriptional regulator CynR
PA14_37965	cynS	322923	307672	357336	173805	196142	180733	158972	178143	146132	189941	cyanate hydratase
PA14_37980		86264.7	80905.5	90197.9	93664.9	98309.5	104529	72969.4	90289.8	106107	109295	Fe2+-dicitrate sensor, membrane protein
PA14_38000		37616.1	36048.3	32962.9	27109.9	26642.2	23755.9	20401.6	27825.4	26239.8	27996.4	hypothetical protein
PA14_38010		3663.21	985.358	1312.3	919.723	1209.83	0	1181.05	0	0	950.333	hypothetical protein
PA14_38040	cmrA	398836	343424	332001	327482	359981	282718	147115	269562	229470	192826	chloramphenicol resistance activator CmrA
PA14_38050		20407.1	20777.3	15865	17977.4	15032.5	13751.2	11731.7	11315.4	11961.4	11782.4	hypothetical protein
PA14_38080		5.00655e+06	4.73404e+06	5.52231e+06	4.13879e+06	4.65889e+06	5.14755e+06	3.59798e+06	5.16309e+06	4.45348e+06	5.02104e+06	hypothetical protein
PA14_38110		258863	229333	202320	187699	227597	269342	137441	225610	235909	281234	serine/threonine transporter SstT
PA14_38130		3445.64	1691.81	3222.61	917.787	1404.07	3567.4	4322.88	969.25	3025.16	3343.17	amino acid permease
PA14_38140		85833.4	73997.7	84337.8	58282.3	65681.3	55665.5	45866.5	66750	73180.9	67613.7	glutamine synthetase
PA14_38200		203109	184697	178354	130843	118600	106303	86203.3	102281	105239	98814.1	thiamine pyrophosphate protein
PA14_38210		275528	298842	745873	165261	201210	491731	471040	527417	344034	389903	hypothetical protein
PA14_38220		88868	106107	299048	49239.5	51050.9	170004	131517	177932	92461.5	112692	hypothetical protein
PA14_38250		209212	182784	205065	213470	214891	189749	155246	242998	245919	223583	transcriptional regulator
PA14_38260		0	0	0	0	0	0	0	0	1078.47	0	hypothetical protein
PA14_38290		47471.5	42460.3	33736.2	39265.8	38474.8	31010.7	24975.3	36205.1	35205.2	36328.3	hypothetical protein
PA14_38300		30613.5	28427.2	27786.7	30065.3	28068.7	26304.5	23751.2	25620.8	30971.8	29579.3	transcriptional regulator
PA14_38320		15496.3	15432.2	11394.6	15246.3	12099.6	12281.6	11304.7	8914.82	16739	11206.4	bile acid/Na+ symporter family transporter
PA14_38330	gor	7.36514e+06	6.55964e+06	7.25031e+06	5.05841e+06	5.46475e+06	5.23638e+06	4.0985e+06	5.42318e+06	4.95095e+06	5.03577e+06	glutathione reductase
PA14_38340		429210	432011	397315	314257	296661	215867	180545	185647	278503	227601	ring-cleaving dioxygenase
PA14_38350	galU	8.05057e+06	7.40777e+06	7.46406e+06	6.25235e+06	6.69847e+06	7.2757e+06	6.12719e+06	7.57937e+06	7.62451e+06	7.64508e+06	UTP-glucose-1-phosphate uridylyltransferase
PA14_38380		427515	392419	405141	350449	399203	405954	363299	422729	464185	427500	transcriptional regulator
PA14_38395		59791.2	49759.1	65620.4	50179.8	73225.5	51974.7	28750.6	36159	34849.9	30939	periplasmic multidrug efflux lipoprotein
PA14_38410	amrB	36881.3	26183.6	46333.3	28478.6	55093.6	71756.5	30195.4	38633.1	29317.3	38300.1	multidrug efflux protein
PA14_38430	gnyR	73598.2	60143.3	61456.2	49173.8	49175.6	49674.4	33821.5	47691.2	55215.3	50263.1	regulatory gene of gnyRDBHAL cluster, GnyR
PA14_38440	gnyD	5.76022e+06	5.24583e+06	5.2159e+06	4.70248e+06	4.93607e+06	5.33045e+06	4.41305e+06	4.8706e+06	4.46827e+06	5.46713e+06	citronelloyl-CoA dehydrogenase, GnyD
PA14_38460	gnyB	1.10527e+06	996687	1.08253e+06	777233	878042	659571	562738	721892	640073	751870	acyl-CoA carboxyltransferase subunit beta
PA14_38470	gnyH	400060	370840	379026	304292	307055	283567	236261	268563	267888	305178	gamma-carboxygeranoyl-CoA hydratase
PA14_38480	gnyA	1.7776e+06	1.81935e+06	1.6237e+06	1.46697e+06	1.31219e+06	1.02004e+06	892729	1.00873e+06	1.09187e+06	1.08752e+06	alpha subunit of geranoyl-CoA carboxylase, GnyA
PA14_38490	gnyL	2.03551e+06	1.86056e+06	1.88148e+06	1.54025e+06	1.65747e+06	1.45302e+06	1.14543e+06	1.41715e+06	1.44465e+06	1.56056e+06	hydroxymethylglutaryl-CoA lyase
PA14_38500	hmgR	612566	575106	580027	518684	577579	570581	467690	602984	628468	615872	HmgR
PA14_38510	hmgA	2.73446e+06	2.21432e+06	2.17296e+06	1.98233e+06	1.92673e+06	1.76355e+06	1.29784e+06	1.22801e+06	1.27405e+06	1.82475e+06	homogentisate 1,2-dioxygenase
PA14_38530	fahA	2.10229e+06	1.92954e+06	1.87749e+06	1.3919e+06	1.47123e+06	1.1757e+06	1.03053e+06	1.09533e+06	1.03109e+06	1.27786e+06	fumarylacetoacetase
PA14_38550	maiA	206361	165266	142923	144547	148749	145016	133898	142635	149994	159088	maleylacetoacetate isomerase
PA14_38570		1.06872e+06	995947	1.04131e+06	791453	754565	634981	530009	692900	642967	666513	transcriptional regulator
PA14_38590	bdhA	121616	90744.9	147050	99288.6	108425	88150.1	73907.9	118122	83936.8	104200	3-hydroxybutyrate dehydrogenase
PA14_38610		254056	250396	301083	202995	263828	299997	307245	133113	144444	364745	hypothetical protein
[truncated: 1,907 more rows]
